# Supplementary material for: Expression of leukemia inhibitory factor in Müller glia cells is regulated by a redox-dependent mRNA stability mechanism
Source: BMC Biol. 2015 Apr 25;13:30. doi: 10.1186/s12915-015-0137-1 (PMC4462110; doi:10.1186/s12915-015-0137-1)
Supplement: Additional file 5: Figure S5. — A) Schematic diagram of enriched pathways determined by GO pathway analysis of proteins identified with region 27. The blue square marks proteins involved in cell redox homeostasis. The blue circle marks RNA binding proteins. B) Schematic diagram of enriched pathways determined by GO pathway analysis of proteins identified with region 36. The blue circle marks RNA binding proteins. Individual proteins targeting regions 27 or 36, and their respective pathways are listed in Additional file 6: File 1 and Additional file 7: File 2, respectively. Hypergeometric test with BH posttest was performed to test for significance. Significance values are listed in the schematic diagram for each pathway. [file 12915_2015_137_MOESM5_ESM.zip]

Archive with 2 entries (2 files):
- 6376898291560173_add5.tiff
- 6376898291560173_add6.tiff
