# Supplementary material for: Expression of leukemia inhibitory factor in Müller glia cells is regulated by a redox-dependent mRNA stability mechanism
Source: BMC Biol. 2015 Apr 25;13:30. doi: 10.1186/s12915-015-0137-1 (PMC4462110; doi:10.1186/s12915-015-0137-1)
Supplement: Additional file 9: File S3. — Raw real-time PCR data. [file 12915_2015_137_MOESM9_ESM.xls]

## Sheet: Figure 1A & rpl32 gapdh comp
ABI Step One Plus
Experiment 1
Block Type	96well
Chemistry	SYBR_GREEN
Experiment File Name	D:\qpcr raw data issue\serum vs stability\ex21\ex21.eds
Experiment Run End Time	2011-01-03 22:05:09 PM CET
Instrument Type	steponeplus
Passive Reference	ROX
Well	Sample Name	Target Name	Task	Reporter	Quencher	RQ	RQ Min	RQ Max	Cт	Cт Mean	Cт SD	ΔCт	ΔCт Mean	ΔCт SE	HK Control ΔCт Mean	HK Control ΔCт SE	ΔΔCт	Automatic Ct Threshold	Ct Threshold	Automatic Baseline	Baseline Start	Baseline End	Efficiency	Tm1	Tm2	Tm3	Comments	MTP
A1	Control	LIF	UNKNOWN	SYBR	None	1	0.863089	1.15863	26.4681	26.5211	0.0864044		9.99793	0.0765074			0	FALSE	0.3	TRUE	3	21	1	82.3275				N
A2	SD 0-1h	LIF	UNKNOWN	SYBR	None	0.200481	0.172524	0.232967	28.9155	28.8262	0.0874092		12.3164	0.0780362			2.31847	FALSE	0.3	TRUE	3	23	1	82.3275				N
A3	SD 0-2h	LIF	UNKNOWN	SYBR	None	0.131179	0.116864	0.147248	29.4966	29.3939	0.0965217		12.9283	0.060044			2.93039	FALSE	0.3	TRUE	3	24	1	82.1765				N
A4	SD + H2O2 0-1h	LIF	UNKNOWN	SYBR	None	0.654913	0.618662	0.693287	27.2844	27.2508	0.040263		10.6086	0.0295884			0.610626	FALSE	0.3	TRUE	3	22	1	82.1765				N
A5	SD + late H2O2	LIF	UNKNOWN	SYBR	None	0.134036	0.121437	0.147941	29.6142	29.5421	0.0707998		12.8972	0.0512904			2.89931	FALSE	0.3	TRUE	3	24	1	82.0262				N
A6	SD + H2O2 0-2h	LIF	UNKNOWN	SYBR	None	0.44602	0.387948	0.512785	27.6751	27.8092	0.124745		11.1627	0.0724832			1.16482	FALSE	0.3	TRUE	3	22	1	82.0262				N
A7	Control	ttp	UNKNOWN	SYBR	None	1	0.852863	1.17252	25.8891	25.7713	0.102097		9.24806	0.0827007			0	FALSE	0.3	TRUE	3	20	1	79.6478				N
A8	SD 0-1h	ttp	UNKNOWN	SYBR	None	0.768386	0.665218	0.887554	26.1932	26.138	0.0787984		9.62816	0.0749172			0.380097	FALSE	0.3	TRUE	3	21	1	79.6478				N
A9	SD 0-2h	ttp	UNKNOWN	SYBR	None	0.960743	0.898185	1.02766	25.7791	25.7714	0.0466137		9.30584	0.0349868			0.0577768	FALSE	0.3	TRUE	3	20	1	79.7948				N
A10	SD + H2O2 0-1h	ttp	UNKNOWN	SYBR	None	0.729015	0.663107	0.801474	26.4326	26.3463	0.0791698		9.70404	0.049238			0.45598	FALSE	0.3	TRUE	3	21	1	79.6458				N
A11	SD + late H2O2	ttp	UNKNOWN	SYBR	None	0.663028	0.619368	0.709764	26.4575	26.4858	0.0296457		9.84092	0.0353947			0.592859	FALSE	0.3	TRUE	3	21	1	79.6441				N
A12	SD + H2O2 0-2h	ttp	UNKNOWN	SYBR	None	0.719191	0.691662	0.747816	26.3338	26.37	0.0321524		9.72362	0.020281			0.475553	FALSE	0.3	TRUE	3	21	1	79.6441				N
B1	Control	LIF	UNKNOWN	SYBR	None	1	0.863089	1.15863	26.4745	26.5211	0.0864044		9.99793	0.0765074			0	FALSE	0.3	TRUE	3	21	1	82.3275	64.5925			Y
B2	SD 0-1h	LIF	UNKNOWN	SYBR	None	0.200481	0.172524	0.232967	28.7408	28.8262	0.0874092		12.3164	0.0780362			2.31847	FALSE	0.3	TRUE	3	23	1	82.1785				N
B3	SD 0-2h	LIF	UNKNOWN	SYBR	None	0.131179	0.116864	0.147248	29.3803	29.3939	0.0965217		12.9283	0.060044			2.93039	FALSE	0.3	TRUE	3	24	1	82.0275	65.7839			Y
B4	SD + H2O2 0-1h	LIF	UNKNOWN	SYBR	None	0.654913	0.618662	0.693287	27.2062	27.2508	0.040263		10.6086	0.0295884			0.610626	FALSE	0.3	TRUE	3	22	1	82.1765				N
B5	SD + late H2O2	LIF	UNKNOWN	SYBR	None	0.134036	0.121437	0.147941	29.4727	29.5421	0.0707998		12.8972	0.0512904			2.89931	FALSE	0.3	TRUE	3	24	1	81.8772				N
B6	SD + H2O2 0-2h	LIF	UNKNOWN	SYBR	None	0.44602	0.387948	0.512785	27.8306	27.8092	0.124745		11.1627	0.0724832			1.16482	FALSE	0.3	TRUE	3	22	1	81.8772				N
B7	Control	ttp	UNKNOWN	SYBR	None	1	0.852863	1.17252	25.7151	25.7713	0.102097		9.24806	0.0827007			0	FALSE	0.3	TRUE	3	20	1	79.6478				N
B8	SD 0-1h	ttp	UNKNOWN	SYBR	None	0.768386	0.665218	0.887554	26.0477	26.138	0.0787984		9.62816	0.0749172			0.380097	FALSE	0.3	TRUE	3	20	1	79.6478				N
B9	SD 0-2h	ttp	UNKNOWN	SYBR	None	0.960743	0.898185	1.02766	25.8137	25.7714	0.0466137		9.30584	0.0349868			0.0577768	FALSE	0.3	TRUE	3	20	1	79.6458				N
B10	SD + H2O2 0-1h	ttp	UNKNOWN	SYBR	None	0.729015	0.663107	0.801474	26.329	26.3463	0.0791698		9.70404	0.049238			0.45598	FALSE	0.3	TRUE	3	21	1	79.6458				N
B11	SD + late H2O2	ttp	UNKNOWN	SYBR	None	0.663028	0.619368	0.709764	26.5166	26.4858	0.0296457		9.84092	0.0353947			0.592859	FALSE	0.3	TRUE	3	21	1	79.6441				N
B12	SD + H2O2 0-2h	ttp	UNKNOWN	SYBR	None	0.719191	0.691662	0.747816	26.3813	26.37	0.0321524		9.72362	0.020281			0.475553	FALSE	0.3	TRUE	3	21	1	79.6441				N
C1	Control	LIF	UNKNOWN	SYBR	None	1	0.863089	1.15863	26.6208	26.5211	0.0864044		9.99793	0.0765074			0	FALSE	0.3	TRUE	3	21	1	82.1785				N
C2	SD 0-1h	LIF	UNKNOWN	SYBR	None	0.200481	0.172524	0.232967	28.8223	28.8262	0.0874092		12.3164	0.0780362			2.31847	FALSE	0.3	TRUE	3	23	1	82.0294				N
C3	SD 0-2h	LIF	UNKNOWN	SYBR	None	0.131179	0.116864	0.147248	29.305	29.3939	0.0965217		12.9283	0.060044			2.93039	FALSE	0.3	TRUE	3	24	1	82.0275				N
C4	SD + H2O2 0-1h	LIF	UNKNOWN	SYBR	None	0.654913	0.618662	0.693287	27.2617	27.2508	0.040263		10.6086	0.0295884			0.610626	FALSE	0.3	TRUE	3	21	1	82.0275				N
C5	SD + late H2O2	LIF	UNKNOWN	SYBR	None	0.134036	0.121437	0.147941	29.5393	29.5421	0.0707998		12.8972	0.0512904			2.89931	FALSE	0.3	TRUE	3	24	1	81.8772				N
C6	SD + H2O2 0-2h	LIF	UNKNOWN	SYBR	None	0.44602	0.387948	0.512785	27.9218	27.8092	0.124745		11.1627	0.0724832			1.16482	FALSE	0.3	TRUE	3	22	1	81.8772				N
C7	Control	ttp	UNKNOWN	SYBR	None	1	0.852863	1.17252	25.7096	25.7713	0.102097		9.24806	0.0827007			0	FALSE	0.3	TRUE	3	20	1	79.4988	65.4886			Y
C8	SD 0-1h	ttp	UNKNOWN	SYBR	None	0.768386	0.665218	0.887554	26.173	26.138	0.0787984		9.62816	0.0749172			0.380097	FALSE	0.3	TRUE	3	20	1	79.4988				N
C9	SD 0-2h	ttp	UNKNOWN	SYBR	None	0.960743	0.898185	1.02766	25.7215	25.7714	0.0466137		9.30584	0.0349868			0.0577768	FALSE	0.3	TRUE	3	20	1	79.6458				N
C10	SD + H2O2 0-1h	ttp	UNKNOWN	SYBR	None	0.729015	0.663107	0.801474	26.2771	26.3463	0.0791698		9.70404	0.049238			0.45598	FALSE	0.3	TRUE	3	21	1	79.6458				N
C11	SD + late H2O2	ttp	UNKNOWN	SYBR	None	0.663028	0.619368	0.709764	26.4832	26.4858	0.0296457		9.84092	0.0353947			0.592859	FALSE	0.3	TRUE	3	21	1	79.4951	65.1926			Y
C12	SD + H2O2 0-2h	ttp	UNKNOWN	SYBR	None	0.719191	0.691662	0.747816	26.395	26.37	0.0321524		9.72362	0.020281			0.475553	FALSE	0.3	TRUE	3	21	1	79.4951				N
D1	Control	gfap	UNKNOWN	SYBR	None	1	0.864419	1.15685	29.741	29.781	0.0842633		13.2578	0.0757071			0	FALSE	0.3	TRUE	3	24	1	81.5824				N
D2	SD 0-1h	gfap	UNKNOWN	SYBR	None	0.967555	0.802906	1.16597	29.8321	29.8152	0.1325		13.3054	0.0969274			0.0475839	FALSE	0.3	TRUE	3	24	1	81.8804				N
D3	SD 0-2h	gfap	UNKNOWN	SYBR	None	0.728902	0.680127	0.781174	30.2136	30.1796	0.0488476		13.714	0.0359883			0.456204	FALSE	0.3	TRUE	3	25	1	81.7295				N
D4	SD + H2O2 0-1h	gfap	UNKNOWN	SYBR	None	0.977834	0.817883	1.16907	30.1066	29.9323	0.157603		13.2901	0.0928151			0.0323378	FALSE	0.3	TRUE	3	24	1	81.7295				N
D5	SD + late H2O2	gfap	UNKNOWN	SYBR	None	0.758498	0.67165	0.856576	30.3531	30.3014	0.0953851		13.6566	0.063187			0.398783	FALSE	0.3	TRUE	3	25	1	81.5791				N
D6	SD + H2O2 0-2h	gfap	UNKNOWN	SYBR	None	0.840274	0.789522	0.894289	30.1105	30.1553	0.0542566		13.5088	0.0323726			0.251067	FALSE	0.3	TRUE	3	24	1	81.5791				N
D7	Control	Beta-ACTIN	UNKNOWN	SYBR	None				16.6127	16.5232	0.100471							FALSE	0.3	TRUE	3	11	1	84.5663				N
D8	SD 0-1h	Beta-ACTIN	UNKNOWN	SYBR	None				16.5825	16.5098	0.103095							FALSE	0.3	TRUE	3	11	1	84.7153				N
D9	SD 0-2h	Beta-ACTIN	UNKNOWN	SYBR	None				16.4227	16.4656	0.0387219							FALSE	0.3	TRUE	3	11	1	84.8616				N
D10	SD + H2O2 0-1h	Beta-ACTIN	UNKNOWN	SYBR	None				16.6566	16.6422	0.0317065							FALSE	0.3	TRUE	3	11	1	84.8616				N
D11	SD + late H2O2	Beta-ACTIN	UNKNOWN	SYBR	None				16.5869	16.6449	0.0536608							FALSE	0.3	TRUE	3	11	1	84.7096				N
D12	SD + H2O2 0-2h	Beta-ACTIN	UNKNOWN	SYBR	None				16.6319	16.6464	0.0141483							FALSE	0.3	TRUE	3	11	1	84.7096				N
E1	Control	gfap	UNKNOWN	SYBR	None	1	0.864419	1.15685	29.7241	29.781	0.0842633		13.2578	0.0757071			0	FALSE	0.3	TRUE	3	24	1	82.0294				N
E2	SD 0-1h	gfap	UNKNOWN	SYBR	None	0.967555	0.802906	1.16597	29.9384	29.8152	0.1325		13.3054	0.0969274			0.0475839	FALSE	0.3	TRUE	3	24	1	81.8804				N
E3	SD 0-2h	gfap	UNKNOWN	SYBR	None	0.728902	0.680127	0.781174	30.1236	30.1796	0.0488476		13.714	0.0359883			0.456204	FALSE	0.3	TRUE	3	25	1	81.7295				N
E4	SD + H2O2 0-1h	gfap	UNKNOWN	SYBR	None	0.977834	0.817883	1.16907	29.7998	29.9323	0.157603		13.2901	0.0928151			0.0323378	FALSE	0.3	TRUE	3	24	1	81.7295				N
E5	SD + late H2O2	gfap	UNKNOWN	SYBR	None	0.758498	0.67165	0.856576	30.3598	30.3014	0.0953851		13.6566	0.063187			0.398783	FALSE	0.3	TRUE	3	25	1	81.7281				N
E6	SD + H2O2 0-2h	gfap	UNKNOWN	SYBR	None	0.840274	0.789522	0.894289	30.2156	30.1553	0.0542566		13.5088	0.0323726			0.251067	FALSE	0.3	TRUE	3	24	1	81.7281				N
E7	Control	Beta-ACTIN	UNKNOWN	SYBR	None				16.5424	16.5232	0.100471							FALSE	0.3	TRUE	3	11	1	84.7153	63.9982			Y
E8	SD 0-1h	Beta-ACTIN	UNKNOWN	SYBR	None				16.3918	16.5098	0.103095							FALSE	0.3	TRUE	3	11	1	84.7153				N
E9	SD 0-2h	Beta-ACTIN	UNKNOWN	SYBR	None				16.4761	16.4656	0.0387219							FALSE	0.3	TRUE	3	11	1	84.8616				N
E10	SD + H2O2 0-1h	Beta-ACTIN	UNKNOWN	SYBR	None				16.6059	16.6422	0.0317065							FALSE	0.3	TRUE	3	11	1	84.8616				N
E11	SD + late H2O2	Beta-ACTIN	UNKNOWN	SYBR	None				16.6928	16.6449	0.0536608							FALSE	0.3	TRUE	3	11	1	84.8586				N
E12	SD + H2O2 0-2h	Beta-ACTIN	UNKNOWN	SYBR	None				16.6602	16.6464	0.0141483							FALSE	0.3	TRUE	3	11	1	84.7096				N
F1	Control	gfap	UNKNOWN	SYBR	None	1	0.864419	1.15685	29.8778	29.781	0.0842633		13.2578	0.0757071			0	FALSE	0.3	TRUE	3	24	1	81.8804				N
F2	SD 0-1h	gfap	UNKNOWN	SYBR	None	0.967555	0.802906	1.16597	29.675	29.8152	0.1325		13.3054	0.0969274			0.0475839	FALSE	0.3	TRUE	3	24	1	81.8804				N
F3	SD 0-2h	gfap	UNKNOWN	SYBR	None	0.728902	0.680127	0.781174	30.2015	30.1796	0.0488476		13.714	0.0359883			0.456204	FALSE	0.3	TRUE	3	25	1	81.7295				N
F4	SD + H2O2 0-1h	gfap	UNKNOWN	SYBR	None	0.977834	0.817883	1.16907	29.8905	29.9323	0.157603		13.2901	0.0928151			0.0323378	FALSE	0.3	TRUE	3	24	1	81.8785				N
F5	SD + late H2O2	gfap	UNKNOWN	SYBR	None	0.758498	0.67165	0.856576	30.1913	30.3014	0.0953851		13.6566	0.063187			0.398783	FALSE	0.3	TRUE	3	24	1	81.7281				N
F6	SD + H2O2 0-2h	gfap	UNKNOWN	SYBR	None	0.840274	0.789522	0.894289	30.1396	30.1553	0.0542566		13.5088	0.0323726			0.251067	FALSE	0.3	TRUE	3	24	1	81.7281				N
F7	Control	Beta-ACTIN	UNKNOWN	SYBR	None				16.4145	16.5232	0.100471							FALSE	0.3	TRUE	3	11	1	84.7153				N
F8	SD 0-1h	Beta-ACTIN	UNKNOWN	SYBR	None				16.5551	16.5098	0.103095							FALSE	0.3	TRUE	3	11	1	84.7153				N
F9	SD 0-2h	Beta-ACTIN	UNKNOWN	SYBR	None				16.498	16.4656	0.0387219							FALSE	0.3	TRUE	3	11	1	84.8616				N
F10	SD + H2O2 0-1h	Beta-ACTIN	UNKNOWN	SYBR	None				16.6642	16.6422	0.0317065							FALSE	0.3	TRUE	3	11	1	84.8616				N
F11	SD + late H2O2	Beta-ACTIN	UNKNOWN	SYBR	None				16.6549	16.6449	0.0536608							FALSE	0.3	TRUE	3	11	1	84.8586				N
F12	SD + H2O2 0-2h	Beta-ACTIN	UNKNOWN	SYBR	None				16.6471	16.6464	0.0141483							FALSE	0.3	TRUE	3	11	1	84.7096				N
H1	water	LIF	UNKNOWN	SYBR	None	5569.44			36.7757	36.7757			-2.44538				-12.4433	FALSE	0.3	TRUE	3	31	1	72.1932				N
H2	water	gfap	UNKNOWN	SYBR	None	91684.9			35.9944	35.9944			-3.22663				-16.4844	FALSE	0.3	TRUE	3	30	1	72.0442				N
H4	water	ttp	UNKNOWN	SYBR	None	9842.56			35.2043	35.2043			-4.01675				-13.2648	FALSE	0.3	TRUE	3	30	1	74.1292	64.1446			Y
H5	water	Beta-ACTIN	UNKNOWN	SYBR	None				39.2211	39.2211								FALSE	0.3	TRUE	3	34	1	76.0643	84.56			Y
H7	Control	-RT Beta-ACTIN	UNKNOWN	SYBR	None	1			36.7725	36.7725			20.2493				0	FALSE	0.3	TRUE	3	31	1	75.0275	64.2963			Y
H8	SD 0-1h	-RT Beta-ACTIN	UNKNOWN	SYBR	None	0.763396			37.1486	37.1486			20.6387				0.389496	FALSE	0.3	TRUE	3	32	1	75.0275				N
H9	SD 0-2h	-RT Beta-ACTIN	UNKNOWN	SYBR	None				Undetermined									FALSE	0.3	TRUE	3	35	1	76.0693				N
H10	SD + H2O2 0-1h	-RT Beta-ACTIN	UNKNOWN	SYBR	None	1.3863			36.4202	36.4202			19.778				-0.471239	FALSE	0.3	TRUE	3	31	1	76.8144	64.2964	84.7126		Y
H11	SD + late H2O2	-RT Beta-ACTIN	UNKNOWN	SYBR	None	0.314651			38.5623	38.5623			21.9174				1.66817	FALSE	0.3	TRUE	3	33	1	75.3235	80.687			Y
H12	SD + H2O2 0-2h	-RT Beta-ACTIN	UNKNOWN	SYBR	None	0.389536			38.2558	38.2558			21.6094				1.36017	FALSE	0.3	TRUE	3	33	1	76.9624				N
Analysis Type	Singleplex
Endogenous Control	Beta-ACTIN
RQ Min/Max Confidence Level	95.0
Reference Sample	Control
Block Type	96well
Chemistry	SYBR_GREEN
Experiment File Name	D:\qpcr raw data issue\serum vs stability\ex21\ex21cntftfnfgf.eds
Experiment Run End Time	Not Started
Instrument Type	steponeplus
Passive Reference	ROX
Well	Sample Name	Target Name	Task	Reporter	Quencher	RQ	RQ Min	RQ Max	Cт	Cт Mean	Cт SD	ΔCт	ΔCт Mean	ΔCт SE	HK Control ΔCт Mean	HK Control ΔCт SE	ΔΔCт	Automatic Ct Threshold	Ct Threshold	Automatic Baseline	Baseline Start	Baseline End	Efficiency	Tm1	Tm2	Tm3	Comments
A1	Control	cntf	UNKNOWN	SYBR	None	1	0.827781	1.20805	28.1044	28.2185	0.110159		11.9863	0.0982118			0	FALSE	0.3	TRUE	3	22	1	75.3229
A2	SD 0-1h	cntf	UNKNOWN	SYBR	None	1.14158	0.938055	1.38927	28.0106	28.167	0.143243		11.7953	0.102033			-0.191034	FALSE	0.3	TRUE	3	22	1	75.1739
A3	SD 0-2h	cntf	UNKNOWN	SYBR	None	1.19459	0.802857	1.77747	27.8371	28.2315	0.343262		11.7298	0.206489			-0.256521	FALSE	0.3	TRUE	3	22	1	75.1738
A4	SD + H2O2 0-1h	cntf	UNKNOWN	SYBR	None	0.898933	0.766617	1.05409	28.7923	28.8548	0.131102		12.14	0.0827345			0.153714	FALSE	0.3	TRUE	3	23	1	75.1738
A5	SD + late H2O2	cntf	UNKNOWN	SYBR	None	0.993794	0.928597	1.06357	28.7539	28.6947	0.0535031		11.9953	0.0352587			0.0089817	FALSE	0.3	TRUE	3	23	1	75.1668
A6	SD + H2O2 0-2h	cntf	UNKNOWN	SYBR	None	0.695772	0.613483	0.789098	29.4895	29.4085	0.106484		12.5096	0.065404			0.523314	FALSE	0.3	TRUE	3	24	1	75.0177
A7	Control	fgf2	UNKNOWN	SYBR	None	1	0.704385	1.41968	30.816	30.7911	0.287522		14.5589	0.18209			0	FALSE	0.3	TRUE	3	25	1	75.3224
A8	SD 0-1h	fgf2	UNKNOWN	SYBR	None	1.02296	0.703654	1.48715	31.2144	30.8978	0.32045		14.5261	0.194424			-0.0327447	FALSE	0.3	TRUE	3	25	1	75.4715
A9	SD 0-2h	fgf2	UNKNOWN	SYBR	None	0.750438	0.426241	1.32122	32.0487	31.4747	0.499087		14.9731	0.293923			0.414195	FALSE	0.3	TRUE	3	27	1	75.4732
A10	SD + H2O2 0-1h	fgf2	UNKNOWN	SYBR	None	0.848627	0.65922	1.09245	31.4497	31.5105	0.219821		14.7957	0.131236			0.236798	FALSE	0.3	TRUE	3	26	1	75.4732
A11	SD + late H2O2	fgf2	UNKNOWN	SYBR	None	0.678288	0.439962	1.04571	32.2371	31.8183	0.388484		15.1189	0.224935			0.560031	FALSE	0.3	TRUE	3	27	1	74.8819
A12	SD + H2O2 0-2h	fgf2	UNKNOWN	SYBR	None	0.712932	0.592993	0.85713	31.7682	31.9459	0.161215		15.047	0.0957155			0.488163	FALSE	0.3	TRUE	3	26	1	75.1799
B1	Control	cntf	UNKNOWN	SYBR	None	1	0.827781	1.20805	28.2269	28.2185	0.110159		11.9863	0.0982118			0	FALSE	0.3	TRUE	3	23	1	75.1739
B2	SD 0-1h	cntf	UNKNOWN	SYBR	None	1.14158	0.938055	1.38927	28.1986	28.167	0.143243		11.7953	0.102033			-0.191034	FALSE	0.3	TRUE	3	23	1	75.1739
B3	SD 0-2h	cntf	UNKNOWN	SYBR	None	1.19459	0.802857	1.77747	28.3946	28.2315	0.343262		11.7298	0.206489			-0.256521	FALSE	0.3	TRUE	3	23	1	75.0247
B4	SD + H2O2 0-1h	cntf	UNKNOWN	SYBR	None	0.898933	0.766617	1.05409	28.7666	28.8548	0.131102		12.14	0.0827345			0.153714	FALSE	0.3	TRUE	3	23	1	75.0247
B5	SD + late H2O2	cntf	UNKNOWN	SYBR	None	0.993794	0.928597	1.06357	28.6499	28.6947	0.0535031		11.9953	0.0352587			0.0089817	FALSE	0.3	TRUE	3	23	1	75.0177
B6	SD + H2O2 0-2h	cntf	UNKNOWN	SYBR	None	0.695772	0.613483	0.789098	29.2879	29.4085	0.106484		12.5096	0.065404			0.523314	FALSE	0.3	TRUE	3	23	1	75.0177
B7	Control	fgf2	UNKNOWN	SYBR	None	1	0.704385	1.41968	31.0653	30.7911	0.287522		14.5589	0.18209			0	FALSE	0.3	TRUE	3	25	1	75.3224
B8	SD 0-1h	fgf2	UNKNOWN	SYBR	None	1.02296	0.703654	1.48715	30.5736	30.8978	0.32045		14.5261	0.194424			-0.0327447	FALSE	0.3	TRUE	3	25	1	75.3224
B9	SD 0-2h	fgf2	UNKNOWN	SYBR	None	0.750438	0.426241	1.32122	31.1431	31.4747	0.499087		14.9731	0.293923			0.414195	FALSE	0.3	TRUE	3	26	1	75.3241
B10	SD + H2O2 0-1h	fgf2	UNKNOWN	SYBR	None	0.848627	0.65922	1.09245	31.7543	31.5105	0.219821		14.7957	0.131236			0.236798	FALSE	0.3	TRUE	3	26	1	75.3241
B11	SD + late H2O2	fgf2	UNKNOWN	SYBR	None	0.678288	0.439962	1.04571	31.4698	31.8183	0.388484		15.1189	0.224935			0.560031	FALSE	0.3	TRUE	3	26	1	75.3289
B12	SD + H2O2 0-2h	fgf2	UNKNOWN	SYBR	None	0.712932	0.592993	0.85713	31.9869	31.9459	0.161215		15.047	0.0957155			0.488163	FALSE	0.3	TRUE	3	26	1	75.3289
C1	Control	cntf	UNKNOWN	SYBR	None	1	0.827781	1.20805	28.3242	28.2185	0.110159		11.9863	0.0982118			0	FALSE	0.3	TRUE	3	23	1	75.1739
C2	SD 0-1h	cntf	UNKNOWN	SYBR	None	1.14158	0.938055	1.38927	28.2918	28.167	0.143243		11.7953	0.102033			-0.191034	FALSE	0.3	TRUE	3	23	1	75.1739
C3	SD 0-2h	cntf	UNKNOWN	SYBR	None	1.19459	0.802857	1.77747	28.4628	28.2315	0.343262		11.7298	0.206489			-0.256521	FALSE	0.3	TRUE	3	23	1	75.0247
C4	SD + H2O2 0-1h	cntf	UNKNOWN	SYBR	None	0.898933	0.766617	1.05409	29.0055	28.8548	0.131102		12.14	0.0827345			0.153714	FALSE	0.3	TRUE	3	23	1	75.0247
C5	SD + late H2O2	cntf	UNKNOWN	SYBR	None	0.993794	0.928597	1.06357	28.6803	28.6947	0.0535031		11.9953	0.0352587			0.0089817	FALSE	0.3	TRUE	3	23	1	75.0177
C6	SD + H2O2 0-2h	cntf	UNKNOWN	SYBR	None	0.695772	0.613483	0.789098	29.4481	29.4085	0.106484		12.5096	0.065404			0.523314	FALSE	0.3	TRUE	3	24	1	75.0177
C7	Control	fgf2	UNKNOWN	SYBR	None	1	0.704385	1.41968	30.4919	30.7911	0.287522		14.5589	0.18209			0	FALSE	0.3	TRUE	3	25	1	75.3224
C8	SD 0-1h	fgf2	UNKNOWN	SYBR	None	1.02296	0.703654	1.48715	30.9055	30.8978	0.32045		14.5261	0.194424			-0.0327447	FALSE	0.3	TRUE	3	25	1	75.1734
C9	SD 0-2h	fgf2	UNKNOWN	SYBR	None	0.750438	0.426241	1.32122	31.2324	31.4747	0.499087		14.9731	0.293923			0.414195	FALSE	0.3	TRUE	3	26	1	75.3241
C10	SD + H2O2 0-1h	fgf2	UNKNOWN	SYBR	None	0.848627	0.65922	1.09245	31.3274	31.5105	0.219821		14.7957	0.131236			0.236798	FALSE	0.3	TRUE	3	26	1	75.3241
C11	SD + late H2O2	fgf2	UNKNOWN	SYBR	None	0.678288	0.439962	1.04571	31.7481	31.8183	0.388484		15.1189	0.224935			0.560031	FALSE	0.3	TRUE	3	26	1	75.1799
C12	SD + H2O2 0-2h	fgf2	UNKNOWN	SYBR	None	0.712932	0.592993	0.85713	32.0827	31.9459	0.161215		15.047	0.0957155			0.488163	FALSE	0.3	TRUE	3	26	1	75.1799
D7	Control	Beta-Actin	UNKNOWN	SYBR	None				16.1678	16.2322	0.129621							FALSE	0.3	TRUE	3	10	1	84.8597
D8	SD 0-1h	Beta-Actin	UNKNOWN	SYBR	None				16.2922	16.3717	0.103508							FALSE	0.3	TRUE	3	10	1	84.8597
D9	SD 0-2h	Beta-Actin	UNKNOWN	SYBR	None				16.4019	16.5017	0.100423							FALSE	0.3	TRUE	3	10	1	85.0113
D10	SD + H2O2 0-1h	Beta-Actin	UNKNOWN	SYBR	None				16.6778	16.7148	0.0578557							FALSE	0.3	TRUE	3	11	1	84.8623
D11	SD + late H2O2	Beta-Actin	UNKNOWN	SYBR	None				16.6673	16.6994	0.0294441							FALSE	0.3	TRUE	3	11	1	84.7167
D12	SD + H2O2 0-2h	Beta-Actin	UNKNOWN	SYBR	None				16.9314	16.8989	0.0386546							FALSE	0.3	TRUE	3	11	1	84.7167
E7	Control	Beta-Actin	UNKNOWN	SYBR	None				16.3814	16.2322	0.129621							FALSE	0.3	TRUE	3	10	1	84.7107
E8	SD 0-1h	Beta-Actin	UNKNOWN	SYBR	None				16.4888	16.3717	0.103508							FALSE	0.3	TRUE	3	10	1	84.8597
E9	SD 0-2h	Beta-Actin	UNKNOWN	SYBR	None				16.6027	16.5017	0.100423							FALSE	0.3	TRUE	3	10	1	85.0113
E10	SD + H2O2 0-1h	Beta-Actin	UNKNOWN	SYBR	None				16.7815	16.7148	0.0578557							FALSE	0.3	TRUE	3	11	1	85.0113
E11	SD + late H2O2	Beta-Actin	UNKNOWN	SYBR	None				16.7252	16.6994	0.0294441							FALSE	0.3	TRUE	3	11	1	84.8657
E12	SD + H2O2 0-2h	Beta-Actin	UNKNOWN	SYBR	None				16.9091	16.8989	0.0386546							FALSE	0.3	TRUE	3	11	1	84.8657
F7	Control	Beta-Actin	UNKNOWN	SYBR	None				16.1474	16.2322	0.129621							FALSE	0.3	TRUE	3	10	1	84.8597
F8	SD 0-1h	Beta-Actin	UNKNOWN	SYBR	None				16.3342	16.3717	0.103508							FALSE	0.3	TRUE	3	10	1	84.8597
F9	SD 0-2h	Beta-Actin	UNKNOWN	SYBR	None				16.5005	16.5017	0.100423							FALSE	0.3	TRUE	3	10	1	85.0113
F10	SD + H2O2 0-1h	Beta-Actin	UNKNOWN	SYBR	None				16.6852	16.7148	0.0578557							FALSE	0.3	TRUE	3	11	1	85.0113
F11	SD + late H2O2	Beta-Actin	UNKNOWN	SYBR	None				16.7057	16.6994	0.0294441							FALSE	0.3	TRUE	3	11	1	84.8657
F12	SD + H2O2 0-2h	Beta-Actin	UNKNOWN	SYBR	None				16.8561	16.8989	0.0386546							FALSE	0.3	TRUE	3	11	1	84.8657
H9	water	cntf	UNKNOWN	SYBR	None	9123.26			34.4689	34.4689			-1.16904				-13.1553	FALSE	0.3	TRUE	3	29	1	69.9589
H11	water	fgf2	UNKNOWN	SYBR	None	12379.3			36.6012	36.6012			0.963219				-13.5956	FALSE	0.3	TRUE	3	31	1	73.0937
H12	water	Beta-Actin	UNKNOWN	SYBR	None				35.638	35.638								FALSE	0.3	TRUE	3	30	1	75.4779
Analysis Type	Singleplex
Endogenous Control	Beta-Actin
RQ Min/Max Confidence Level	95.0
Reference Sample	Control
Experiment 2
Block Type	96well
Chemistry	SYBR_GREEN
Experiment File Name	D:\qpcr raw data issue\serum vs stability\ex17\ex17.eds
Experiment Run End Time	2010-12-11 23:40:28 PM CET
Instrument Type	steponeplus
Passive Reference	ROX
Well	Sample Name	Target Name	Task	Reporter	Quencher	RQ	RQ Min	RQ Max	Cт	Cт Mean	Cт SD	ΔCт	ΔCт Mean	ΔCт SE	HK Control ΔCт Mean	HK Control ΔCт SE	ΔΔCт	Automatic Ct Threshold	Ct Threshold	Automatic Baseline	Baseline Start	Baseline End	Efficiency	Tm1	Tm2	Tm3	Comments	MTP
A1	Control	LIF	UNKNOWN	SYBR	None	1	0.741925	1.34784	25.8338	25.5588	0.253576		9.47399	0.15511			0	FALSE	0.3	TRUE	3	20	1	81.7291				N
A2	SD 0-1h	LIF	UNKNOWN	SYBR	None	0.140924	0.116064	0.17111	28.2904	28.4241	0.171871		12.301	0.100849			2.82701	FALSE	0.3	TRUE	3	22	1	82.3254				N
A3	SD 0-2h	LIF	UNKNOWN	SYBR	None	0.0908463	0.0625463	0.131951	29.003	29.2739	0.327913		12.9344	0.193954			3.46043	FALSE	0.3	TRUE	3	23	1	82.178				N
A4	SD + H2O2 0-1h	LIF	UNKNOWN	SYBR	None	0.485137	0.3938	0.597659	26.6487	26.8195	0.169948		10.5175	0.108386			1.04353	FALSE	0.3	TRUE	3	21	1	82.178				N
A5	SD + late H2O2	LIF	UNKNOWN	SYBR	None	0.116256	0.0854299	0.158205	28.6551	28.7538	0.274823		12.5786	0.160093			3.10463	FALSE	0.3	TRUE	3	23	1	82.0242	65.0295			Y
A6	SD + H2O2 0-2h	LIF	UNKNOWN	SYBR	None	0.472881	0.360552	0.620205	27.3981	27.5945	0.23825		10.5544	0.140924			1.08045	FALSE	0.3	TRUE	3	22	1	82.0242				N
A7	Control	ttp	UNKNOWN	SYBR	None	1	0.834705	1.19803	25.8405	25.897	0.136257		9.81216	0.0938833			0	FALSE	0.3	TRUE	3	20	1	79.6431				N
A8	SD 0-1h	ttp	UNKNOWN	SYBR	None	0.74929	0.67377	0.833275	26.2695	26.3517	0.0903898		10.2286	0.0552033			0.416404	FALSE	0.3	TRUE	3	21	1	79.7921				N
A9	SD 0-2h	ttp	UNKNOWN	SYBR	None	1.11875	0.998615	1.25334	25.9804	25.9898	0.0715881		9.65027	0.0590283			-0.161889	FALSE	0.3	TRUE	3	20	1	79.6426				N
A10	SD + H2O2 0-1h	ttp	UNKNOWN	SYBR	None	1.09394	0.96916	1.23479	25.9412	25.9846	0.0743019		9.68263	0.0629322			-0.129534	FALSE	0.3	TRUE	3	20	1	79.7917				N
A11	SD + late H2O2	ttp	UNKNOWN	SYBR	None	0.64071	0.580807	0.706791	26.6296	26.6296	0.0802689		10.4544	0.051005			0.642257	FALSE	0.3	TRUE	3	21	1	79.7961				N
A12	SD + H2O2 0-2h	ttp	UNKNOWN	SYBR	None	0.748525	0.646014	0.867302	27.1903	27.2701	0.12147		10.23	0.0765312			0.417878	FALSE	0.3	TRUE	3	22	1	79.7961				N
B1	Control	LIF	UNKNOWN	SYBR	None	1	0.741925	1.34784	25.5083	25.5588	0.253576		9.47399	0.15511			0	FALSE	0.3	TRUE	3	20	1	82.1763				N
B2	SD 0-1h	LIF	UNKNOWN	SYBR	None	0.140924	0.116064	0.17111	28.618	28.4241	0.171871		12.301	0.100849			2.82701	FALSE	0.3	TRUE	3	23	1	81.8782				N
B3	SD 0-2h	LIF	UNKNOWN	SYBR	None	0.0908463	0.0625463	0.131951	29.6384	29.2739	0.327913		12.9344	0.193954			3.46043	FALSE	0.3	TRUE	3	24	1	81.4328				N
B4	SD + H2O2 0-1h	LIF	UNKNOWN	SYBR	None	0.485137	0.3938	0.597659	26.9886	26.8195	0.169948		10.5175	0.108386			1.04353	FALSE	0.3	TRUE	3	22	1	81.8799				N
B5	SD + late H2O2	LIF	UNKNOWN	SYBR	None	0.116256	0.0854299	0.158205	29.0644	28.7538	0.274823		12.5786	0.160093			3.10463	FALSE	0.3	TRUE	3	23	1	81.7261	64.8804			Y
B6	SD + H2O2 0-2h	LIF	UNKNOWN	SYBR	None	0.472881	0.360552	0.620205	27.8596	27.5945	0.23825		10.5544	0.140924			1.08045	FALSE	0.3	TRUE	3	22	1	81.577				N
B7	Control	ttp	UNKNOWN	SYBR	None	1	0.834705	1.19803	26.0524	25.897	0.136257		9.81216	0.0938833			0	FALSE	0.3	TRUE	3	20	1	79.494				N
B8	SD 0-1h	ttp	UNKNOWN	SYBR	None	0.74929	0.67377	0.833275	26.4485	26.3517	0.0903898		10.2286	0.0552033			0.416404	FALSE	0.3	TRUE	3	21	1	79.494				N
B9	SD 0-2h	ttp	UNKNOWN	SYBR	None	1.11875	0.998615	1.25334	26.0656	25.9898	0.0715881		9.65027	0.0590283			-0.161889	FALSE	0.3	TRUE	3	20	1	79.6426				N
B10	SD + H2O2 0-1h	ttp	UNKNOWN	SYBR	None	1.09394	0.96916	1.23479	26.0704	25.9846	0.0743019		9.68263	0.0629322			-0.129534	FALSE	0.3	TRUE	3	20	1	79.4935				N
B11	SD + late H2O2	ttp	UNKNOWN	SYBR	None	0.64071	0.580807	0.706791	26.71	26.6296	0.0802689		10.4544	0.051005			0.642257	FALSE	0.3	TRUE	3	21	1	79.4981				N
B12	SD + H2O2 0-2h	ttp	UNKNOWN	SYBR	None	0.748525	0.646014	0.867302	27.4099	27.2701	0.12147		10.23	0.0765312			0.417878	FALSE	0.3	TRUE	3	22	1	79.349				N
C1	Control	LIF	UNKNOWN	SYBR	None	1	0.741925	1.34784	25.3343	25.5588	0.253576		9.47399	0.15511			0	FALSE	0.3	TRUE	3	20	1	82.3254				N
C2	SD 0-1h	LIF	UNKNOWN	SYBR	None	0.140924	0.116064	0.17111	28.364	28.4241	0.171871		12.301	0.100849			2.82701	FALSE	0.3	TRUE	3	23	1	82.1763				N
C3	SD 0-2h	LIF	UNKNOWN	SYBR	None	0.0908463	0.0625463	0.131951	29.1804	29.2739	0.327913		12.9344	0.193954			3.46043	FALSE	0.3	TRUE	3	24	1	81.8799				N
C4	SD + H2O2 0-1h	LIF	UNKNOWN	SYBR	None	0.485137	0.3938	0.597659	26.8213	26.8195	0.169948		10.5175	0.108386			1.04353	FALSE	0.3	TRUE	3	21	1	82.029				N
C5	SD + late H2O2	LIF	UNKNOWN	SYBR	None	0.116256	0.0854299	0.158205	28.542	28.7538	0.274823		12.5786	0.160093			3.10463	FALSE	0.3	TRUE	3	23	1	81.8751				N
C6	SD + H2O2 0-2h	LIF	UNKNOWN	SYBR	None	0.472881	0.360552	0.620205	27.5259	27.5945	0.23825		10.5544	0.140924			1.08045	FALSE	0.3	TRUE	3	22	1	81.8751				N
C7	Control	ttp	UNKNOWN	SYBR	None	1	0.834705	1.19803	25.798	25.897	0.136257		9.81216	0.0938833			0	FALSE	0.3	TRUE	3	20	1	79.6431				N
C8	SD 0-1h	ttp	UNKNOWN	SYBR	None	0.74929	0.67377	0.833275	26.3371	26.3517	0.0903898		10.2286	0.0552033			0.416404	FALSE	0.3	TRUE	3	21	1	79.6431				N
C9	SD 0-2h	ttp	UNKNOWN	SYBR	None	1.11875	0.998615	1.25334	25.9233	25.9898	0.0715881		9.65027	0.0590283			-0.161889	FALSE	0.3	TRUE	3	20	1	79.6426				N
C10	SD + H2O2 0-1h	ttp	UNKNOWN	SYBR	None	1.09394	0.96916	1.23479	25.9422	25.9846	0.0743019		9.68263	0.0629322			-0.129534	FALSE	0.3	TRUE	3	20	1	79.6426				N
C11	SD + late H2O2	ttp	UNKNOWN	SYBR	None	0.64071	0.580807	0.706791	26.5494	26.6296	0.0802689		10.4544	0.051005			0.642257	FALSE	0.3	TRUE	3	21	1	79.6471				N
C12	SD + H2O2 0-2h	ttp	UNKNOWN	SYBR	None	0.748525	0.646014	0.867302	27.2102	27.2701	0.12147		10.23	0.0765312			0.417878	FALSE	0.3	TRUE	3	21	1	79.6471				N
D1	Control	gfap	UNKNOWN	SYBR	None	1	0.875618	1.14205	29.3276	29.3347	0.0800905		13.2499	0.0690187			0	FALSE	0.3	TRUE	3	24	1	81.7291				N
D2	SD 0-1h	gfap	UNKNOWN	SYBR	None	0.972889	0.781212	1.2116	29.5983	29.4127	0.195007		13.2895	0.114017			0.0396522	FALSE	0.3	TRUE	3	24	1	81.7291				N
D3	SD 0-2h	gfap	UNKNOWN	SYBR	None	0.790187	0.590348	1.05767	30.2135	29.9291	0.252047		13.5896	0.151499			0.339733	FALSE	0.3	TRUE	3	25	1	81.7309				N
D4	SD + H2O2 0-1h	gfap	UNKNOWN	SYBR	None	1.03837	0.861121	1.25209	29.5681	29.4975	0.148377		13.1955	0.0972565			-0.0543159	FALSE	0.3	TRUE	3	24	1	81.7309				N
D5	SD + late H2O2	gfap	UNKNOWN	SYBR	None	0.872003	0.70777	1.07435	29.4912	29.6227	0.184148		13.4475	0.108431			0.197595	FALSE	0.3	TRUE	3	24	1	81.7261				N
D6	SD + H2O2 0-2h	gfap	UNKNOWN	SYBR	None	1.01034	0.815125	1.25231	30.084	30.2751	0.185804		13.235	0.111563			-0.0148439	FALSE	0.3	TRUE	3	25	1	81.577				N
D7	Control	Beta-Actin	UNKNOWN	SYBR	None				16.1716	16.0848	0.0887481							FALSE	0.3	TRUE	3	10	1	84.4124				N
D8	SD 0-1h	Beta-Actin	UNKNOWN	SYBR	None				16.1009	16.1231	0.0311753							FALSE	0.3	TRUE	3	10	1	84.7105				N
D9	SD 0-2h	Beta-Actin	UNKNOWN	SYBR	None				16.273	16.3395	0.0729943							FALSE	0.3	TRUE	3	10	1	84.8601				N
D10	SD + H2O2 0-1h	Beta-Actin	UNKNOWN	SYBR	None				16.2637	16.302	0.0797535							FALSE	0.3	TRUE	3	10	1	84.8601				N
D11	SD + late H2O2	Beta-Actin	UNKNOWN	SYBR	None				16.1873	16.1752	0.0368977							FALSE	0.3	TRUE	3	10	1	84.7144				N
D12	SD + H2O2 0-2h	Beta-Actin	UNKNOWN	SYBR	None				16.979	17.0401	0.0530675							FALSE	0.3	TRUE	3	11	1	84.7144				N
E1	Control	gfap	UNKNOWN	SYBR	None	1	0.875618	1.14205	29.4181	29.3347	0.0800905		13.2499	0.0690187			0	FALSE	0.3	TRUE	3	24	1	81.8782				N
E2	SD 0-1h	gfap	UNKNOWN	SYBR	None	0.972889	0.781212	1.2116	29.4303	29.4127	0.195007		13.2895	0.114017			0.0396522	FALSE	0.3	TRUE	3	24	1	81.8782	65.3318			Y
E3	SD 0-2h	gfap	UNKNOWN	SYBR	None	0.790187	0.590348	1.05767	29.8406	29.9291	0.252047		13.5896	0.151499			0.339733	FALSE	0.3	TRUE	3	24	1	81.7309				N
E4	SD + H2O2 0-1h	gfap	UNKNOWN	SYBR	None	1.03837	0.861121	1.25209	29.5975	29.4975	0.148377		13.1955	0.0972565			-0.0543159	FALSE	0.3	TRUE	3	24	1	81.7309				N
E5	SD + late H2O2	gfap	UNKNOWN	SYBR	None	0.872003	0.70777	1.07435	29.5437	29.6227	0.184148		13.4475	0.108431			0.197595	FALSE	0.3	TRUE	3	24	1	81.7261				N
E6	SD + H2O2 0-2h	gfap	UNKNOWN	SYBR	None	1.01034	0.815125	1.25231	30.2862	30.2751	0.185804		13.235	0.111563			-0.0148439	FALSE	0.3	TRUE	3	25	1	81.577				N
E7	Control	Beta-Actin	UNKNOWN	SYBR	None				16.0887	16.0848	0.0887481							FALSE	0.3	TRUE	3	10	1	84.5615				N
E8	SD 0-1h	Beta-Actin	UNKNOWN	SYBR	None				16.1097	16.1231	0.0311753							FALSE	0.3	TRUE	3	10	1	84.5615				N
E9	SD 0-2h	Beta-Actin	UNKNOWN	SYBR	None				16.4176	16.3395	0.0729943							FALSE	0.3	TRUE	3	11	1	84.562				N
E10	SD + H2O2 0-1h	Beta-Actin	UNKNOWN	SYBR	None				16.3937	16.302	0.0797535							FALSE	0.3	TRUE	3	11	1	84.7111				N
E11	SD + late H2O2	Beta-Actin	UNKNOWN	SYBR	None				16.2046	16.1752	0.0368977							FALSE	0.3	TRUE	3	10	1	84.7144				N
E12	SD + H2O2 0-2h	Beta-Actin	UNKNOWN	SYBR	None				17.0667	17.0401	0.0530675							FALSE	0.3	TRUE	3	11	1	84.7144				N
F1	Control	gfap	UNKNOWN	SYBR	None	1	0.875618	1.14205	29.2584	29.3347	0.0800905		13.2499	0.0690187			0	FALSE	0.3	TRUE	3	24	1	82.0273				N
F2	SD 0-1h	gfap	UNKNOWN	SYBR	None	0.972889	0.781212	1.2116	29.2094	29.4127	0.195007		13.2895	0.114017			0.0396522	FALSE	0.3	TRUE	3	24	1	82.0273	64.4374			Y
F3	SD 0-2h	gfap	UNKNOWN	SYBR	None	0.790187	0.590348	1.05767	29.7332	29.9291	0.252047		13.5896	0.151499			0.339733	FALSE	0.3	TRUE	3	24	1	81.7309				N
F4	SD + H2O2 0-1h	gfap	UNKNOWN	SYBR	None	1.03837	0.861121	1.25209	29.327	29.4975	0.148377		13.1955	0.0972565			-0.0543159	FALSE	0.3	TRUE	3	23	1	81.7309	66.0803			Y
F5	SD + late H2O2	gfap	UNKNOWN	SYBR	None	0.872003	0.70777	1.07435	29.8332	29.6227	0.184148		13.4475	0.108431			0.197595	FALSE	0.3	TRUE	3	24	1	81.7261				N
F6	SD + H2O2 0-2h	gfap	UNKNOWN	SYBR	None	1.01034	0.815125	1.25231	30.4551	30.2751	0.185804		13.235	0.111563			-0.0148439	FALSE	0.3	TRUE	3	25	1	81.577				N
F7	Control	Beta-Actin	UNKNOWN	SYBR	None				15.9942	16.0848	0.0887481							FALSE	0.3	TRUE	3	10	1	84.7105				N
F8	SD 0-1h	Beta-Actin	UNKNOWN	SYBR	None				16.1588	16.1231	0.0311753							FALSE	0.3	TRUE	3	10	1	84.5615				N
F9	SD 0-2h	Beta-Actin	UNKNOWN	SYBR	None				16.3279	16.3395	0.0729943							FALSE	0.3	TRUE	3	10	1	84.8601				N
F10	SD + H2O2 0-1h	Beta-Actin	UNKNOWN	SYBR	None				16.2486	16.302	0.0797535							FALSE	0.3	TRUE	3	10	1	84.8601				N
F11	SD + late H2O2	Beta-Actin	UNKNOWN	SYBR	None				16.1338	16.1752	0.0368977							FALSE	0.3	TRUE	3	10	1	84.7144				N
F12	SD + H2O2 0-2h	Beta-Actin	UNKNOWN	SYBR	None				17.0745	17.0401	0.0530675							FALSE	0.3	TRUE	3	11	1	84.5654				N
H1	water	LIF	UNKNOWN	SYBR	None	36.2303			36.72	36.72			4.29486				-5.17913	FALSE	0.3	TRUE	3	31	1	74.8721				N
H2	water	gfap	UNKNOWN	SYBR	None	870.645			35.9091	35.9091			3.48392				-9.76594	FALSE	0.3	TRUE	3	30	1	71.8907				N
H4	water	ttp	UNKNOWN	SYBR	None	780.996			32.6282	32.6282			0.202991				-9.60917	FALSE	0.3	TRUE	3	27	1	73.9801	64.7388			Y
H5	water	Beta-Actin	UNKNOWN	SYBR	None				32.4252	32.4252								FALSE	0.3	TRUE	3	27	1	80.8316	84.1113	75.1667		Y
H7	Control	-rt Beta-Actin	UNKNOWN	SYBR	None	1			31.5357	31.5357			15.4508				0	FALSE	0.3	TRUE	3	26	1	87.0952	81.2825			Y
H8	SD 0-1h	-rt Beta-Actin	UNKNOWN	SYBR	None	0.858785			31.7936	31.7936			15.6705				0.219631	FALSE	0.3	TRUE	3	26	1	81.2825	87.0952			Y
H9	SD 0-2h	-rt Beta-Actin	UNKNOWN	SYBR	None	1.52301			31.1834	31.1834			14.8439				-0.606927	FALSE	0.3	TRUE	3	26	1	81.4315	87.2453			Y
H10	SD + H2O2 0-1h	-rt Beta-Actin	UNKNOWN	SYBR	None	1.71699			30.9729	30.9729			14.671				-0.779882	FALSE	0.3	TRUE	3	25	1	81.1333	87.0962			Y
H11	SD + late H2O2	-rt Beta-Actin	UNKNOWN	SYBR	None	1.33749			31.2065	31.2065			15.0313				-0.419527	FALSE	0.3	TRUE	3	26	1	84.8634	81.4356	87.099		Y
H12	SD + H2O2 0-2h	-rt Beta-Actin	UNKNOWN	SYBR	None	2.22728			31.3356	31.3356			14.2956				-1.15528	FALSE	0.3	TRUE	3	26	1	87.248	81.4356			Y
Block Type	96well
Chemistry	SYBR_GREEN
Experiment File Name	D:\qpcr raw data issue\serum vs stability\ex17\ex17cntftnffgf.eds
Experiment Run End Time	2011-02-18 17:57:24 PM CET
Instrument Type	steponeplus
Passive Reference	ROX
Well	Sample Name	Target Name	Task	Reporter	Quencher	RQ	RQ Min	RQ Max	Cт	Cт Mean	Cт SD	ΔCт	ΔCт Mean	ΔCт SE	HK Control ΔCт Mean	HK Control ΔCт SE	ΔΔCт	Automatic Ct Threshold	Ct Threshold	Automatic Baseline	Baseline Start	Baseline End	Efficiency	Tm1	Tm2	Tm3	Comments	HIGHSD	MTP
A1	Control	cntf	UNKNOWN	SYBR	None	1	0.835578	1.19678	27.7177	27.7828	0.0755611		11.6188	0.09334			0	FALSE	0.3	TRUE	3	22	1	75.1737				N	N
A2	SD 0-1h	cntf	UNKNOWN	SYBR	None	1.06152	0.821452	1.37174	27.4867	27.6417	0.20913		11.5326	0.133221			-0.0861298	FALSE	0.3	TRUE	3	22	1	75.3227				N	N
A3	SD 0-2h	cntf	UNKNOWN	SYBR	None	1.2248	1.07892	1.39042	27.6416	27.7587	0.103795		11.3262	0.0658987			-0.292552	FALSE	0.3	TRUE	3	22	1	75.0284				N	N
A4	SD + H2O2 0-1h	cntf	UNKNOWN	SYBR	None	0.805239	0.62219	1.04214	28.4178	28.1805	0.221899		11.9313	0.134007			0.312511	FALSE	0.3	TRUE	3	23	1	74.8793				N	N
A5	SD + H2O2 late	cntf	UNKNOWN	SYBR	None	0.854616	0.643351	1.13526	28.3735	28.1137	0.245314		11.8454	0.147552			0.226651	FALSE	0.3	TRUE	3	23	1	74.575				N	N
A6	SD + H2O2 0-2h	cntf	UNKNOWN	SYBR	None	0.613837	0.518934	0.726097	29.54	29.4594	0.09699		12.3228	0.0872719			0.704072	FALSE	0.3	TRUE	3	24	1	75.0222				N	N
A7	Control	fgf2	UNKNOWN	SYBR	None	1	0.796205	1.25596	30.6447	30.5116	0.147115		14.3475	0.118421			0	FALSE	0.3	TRUE	3	25	1	75.1762				N	N
A8	SD 0-1h	fgf2	UNKNOWN	SYBR	None	0.727591	0.562363	0.941366	30.7094	30.9154	0.210331		14.8063	0.13385			0.4588	FALSE	0.3	TRUE	3	25	1	75.3252				N	N
A9	SD 0-2h	fgf2	UNKNOWN	SYBR	None	0.520411	0.297145	0.911433	31.2363	31.7223	0.502124		15.2898	0.291195			0.942278	FALSE	0.3	TRUE	3	26	1	75.3279				Y	N
A10	SD + H2O2 0-1h	fgf2	UNKNOWN	SYBR	None	0.526343	0.335551	0.825619	31.57	31.5227	0.399406		15.2734	0.233922			0.925925	FALSE	0.3	TRUE	3	26	1	75.1789				N	N
A11	SD + H2O2 late	fgf2	UNKNOWN	SYBR	None	0.449899	0.354576	0.57085	31.9069	31.7681	0.201954		15.4999	0.123722			1.15233	FALSE	0.3	TRUE	3	26	1	75.179				N	N
A12	SD + H2O2 0-2h	fgf2	UNKNOWN	SYBR	None	0.231386	0.196138	0.272968	33.6294	33.5957	0.0475875		16.4592	0.0749199			2.11163	FALSE	0.3	TRUE	3	28	1	75.179				N	N
B1	Control	cntf	UNKNOWN	SYBR	None	1	0.835578	1.19678	27.8657	27.7828	0.0755611		11.6188	0.09334			0	FALSE	0.3	TRUE	3	22	1	75.1737				N	N
B2	SD 0-1h	cntf	UNKNOWN	SYBR	None	1.06152	0.821452	1.37174	27.5589	27.6417	0.20913		11.5326	0.133221			-0.0861298	FALSE	0.3	TRUE	3	22	1	75.1737				N	N
B3	SD 0-2h	cntf	UNKNOWN	SYBR	None	1.2248	1.07892	1.39042	27.7953	27.7587	0.103795		11.3262	0.0658987			-0.292552	FALSE	0.3	TRUE	3	22	1	75.0284				N	N
B4	SD + H2O2 0-1h	cntf	UNKNOWN	SYBR	None	0.805239	0.62219	1.04214	28.1455	28.1805	0.221899		11.9313	0.134007			0.312511	FALSE	0.3	TRUE	3	23	1	75.1774				N	N
B5	SD + H2O2 late	cntf	UNKNOWN	SYBR	None	0.854616	0.643351	1.13526	28.0814	28.1137	0.245314		11.8454	0.147552			0.226651	FALSE	0.3	TRUE	3	22	1	75.0222				N	N
B6	SD + H2O2 0-2h	cntf	UNKNOWN	SYBR	None	0.613837	0.518934	0.726097	29.4865	29.4594	0.09699		12.3228	0.0872719			0.704072	FALSE	0.3	TRUE	3	24	1	74.7241				N	N
B7	Control	fgf2	UNKNOWN	SYBR	None	1	0.796205	1.25596	30.3536	30.5116	0.147115		14.3475	0.118421			0	FALSE	0.3	TRUE	3	25	1	75.1762				N	N
B8	SD 0-1h	fgf2	UNKNOWN	SYBR	None	0.727591	0.562363	0.941366	31.1298	30.9154	0.210331		14.8063	0.13385			0.4588	FALSE	0.3	TRUE	3	25	1	75.0272				N	N
B9	SD 0-2h	fgf2	UNKNOWN	SYBR	None	0.520411	0.297145	0.911433	31.6916	31.7223	0.502124		15.2898	0.291195			0.942278	FALSE	0.3	TRUE	3	26	1	75.1789				Y	N
B10	SD + H2O2 0-1h	fgf2	UNKNOWN	SYBR	None	0.526343	0.335551	0.825619	31.8963	31.5227	0.399406		15.2734	0.233922			0.925925	FALSE	0.3	TRUE	3	26	1	75.0298				N	N
B11	SD + H2O2 late	fgf2	UNKNOWN	SYBR	None	0.449899	0.354576	0.57085	31.5364	31.7681	0.201954		15.4999	0.123722			1.15233	FALSE	0.3	TRUE	3	26	1	75.328				N	N
C1	Control	cntf	UNKNOWN	SYBR	None	1	0.835578	1.19678	27.765	27.7828	0.0755611		11.6188	0.09334			0	FALSE	0.3	TRUE	3	22	1	75.1737				N	N
C2	SD 0-1h	cntf	UNKNOWN	SYBR	None	1.06152	0.821452	1.37174	27.8796	27.6417	0.20913		11.5326	0.133221			-0.0861298	FALSE	0.3	TRUE	3	22	1	75.0246				N	N
C3	SD 0-2h	cntf	UNKNOWN	SYBR	None	1.2248	1.07892	1.39042	27.8393	27.7587	0.103795		11.3262	0.0658987			-0.292552	FALSE	0.3	TRUE	3	22	1	75.0284				N	N
C4	SD + H2O2 0-1h	cntf	UNKNOWN	SYBR	None	0.805239	0.62219	1.04214	27.9782	28.1805	0.221899		11.9313	0.134007			0.312511	FALSE	0.3	TRUE	3	22	1	75.0284				N	N
C5	SD + H2O2 late	cntf	UNKNOWN	SYBR	None	0.854616	0.643351	1.13526	27.8861	28.1137	0.245314		11.8454	0.147552			0.226651	FALSE	0.3	TRUE	3	22	1	75.0222				N	N
C6	SD + H2O2 0-2h	cntf	UNKNOWN	SYBR	None	0.613837	0.518934	0.726097	29.3518	29.4594	0.09699		12.3228	0.0872719			0.704072	FALSE	0.3	TRUE	3	24	1	74.8731				N	N
C7	Control	fgf2	UNKNOWN	SYBR	None	1	0.796205	1.25596	30.5364	30.5116	0.147115		14.3475	0.118421			0	FALSE	0.3	TRUE	3	25	1	75.1762				N	N
C8	SD 0-1h	fgf2	UNKNOWN	SYBR	None	0.727591	0.562363	0.941366	30.9071	30.9154	0.210331		14.8063	0.13385			0.4588	FALSE	0.3	TRUE	3	25	1	75.0272				N	N
C9	SD 0-2h	fgf2	UNKNOWN	SYBR	None	0.520411	0.297145	0.911433	32.2391	31.7223	0.502124		15.2898	0.291195			0.942278	FALSE	0.3	TRUE	3	27	1	75.1789				Y	N
C10	SD + H2O2 0-1h	fgf2	UNKNOWN	SYBR	None	0.526343	0.335551	0.825619	31.1017	31.5227	0.399406		15.2734	0.233922			0.925925	FALSE	0.3	TRUE	3	26	1	75.1789				N	N
C11	SD + H2O2 late	fgf2	UNKNOWN	SYBR	None	0.449899	0.354576	0.57085	31.8609	31.7681	0.201954		15.4999	0.123722			1.15233	FALSE	0.3	TRUE	3	26	1	75.03				N	N
C12	SD + H2O2 0-2h	fgf2	UNKNOWN	SYBR	None	0.231386	0.196138	0.272968	33.5621	33.5957	0.0475875		16.4592	0.0749199			2.11163	FALSE	0.3	TRUE	3	28	1	75.03				N	N
D7	Control	Beta-actin	UNKNOWN	SYBR	None				15.999	16.164	0.142925							FALSE	0.3	TRUE	3	10	1	84.5649				N	N
D8	SD 0-1h	Beta-actin	UNKNOWN	SYBR	None				16.2015	16.1091	0.0975109							FALSE	0.3	TRUE	3	10	1	84.5649				N	N
D9	SD 0-2h	Beta-actin	UNKNOWN	SYBR	None				16.4819	16.4325	0.0474826							FALSE	0.3	TRUE	3	11	1	84.7162				N	N
D10	SD + H2O2 0-1h	Beta-actin	UNKNOWN	SYBR	None				16.3037	16.2492	0.068074							FALSE	0.3	TRUE	3	10	1	84.7162				N	N
D11	SD + H2O2 late	Beta-actin	UNKNOWN	SYBR	None				16.186	16.2683	0.0716679							FALSE	0.3	TRUE	3	10	1	84.8649				N	N
D12	SD + H2O2 0-2h	Beta-actin	UNKNOWN	SYBR	None				17.163	17.1366	0.11594							FALSE	0.3	TRUE	3	11	1	84.8649				N	N
E7	Control	Beta-actin	UNKNOWN	SYBR	None				16.2469	16.164	0.142925							FALSE	0.3	TRUE	3	10	1	84.5649				N	N
E8	SD 0-1h	Beta-actin	UNKNOWN	SYBR	None				16.0072	16.1091	0.0975109							FALSE	0.3	TRUE	3	10	1	84.714				N	N
E9	SD 0-2h	Beta-actin	UNKNOWN	SYBR	None				16.3872	16.4325	0.0474826							FALSE	0.3	TRUE	3	11	1	84.8652				N	N
E10	SD + H2O2 0-1h	Beta-actin	UNKNOWN	SYBR	None				16.1729	16.2492	0.068074							FALSE	0.3	TRUE	3	10	1	85.0142				N	N
E11	SD + H2O2 late	Beta-actin	UNKNOWN	SYBR	None				16.3018	16.2683	0.0716679							FALSE	0.3	TRUE	3	10	1	84.8649				N	N
E12	SD + H2O2 0-2h	Beta-actin	UNKNOWN	SYBR	None				17.237	17.1366	0.11594							FALSE	0.3	TRUE	3	11	1	84.5668				N	N
F7	Control	Beta-actin	UNKNOWN	SYBR	None				16.2462	16.164	0.142925							FALSE	0.3	TRUE	3	10	1	84.714				N	N
F8	SD 0-1h	Beta-actin	UNKNOWN	SYBR	None				16.1186	16.1091	0.0975109							FALSE	0.3	TRUE	3	10	1	84.714				N	N
F9	SD 0-2h	Beta-actin	UNKNOWN	SYBR	None				16.4285	16.4325	0.0474826							FALSE	0.3	TRUE	3	11	1	84.8652				N	N
F10	SD + H2O2 0-1h	Beta-actin	UNKNOWN	SYBR	None				16.271	16.2492	0.068074							FALSE	0.3	TRUE	3	11	1	84.8652				N	N
F11	SD + H2O2 late	Beta-actin	UNKNOWN	SYBR	None				16.317	16.2683	0.0716679							FALSE	0.3	TRUE	3	10	1	84.7159				N	N
F12	SD + H2O2 0-2h	Beta-actin	UNKNOWN	SYBR	None				17.0097	17.1366	0.11594							FALSE	0.3	TRUE	3	11	1	84.7159				N	N
H1	water	cntf	UNKNOWN	SYBR	None	3419.59			35.2725	35.2725			-0.120842				-11.7396	FALSE	0.3	TRUE	3	30	1	70.1061				N	N
H2	water	rat-TNF-alpha	UNKNOWN	SYBR	None				39.589	39.589			4.19568					FALSE	0.3	TRUE	3	34	1	72.789				N	N
H3	water	fgf2	UNKNOWN	SYBR	None	1590.41			39.1057	39.1057			3.71235				-10.6352	FALSE	0.3	TRUE	3	34	1	72.9419				N	N
H4	water	Beta-actin	UNKNOWN	SYBR	None				35.3934	35.3934								FALSE	0.3	TRUE	3	30	1	77.4129	84.1195			N	Y
Analysis Type	Singleplex
Endogenous Control	Beta-actin
RQ Min/Max Confidence Level	95.0
Reference Sample	Control
Experiment 3
Block Type	96well
Chemistry	SYBR_GREEN
Experiment File Name	D:\qpcr raw data issue\serum vs stability\Ex4_16march2010\ex4ttpgfaplif.eds
Experiment Run End Time	2010-10-22 16:32:31 PM CEST
Instrument Type	steponeplus
Passive Reference	ROX
Well	Sample Name	Target Name	Task	Reporter	Quencher	RQ	RQ Min	RQ Max	Cт	Cт Mean	Cт SD	ΔCт	ΔCт Mean	ΔCт SE	HK Control ΔCт Mean	HK Control ΔCт SE	ΔΔCт	Automatic Ct Threshold	Ct Threshold	Automatic Baseline	Baseline Start	Baseline End	Efficiency	Tm1	Tm2	Tm3	Comments	NOAMP	EXPFAIL	MTP
A1	Control	Beta-Actin	UNKNOWN	SYBR	None				15.5718	15.6459	0.0792983							FALSE	0.3	TRUE	3	9	1	84.8487				N	N	N
A2	SD + 0-1h	Beta-Actin	UNKNOWN	SYBR	None				15.8793	15.8654	0.0131112							FALSE	0.3	TRUE	3	10	1	84.8487				N	N	N
A3	SD + 0-2h	Beta-Actin	UNKNOWN	SYBR	None				15.8706	15.8918	0.0308554							FALSE	0.3	TRUE	3	10	1	84.8502				N	N	N
A4	SD + H2O2 0-1h	Beta-Actin	UNKNOWN	SYBR	None				16.9126	16.9629	0.0773833							FALSE	0.3	TRUE	3	11	1	84.8502				N	N	N
A5	SD + late H2O2	Beta-Actin	UNKNOWN	SYBR	None				16.6918	16.7344	0.0368897							FALSE	0.3	TRUE	3	11	1	84.6949				N	N	N
A6	SD + H2O2 0-2h	Beta-Actin	UNKNOWN	SYBR	None				17.4221	17.3738	0.0490628							FALSE	0.3	TRUE	3	12	1	84.6949				N	N	N
A7	Control	RPL32	UNKNOWN	SYBR	None	1	0.915471	1.09233	18.2311	18.2349	0.00544974		2.58906	0.0458909			0	FALSE	0.3	TRUE	3	12	1	76.3431				N	N	N
A8	SD + 0-1h	RPL32	UNKNOWN	SYBR	None	0.934852	0.882172	0.990677	18.5028	18.5517	0.0505277		2.68625	0.0301383			0.0971905	FALSE	0.3	TRUE	3	13	1	76.1938				N	N	N
A9	SD + 0-2h	RPL32	UNKNOWN	SYBR	None	0.915135	0.879686	0.952011	18.5955	18.6088	0.0176672		2.717	0.0205279			0.127944	FALSE	0.3	TRUE	3	13	1	76.342				N	N	N
A10	SD + H2O2 0-1h	RPL32	UNKNOWN	SYBR	None	1.32054	1.11832	1.55934	19.0033	19.1509	0.128032		2.18792	0.0863718			-0.401133	FALSE	0.3	TRUE	3	13	1	76.6405				N	N	N
A11	SD + late H2O2	RPL32	UNKNOWN	SYBR	None	1.12317	1.05106	1.20024	19.1104	19.1559	0.0469719		2.42148	0.0344829			-0.16758	FALSE	0.3	TRUE	3	14	1	76.1971				N	N	N
A12	SD + H2O2 0-2h	RPL32	UNKNOWN	SYBR	None	1.11298	1.02744	1.20564	19.7595	19.8085	0.0526599		2.43463	0.0415541			-0.154423	FALSE	0.3	TRUE	3	14	1	76.1971				N	N	N
B1	Control	Beta-Actin	UNKNOWN	SYBR	None				15.7295	15.6459	0.0792983							FALSE	0.3	TRUE	3	10	1	84.8487				N	N	N
B2	SD + 0-1h	Beta-Actin	UNKNOWN	SYBR	None				15.8639	15.8654	0.0131112							FALSE	0.3	TRUE	3	10	1	84.8487				N	N	N
B3	SD + 0-2h	Beta-Actin	UNKNOWN	SYBR	None				15.8777	15.8918	0.0308554							FALSE	0.3	TRUE	3	10	1	84.701				N	N	N
B4	SD + H2O2 0-1h	Beta-Actin	UNKNOWN	SYBR	None				16.9242	16.9629	0.0773833							FALSE	0.3	TRUE	3	11	1	84.701				N	N	N
B5	SD + late H2O2	Beta-Actin	UNKNOWN	SYBR	None				16.7556	16.7344	0.0368897							FALSE	0.3	TRUE	3	11	1	84.6949				N	N	N
B6	SD + H2O2 0-2h	Beta-Actin	UNKNOWN	SYBR	None				17.324	17.3738	0.0490628							FALSE	0.3	TRUE	3	12	1	84.5457				N	N	N
B7	Control	RPL32	UNKNOWN	SYBR	None	1	0.915471	1.09233	18.2412	18.2349	0.00544974		2.58906	0.0458909			0	FALSE	0.3	TRUE	3	13	1	76.1938				N	N	N
B8	SD + 0-1h	RPL32	UNKNOWN	SYBR	None	0.934852	0.882172	0.990677	18.6037	18.5517	0.0505277		2.68625	0.0301383			0.0971905	FALSE	0.3	TRUE	3	13	1	76.0446				N	N	N
B9	SD + 0-2h	RPL32	UNKNOWN	SYBR	None	0.915135	0.879686	0.952011	18.6289	18.6088	0.0176672		2.717	0.0205279			0.127944	FALSE	0.3	TRUE	3	13	1	76.1928				N	N	N
B10	SD + H2O2 0-1h	RPL32	UNKNOWN	SYBR	None	1.32054	1.11832	1.55934	19.2162	19.1509	0.128032		2.18792	0.0863718			-0.401133	FALSE	0.3	TRUE	3	14	1	76.342				N	N	N
B11	SD + late H2O2	RPL32	UNKNOWN	SYBR	None	1.12317	1.05106	1.20024	19.2042	19.1559	0.0469719		2.42148	0.0344829			-0.16758	FALSE	0.3	TRUE	3	13	1	76.0479				N	N	N
B12	SD + H2O2 0-2h	RPL32	UNKNOWN	SYBR	None	1.11298	1.02744	1.20564	19.8642	19.8085	0.0526599		2.43463	0.0415541			-0.154423	FALSE	0.3	TRUE	3	14	1	76.0479				N	N	N
C1	Control	Beta-Actin	UNKNOWN	SYBR	None				15.6363	15.6459	0.0792983							FALSE	0.3	TRUE	3	9	1	84.8487				N	N	N
C2	SD + 0-1h	Beta-Actin	UNKNOWN	SYBR	None				15.8532	15.8654	0.0131112							FALSE	0.3	TRUE	3	10	1	84.8487				N	N	N
C3	SD + 0-2h	Beta-Actin	UNKNOWN	SYBR	None				15.9272	15.8918	0.0308554							FALSE	0.3	TRUE	3	10	1	84.701				N	N	N
C4	SD + H2O2 0-1h	Beta-Actin	UNKNOWN	SYBR	None				17.052	16.9629	0.0773833							FALSE	0.3	TRUE	3	11	1	84.701				N	N	N
C5	SD + late H2O2	Beta-Actin	UNKNOWN	SYBR	None				16.7559	16.7344	0.0368897							FALSE	0.3	TRUE	3	11	1	84.6949				N	N	N
C6	SD + H2O2 0-2h	Beta-Actin	UNKNOWN	SYBR	None				17.3754	17.3738	0.0490628							FALSE	0.3	TRUE	3	12	1	84.5457				N	N	N
C7	Control	RPL32	UNKNOWN	SYBR	None	1	0.915471	1.09233	18.2325	18.2349	0.00544974		2.58906	0.0458909			0	FALSE	0.3	TRUE	3	12	1	76.1938				N	N	N
C8	SD + 0-1h	RPL32	UNKNOWN	SYBR	None	0.934852	0.882172	0.990677	18.5486	18.5517	0.0505277		2.68625	0.0301383			0.0971905	FALSE	0.3	TRUE	3	13	1	76.0446				N	N	N
C9	SD + 0-2h	RPL32	UNKNOWN	SYBR	None	0.915135	0.879686	0.952011	18.602	18.6088	0.0176672		2.717	0.0205279			0.127944	FALSE	0.3	TRUE	3	13	1	76.1928				N	N	N
C10	SD + H2O2 0-1h	RPL32	UNKNOWN	SYBR	None	1.32054	1.11832	1.55934	19.233	19.1509	0.128032		2.18792	0.0863718			-0.401133	FALSE	0.3	TRUE	3	13	1	76.1928				N	N	N
C11	SD + late H2O2	RPL32	UNKNOWN	SYBR	None	1.12317	1.05106	1.20024	19.1531	19.1559	0.0469719		2.42148	0.0344829			-0.16758	FALSE	0.3	TRUE	3	13	1	76.1971				N	N	N
C12	SD + H2O2 0-2h	RPL32	UNKNOWN	SYBR	None	1.11298	1.02744	1.20564	19.8017	19.8085	0.0526599		2.43463	0.0415541			-0.154423	FALSE	0.3	TRUE	3	14	1	76.0479				N	N	N
D1	Control	ttp	UNKNOWN	SYBR	None	1	0.883536	1.13182	25.3287	25.3439	0.0783007		9.69799	0.0643408			0	FALSE	0.3	TRUE	3	19	1	79.6271				N	N	N
D2	SD + 0-1h	ttp	UNKNOWN	SYBR	None	0.660789	0.611568	0.713971	26.1047	26.1612	0.0684227		10.2957	0.0402226			0.597739	FALSE	0.3	TRUE	3	20	1	79.6271				N	N	N
D3	SD + 0-2h	ttp	UNKNOWN	SYBR	None	0.873728	0.834984	0.91427	25.7977	25.7846	0.0267268		9.89274	0.0235682			0.194744	FALSE	0.3	TRUE	3	20	1	79.6288	65.4566			N	N	Y
D4	SD + H2O2 0-1h	ttp	UNKNOWN	SYBR	None	0.84146	0.769829	0.919756	26.9316	26.91	0.0205822		9.94703	0.0462306			0.249034	FALSE	0.3	TRUE	3	21	1	79.6288	65.1583			N	N	Y
D5	SD + late H2O2	ttp	UNKNOWN	SYBR	None	0.52018	0.468569	0.577475	27.4284	27.3753	0.0865054		10.6409	0.0542956			0.942918	FALSE	0.3	TRUE	3	22	1	79.4718				N	N	N
D6	SD + H2O2 0-2h	ttp	UNKNOWN	SYBR	None	0.707905	0.614664	0.815289	27.6979	27.5702	0.117261		10.1964	0.0733879			0.498373	FALSE	0.3	TRUE	3	22	1	79.4718				N	N	N
D7	Control	gfap	UNKNOWN	SYBR	None	1	0.863583	1.15797	29.1621	29.1593	0.105526		13.5134	0.0762103			0	FALSE	0.3	TRUE	3	24	1	81.2672				N	N	N
D8	SD + 0-1h	gfap	UNKNOWN	SYBR	None	0.808314	0.570288	1.14569	29.5299	29.6858	0.313658		13.8204	0.181248			0.307012	FALSE	0.3	TRUE	3	24	1	81.118				N	N	N
D9	SD + 0-2h	gfap	UNKNOWN	SYBR	None	0.78149	0.726893	0.840188	29.763	29.7609	0.0574152		13.8691	0.0376323			0.3557	FALSE	0.3	TRUE	3	24	1	81.4153				N	N	N
D10	SD + H2O2 0-1h	gfap	UNKNOWN	SYBR	None	0.869315	0.665786	1.13506	30.9405	30.6784	0.227252		13.7154	0.138602			0.202049	FALSE	0.3	TRUE	3	25	1	81.2661				N	N	N
D11	SD + late H2O2	gfap	UNKNOWN	SYBR	None	0.809178	0.757421	0.864471	30.5682	30.5533	0.0466716		13.8189	0.0343467			0.305471	FALSE	0.3	TRUE	3	25	1	81.2691				N	N	N
D12	SD + H2O2 0-2h	gfap	UNKNOWN	SYBR	None	1.11111	0.955024	1.2927	30.773	30.7352	0.1271		13.3614	0.0786585			-0.151999	FALSE	0.3	TRUE	3	25	1	81.2691				N	N	N
E1	Control	ttp	UNKNOWN	SYBR	None	1	0.883536	1.13182	25.4286	25.3439	0.0783007		9.69799	0.0643408			0	FALSE	0.3	TRUE	3	20	1	79.7763				N	N	N
E2	SD + 0-1h	ttp	UNKNOWN	SYBR	None	0.660789	0.611568	0.713971	26.2373	26.1612	0.0684227		10.2957	0.0402226			0.597739	FALSE	0.3	TRUE	3	21	1	79.7763				N	N	N
E3	SD + 0-2h	ttp	UNKNOWN	SYBR	None	0.873728	0.834984	0.91427	25.7538	25.7846	0.0267268		9.89274	0.0235682			0.194744	FALSE	0.3	TRUE	3	20	1	79.6288	64.8599			N	N	Y
E4	SD + H2O2 0-1h	ttp	UNKNOWN	SYBR	None	0.84146	0.769829	0.919756	26.9077	26.91	0.0205822		9.94703	0.0462306			0.249034	FALSE	0.3	TRUE	3	21	1	79.6288				N	N	N
E5	SD + late H2O2	ttp	UNKNOWN	SYBR	None	0.52018	0.468569	0.577475	27.2755	27.3753	0.0865054		10.6409	0.0542956			0.942918	FALSE	0.3	TRUE	3	21	1	79.4718				N	N	N
E6	SD + H2O2 0-2h	ttp	UNKNOWN	SYBR	None	0.707905	0.614664	0.815289	27.5453	27.5702	0.117261		10.1964	0.0733879			0.498373	FALSE	0.3	TRUE	3	22	1	79.4718				N	N	N
E7	Control	gfap	UNKNOWN	SYBR	None	1	0.863583	1.15797	29.0523	29.1593	0.105526		13.5134	0.0762103			0	FALSE	0.3	TRUE	3	23	1	81.2672	63.6597			N	N	Y
E8	SD + 0-1h	gfap	UNKNOWN	SYBR	None	0.808314	0.570288	1.14569	29.4807	29.6858	0.313658		13.8204	0.181248			0.307012	FALSE	0.3	TRUE	3	24	1	81.2672				N	N	N
E9	SD + 0-2h	gfap	UNKNOWN	SYBR	None	0.78149	0.726893	0.840188	29.7025	29.7609	0.0574152		13.8691	0.0376323			0.3557	FALSE	0.3	TRUE	3	24	1	81.4153				N	N	N
E10	SD + H2O2 0-1h	gfap	UNKNOWN	SYBR	None	0.869315	0.665786	1.13506	30.5586	30.6784	0.227252		13.7154	0.138602			0.202049	FALSE	0.3	TRUE	3	25	1	81.4153				N	N	N
E11	SD + late H2O2	gfap	UNKNOWN	SYBR	None	0.809178	0.757421	0.864471	30.501	30.5533	0.0466716		13.8189	0.0343467			0.305471	FALSE	0.3	TRUE	3	25	1	81.2691	64.8596			N	N	Y
E12	SD + H2O2 0-2h	gfap	UNKNOWN	SYBR	None	1.11111	0.955024	1.2927	30.5935	30.7352	0.1271		13.3614	0.0786585			-0.151999	FALSE	0.3	TRUE	3	25	1	81.2691				N	N	N
F1	Control	ttp	UNKNOWN	SYBR	None	1	0.883536	1.13182	25.2743	25.3439	0.0783007		9.69799	0.0643408			0	FALSE	0.3	TRUE	3	20	1	79.7763				N	N	N
F2	SD + 0-1h	ttp	UNKNOWN	SYBR	None	0.660789	0.611568	0.713971	26.1415	26.1612	0.0684227		10.2957	0.0402226			0.597739	FALSE	0.3	TRUE	3	20	1	79.7763				N	N	N
F3	SD + 0-2h	ttp	UNKNOWN	SYBR	None	0.873728	0.834984	0.91427	25.8021	25.7846	0.0267268		9.89274	0.0235682			0.194744	FALSE	0.3	TRUE	3	20	1	79.6288				N	N	N
F4	SD + H2O2 0-1h	ttp	UNKNOWN	SYBR	None	0.84146	0.769829	0.919756	26.8906	26.91	0.0205822		9.94703	0.0462306			0.249034	FALSE	0.3	TRUE	3	21	1	79.6288				N	N	N
F5	SD + late H2O2	ttp	UNKNOWN	SYBR	None	0.52018	0.468569	0.577475	27.4221	27.3753	0.0865054		10.6409	0.0542956			0.942918	FALSE	0.3	TRUE	3	22	1	79.6211				N	N	N
F6	SD + H2O2 0-2h	ttp	UNKNOWN	SYBR	None	0.707905	0.614664	0.815289	27.4673	27.5702	0.117261		10.1964	0.0733879			0.498373	FALSE	0.3	TRUE	3	22	1	79.6211				N	N	N
F7	Control	gfap	UNKNOWN	SYBR	None	1	0.863583	1.15797	29.2633	29.1593	0.105526		13.5134	0.0762103			0	FALSE	0.3	TRUE	3	24	1	81.2672				N	N	N
F8	SD + 0-1h	gfap	UNKNOWN	SYBR	None	0.808314	0.570288	1.14569	30.0469	29.6858	0.313658		13.8204	0.181248			0.307012	FALSE	0.3	TRUE	3	24	1	81.2672				N	N	N
F9	SD + 0-2h	gfap	UNKNOWN	SYBR	None	0.78149	0.726893	0.840188	29.8173	29.7609	0.0574152		13.8691	0.0376323			0.3557	FALSE	0.3	TRUE	3	24	1	81.4153				N	N	N
F10	SD + H2O2 0-1h	gfap	UNKNOWN	SYBR	None	0.869315	0.665786	1.13506	30.536	30.6784	0.227252		13.7154	0.138602			0.202049	FALSE	0.3	TRUE	3	25	1	81.2661				N	N	N
F11	SD + late H2O2	gfap	UNKNOWN	SYBR	None	0.809178	0.757421	0.864471	30.5907	30.5533	0.0466716		13.8189	0.0343467			0.305471	FALSE	0.3	TRUE	3	25	1	81.2691				N	N	N
F12	SD + H2O2 0-2h	gfap	UNKNOWN	SYBR	None	1.11111	0.955024	1.2927	30.8392	30.7352	0.1271		13.3614	0.0786585			-0.151999	FALSE	0.3	TRUE	3	25	1	81.4183				N	N	N
G1	Control	lif	UNKNOWN	SYBR	None	1	0.823215	1.21475	24.6673	24.5201	0.156099		8.87425	0.101086			0	FALSE	0.3	TRUE	3	19	1	82.0141				N	N	N
G2	SD + 0-1h	lif	UNKNOWN	SYBR	None	0.105448	0.089196	0.124661	28.1582	27.9851	0.150071		12.1196	0.0869738			3.2454	FALSE	0.3	TRUE	3	22	1	81.8649				N	N	N
G3	SD + 0-2h	lif	UNKNOWN	SYBR	None	0.0486367	0.037141	0.0636904	29.3268	29.1279	0.240723		13.2361	0.140118			4.36181	FALSE	0.3	TRUE	3	24	1	81.8666				N	N	N
G4	SD + H2O2 0-1h	lif	UNKNOWN	SYBR	None	0.624121	0.520933	0.747749	26.3776	26.5173	0.143065		9.55435	0.0939074			0.680102	FALSE	0.3	TRUE	3	21	1	82.0157				N	N	N
G5	SD + late H2O2	lif	UNKNOWN	SYBR	None	0.0817823	0.0741712	0.0901745	29.2937	29.2207	0.0798044		12.4863	0.0507595			3.61207	FALSE	0.3	TRUE	3	24	1	81.8595				N	N	N
G6	SD + H2O2 0-2h	lif	UNKNOWN	SYBR	None	0.539456	0.487206	0.597311	27.2256	27.1385	0.0774573		9.76467	0.0529364			0.890422	FALSE	0.3	TRUE	3	21	1	81.8595				N	N	N
G7	Control	lif	UNKNOWN	SYBR	None	1	0.823215	1.21475	24.5366	24.5201	0.156099		8.87425	0.101086			0	FALSE	0.3	TRUE	3	19	1	81.8641				N	N	N
G8	SD + 0-1h	lif	UNKNOWN	SYBR	None	0.105448	0.089196	0.124661	27.9044	27.9851	0.150071		12.1196	0.0869738			3.2454	FALSE	0.3	TRUE	3	22	1	81.7149				N	N	N
G9	SD + 0-2h	lif	UNKNOWN	SYBR	None	0.0486367	0.037141	0.0636904	29.1966	29.1279	0.240723		13.2361	0.140118			4.36181	FALSE	0.3	TRUE	3	23	1	81.8629				N	N	N
G10	SD + H2O2 0-1h	lif	UNKNOWN	SYBR	None	0.624121	0.520933	0.747749	26.6635	26.5173	0.143065		9.55435	0.0939074			0.680102	FALSE	0.3	TRUE	3	21	1	81.8629				N	N	N
G11	SD + late H2O2	lif	UNKNOWN	SYBR	None	0.0817823	0.0741712	0.0901745	29.2329	29.2207	0.0798044		12.4863	0.0507595			3.61207	FALSE	0.3	TRUE	3	24	1	81.7166				N	N	N
G12	SD + H2O2 0-2h	lif	UNKNOWN	SYBR	None	0.539456	0.487206	0.597311	27.0773	27.1385	0.0774573		9.76467	0.0529364			0.890422	FALSE	0.3	TRUE	3	21	1	81.7166				N	N	N
H1	Control	lif	UNKNOWN	SYBR	None	1	0.823215	1.21475	24.3564	24.5201	0.156099		8.87425	0.101086			0	FALSE	0.3	TRUE	3	19	1	82.3125				N	N	N
H2	SD + 0-1h	lif	UNKNOWN	SYBR	None	0.105448	0.089196	0.124661	27.8926	27.9851	0.150071		12.1196	0.0869738			3.2454	FALSE	0.3	TRUE	3	22	1	82.3125				N	N	N
H3	SD + 0-2h	lif	UNKNOWN	SYBR	None	0.0486367	0.037141	0.0636904	28.8603	29.1279	0.240723		13.2361	0.140118			4.36181	FALSE	0.3	TRUE	3	23	1	82.1649				N	N	N
H4	SD + H2O2 0-1h	lif	UNKNOWN	SYBR	None	0.624121	0.520933	0.747749	26.5108	26.5173	0.143065		9.55435	0.0939074			0.680102	FALSE	0.3	TRUE	3	21	1	82.1649	65.0091			N	N	Y
H5	SD + late H2O2	lif	UNKNOWN	SYBR	None	0.0817823	0.0741712	0.0901745	29.1355	29.2207	0.0798044		12.4863	0.0507595			3.61207	FALSE	0.3	TRUE	3	23	1	82.0088				N	N	N
H6	SD + H2O2 0-2h	lif	UNKNOWN	SYBR	None	0.539456	0.487206	0.597311	27.1126	27.1385	0.0774573		9.76467	0.0529364			0.890422	FALSE	0.3	TRUE	3	21	1	82.158				N	N	N
H7	water	Beta-Actin	UNKNOWN	SYBR	None				36.4289	36.4289								FALSE	0.3	TRUE	3	31	1	75.1493	64.2565	84.8484		N	N	Y
H8	water	RPL32	UNKNOWN	SYBR	None	39.5722			33.7115	33.7115			-2.71736				-5.30641	FALSE	0.3	TRUE	3	28	1	71.2697				N	N	N
H9	water	ttp	UNKNOWN	SYBR	None	2830.92			34.6598	34.6598			-1.76906				-11.4671	FALSE	0.3	TRUE	3	29	1	73.9546				N	N	N
H10	water	gfap	UNKNOWN	SYBR	None				Undetermined									FALSE	0.3	TRUE	3	39	1	63.9574	91.8601	71.7165		Y	Y	Y
H11	water	lif	UNKNOWN	SYBR	None				Undetermined									FALSE	0.3	TRUE	3	39	1	63.8154	93.3524			Y	Y	Y
Analysis Type	Singleplex
Endogenous Control	Beta-Actin
RQ Min/Max Confidence Level	95.0
Reference Sample	Control
Block Type	96well
Chemistry	SYBR_GREEN
Experiment File Name	D:\qpcr raw data issue\serum vs stability\Ex4_16march2010\ex4cntffgf.eds
Experiment Run End Time	Not Started
Instrument Type	steponeplus
Passive Reference	ROX
Well	Sample Name	Target Name	Task	Reporter	Quencher	RQ	RQ Min	RQ Max	Cт	Cт Mean	Cт SD	ΔCт	ΔCт Mean	ΔCт SE	HK Control ΔCт Mean	HK Control ΔCт SE	ΔΔCт	Automatic Ct Threshold	Ct Threshold	Automatic Baseline	Baseline Start	Baseline End	Efficiency	Tm1	Tm2	Tm3	Comments	HIGHSD	MTP
A1	Control	CNTF	UNKNOWN	SYBR	None	1	0.8532	1.17206	27.6315	27.6126	0.0508084		12.0942	0.0824954			0	FALSE	0.3	TRUE	3	22	1	75.1718				N	N
A2	SD + 0-1h	CNTF	UNKNOWN	SYBR	None	0.959194	0.722991	1.27256	28.2975	28.2948	0.111898		12.1543	0.146894			0.0601056	FALSE	0.3	TRUE	3	23	1	75.1718				N	N
A3	SD + 0-2h	CNTF	UNKNOWN	SYBR	None	1.17045	1.04864	1.30641	28.183	28.14	0.0372483		11.8671	0.0571029			-0.227063	FALSE	0.3	TRUE	3	22	1	75.1738				N	N
A4	SD + H2O2 0-1h	CNTF	UNKNOWN	SYBR	None	0.737465	0.5495	0.989727	29.8439	29.9128	0.202768		12.5336	0.152877			0.439354	FALSE	0.3	TRUE	3	24	1	75.1738				N	N
A5	SD + late H2O2	CNTF	UNKNOWN	SYBR	None	0.892056	0.596549	1.33394	28.866	29.179	0.326983		12.259	0.209077			0.164795	FALSE	0.3	TRUE	3	23	1	75.0187				N	N
A6	SD + H2O2 0-2h	CNTF	UNKNOWN	SYBR	None	0.696666	0.53291	0.910741	29.9521	29.7128	0.221343		12.6157	0.139234			0.521462	FALSE	0.3	TRUE	3	24	1	75.0187				N	N
A7	Control	Beta-Actin	UNKNOWN	SYBR	None				15.3644	15.5183	0.133548							FALSE	0.3	TRUE	3	9	1	84.7057				N	N
A8	SD + 0-1h	Beta-Actin	UNKNOWN	SYBR	None				16.3939	16.1405	0.228501							FALSE	0.3	TRUE	3	11	1	83.8119				N	N
A9	SD + 0-2h	Beta-Actin	UNKNOWN	SYBR	None				16.3725	16.2729	0.091623							FALSE	0.3	TRUE	3	11	1	84.4117				N	N
A10	SD + H2O2 0-1h	Beta-Actin	UNKNOWN	SYBR	None				17.5756	17.3793	0.170293							FALSE	0.3	TRUE	3	12	1	84.1137				N	N
A11	SD + late H2O2	Beta-Actin	UNKNOWN	SYBR	None				17.0981	16.92	0.155635							FALSE	0.3	TRUE	3	11	1	84.2594				N	N
A12	SD + H2O2 0-2h	Beta-Actin	UNKNOWN	SYBR	None				17.1395	17.0971	0.0957367							FALSE	0.3	TRUE	3	11	1	84.7062				N	N
B1	Control	CNTF	UNKNOWN	SYBR	None	1	0.8532	1.17206	27.555	27.6126	0.0508084		12.0942	0.0824954			0	FALSE	0.3	TRUE	3	22	1	75.3208				N	N
B2	SD + 0-1h	CNTF	UNKNOWN	SYBR	None	0.959194	0.722991	1.27256	28.1815	28.2948	0.111898		12.1543	0.146894			0.0601056	FALSE	0.3	TRUE	3	23	1	75.3208				N	N
B3	SD + 0-2h	CNTF	UNKNOWN	SYBR	None	1.17045	1.04864	1.30641	28.1177	28.14	0.0372483		11.8671	0.0571029			-0.227063	FALSE	0.3	TRUE	3	22	1	75.1738				N	N
B4	SD + H2O2 0-1h	CNTF	UNKNOWN	SYBR	None	0.737465	0.5495	0.989727	30.1411	29.9128	0.202768		12.5336	0.152877			0.439354	FALSE	0.3	TRUE	3	25	1	75.1738				N	N
B5	SD + late H2O2	CNTF	UNKNOWN	SYBR	None	0.892056	0.596549	1.33394	29.5184	29.179	0.326983		12.259	0.209077			0.164795	FALSE	0.3	TRUE	3	24	1	75.0187				N	N
B6	SD + H2O2 0-2h	CNTF	UNKNOWN	SYBR	None	0.696666	0.53291	0.910741	29.6709	29.7128	0.221343		12.6157	0.139234			0.521462	FALSE	0.3	TRUE	3	24	1	75.0187				N	N
C1	Control	CNTF	UNKNOWN	SYBR	None	1	0.8532	1.17206	27.6512	27.6126	0.0508084		12.0942	0.0824954			0	FALSE	0.3	TRUE	3	22	1	75.3208				N	N
C2	SD + 0-1h	CNTF	UNKNOWN	SYBR	None	0.959194	0.722991	1.27256	28.4053	28.2948	0.111898		12.1543	0.146894			0.0601056	FALSE	0.3	TRUE	3	23	1	75.1718				N	N
C3	SD + 0-2h	CNTF	UNKNOWN	SYBR	None	1.17045	1.04864	1.30641	28.1193	28.14	0.0372483		11.8671	0.0571029			-0.227063	FALSE	0.3	TRUE	3	22	1	75.1738				N	N
C4	SD + H2O2 0-1h	CNTF	UNKNOWN	SYBR	None	0.737465	0.5495	0.989727	29.7535	29.9128	0.202768		12.5336	0.152877			0.439354	FALSE	0.3	TRUE	3	24	1	75.0248				N	N
C5	SD + late H2O2	CNTF	UNKNOWN	SYBR	None	0.892056	0.596549	1.33394	29.1526	29.179	0.326983		12.259	0.209077			0.164795	FALSE	0.3	TRUE	3	24	1	75.0187				N	N
C6	SD + H2O2 0-2h	CNTF	UNKNOWN	SYBR	None	0.696666	0.53291	0.910741	29.5154	29.7128	0.221343		12.6157	0.139234			0.521462	FALSE	0.3	TRUE	3	24	1	75.0187				N	N
D1	Control	FGF2	UNKNOWN	SYBR	None	1	0.845127	1.18325	29.2235	29.3036	0.0714135		13.7853	0.0874354			0	FALSE	0.3	TRUE	3	23	1	75.3208				N	N
D2	SD + 0-1h	FGF2	UNKNOWN	SYBR	None	0.867121	0.663274	1.13362	30.2135	30.1314	0.0772111		13.991	0.139253			0.205695	FALSE	0.3	TRUE	3	25	1	75.3208				N	N
D3	SD + 0-2h	FGF2	UNKNOWN	SYBR	None	0.653605	0.54824	0.779219	30.813	30.6716	0.128981		14.3988	0.0913435			0.613509	FALSE	0.3	TRUE	3	25	1	75.3228				N	N
D4	SD + H2O2 0-1h	FGF2	UNKNOWN	SYBR	None	0.772302	0.597303	0.998573	31.3862	31.5373	0.156463		14.158	0.133517			0.372763	FALSE	0.3	TRUE	3	26	1	75.1738				N	N
D5	SD + late H2O2	FGF2	UNKNOWN	SYBR	None	0.809252	0.668614	0.979472	31.0877	31.0106	0.0727878		14.0906	0.0991971			0.305339	FALSE	0.3	TRUE	3	25	1	75.1678				N	N
D6	SD + H2O2 0-2h	FGF2	UNKNOWN	SYBR	None	0.689428	0.383932	1.23801	31.9586	31.4189	0.518091		14.3218	0.304184			0.536528	FALSE	0.3	TRUE	3	26	1	75.1678				Y	N
E1	Control	FGF2	UNKNOWN	SYBR	None	1	0.845127	1.18325	29.3266	29.3036	0.0714135		13.7853	0.0874354			0	FALSE	0.3	TRUE	3	24	1	75.4697				N	N
E2	SD + 0-1h	FGF2	UNKNOWN	SYBR	None	0.867121	0.663274	1.13362	30.0602	30.1314	0.0772111		13.991	0.139253			0.205695	FALSE	0.3	TRUE	3	24	1	75.4697				N	N
E3	SD + 0-2h	FGF2	UNKNOWN	SYBR	None	0.653605	0.54824	0.779219	30.6415	30.6716	0.128981		14.3988	0.0913435			0.613509	FALSE	0.3	TRUE	3	25	1	75.3228				N	N
E4	SD + H2O2 0-1h	FGF2	UNKNOWN	SYBR	None	0.772302	0.597303	0.998573	31.5271	31.5373	0.156463		14.158	0.133517			0.372763	FALSE	0.3	TRUE	3	26	1	75.3228				N	N
E5	SD + late H2O2	FGF2	UNKNOWN	SYBR	None	0.809252	0.668614	0.979472	31.001	31.0106	0.0727878		14.0906	0.0991971			0.305339	FALSE	0.3	TRUE	3	25	1	75.1678				N	N
E6	SD + H2O2 0-2h	FGF2	UNKNOWN	SYBR	None	0.689428	0.383932	1.23801	30.9255	31.4189	0.518091		14.3218	0.304184			0.536528	FALSE	0.3	TRUE	3	25	1	75.1678				Y	N
F1	Control	FGF2	UNKNOWN	SYBR	None	1	0.845127	1.18325	29.3607	29.3036	0.0714135		13.7853	0.0874354			0	FALSE	0.3	TRUE	3	24	1	75.4697				N	N
F2	SD + 0-1h	FGF2	UNKNOWN	SYBR	None	0.867121	0.663274	1.13362	30.1206	30.1314	0.0772111		13.991	0.139253			0.205695	FALSE	0.3	TRUE	3	25	1	75.3208				N	N
F3	SD + 0-2h	FGF2	UNKNOWN	SYBR	None	0.653605	0.54824	0.779219	30.5604	30.6716	0.128981		14.3988	0.0913435			0.613509	FALSE	0.3	TRUE	3	25	1	75.3228				N	N
F4	SD + H2O2 0-1h	FGF2	UNKNOWN	SYBR	None	0.772302	0.597303	0.998573	31.6986	31.5373	0.156463		14.158	0.133517			0.372763	FALSE	0.3	TRUE	3	26	1	75.3228				N	N
F5	SD + late H2O2	FGF2	UNKNOWN	SYBR	None	0.809252	0.668614	0.979472	30.9431	31.0106	0.0727878		14.0906	0.0991971			0.305339	FALSE	0.3	TRUE	3	25	1	75.3168				N	N
F6	SD + H2O2 0-2h	FGF2	UNKNOWN	SYBR	None	0.689428	0.383932	1.23801	31.3728	31.4189	0.518091		14.3218	0.304184			0.536528	FALSE	0.3	TRUE	3	26	1	75.1678				Y	N
G1	Control	Beta-Actin	UNKNOWN	SYBR	None				15.6037	15.5183	0.133548							FALSE	0.3	TRUE	3	9	1	84.7063				N	N
G2	SD + 0-1h	Beta-Actin	UNKNOWN	SYBR	None				15.9502	16.1405	0.228501							FALSE	0.3	TRUE	3	10	1	84.8552				N	N
G3	SD + 0-2h	Beta-Actin	UNKNOWN	SYBR	None				16.1923	16.2729	0.091623							FALSE	0.3	TRUE	3	10	1	84.7099				N	N
G4	SD + H2O2 0-1h	Beta-Actin	UNKNOWN	SYBR	None				17.2901	17.3793	0.170293							FALSE	0.3	TRUE	3	11	1	84.7099				N	N
G5	SD + late H2O2	Beta-Actin	UNKNOWN	SYBR	None				16.8515	16.92	0.155635							FALSE	0.3	TRUE	3	11	1	84.706				N	N
G6	SD + H2O2 0-2h	Beta-Actin	UNKNOWN	SYBR	None				16.9875	17.0971	0.0957367							FALSE	0.3	TRUE	3	11	1	84.706				N	N
H1	Control	Beta-Actin	UNKNOWN	SYBR	None				15.5869	15.5183	0.133548							FALSE	0.3	TRUE	3	9	1	84.8552				N	N
H2	SD + 0-1h	Beta-Actin	UNKNOWN	SYBR	None				16.0772	16.1405	0.228501							FALSE	0.3	TRUE	3	10	1	84.8552				N	N
H3	SD + 0-2h	Beta-Actin	UNKNOWN	SYBR	None				16.2537	16.2729	0.091623							FALSE	0.3	TRUE	3	10	1	84.8589				N	N
H4	SD + H2O2 0-1h	Beta-Actin	UNKNOWN	SYBR	None				17.2721	17.3793	0.170293							FALSE	0.3	TRUE	3	11	1	84.8589				N	N
H5	SD + late H2O2	Beta-Actin	UNKNOWN	SYBR	None				16.8104	16.92	0.155635							FALSE	0.3	TRUE	3	11	1	84.706				N	N
H6	SD + H2O2 0-2h	Beta-Actin	UNKNOWN	SYBR	None				17.1644	17.0971	0.0957367							FALSE	0.3	TRUE	3	11	1	84.706				N	N
H10	water	CNTF	UNKNOWN	SYBR	None	1778.05			36.1609	36.1609			1.29813				-10.7961	FALSE	0.3	TRUE	3	31	1	75.7703				N	N
H11	water	FGF2	UNKNOWN	SYBR	None	8400.68			35.6117	35.6117			0.748981				-13.0363	FALSE	0.3	TRUE	3	30	1	74.1314				N	N
H12	water	Beta-Actin	UNKNOWN	SYBR	None				34.8627	34.8627								FALSE	0.3	TRUE	3	29	1	76.0676	83.8125			N	Y
Analysis Type	Singleplex
Endogenous Control	Beta-Actin
RQ Min/Max Confidence Level	95.0
Reference Sample	Control
Exeriment 4
Block Type	96well
Chemistry	SYBR_GREEN
Experiment File Name	D:\qpcr raw data issue\serum vs stability\ex19\ex19.eds
Experiment Run End Time	Not Started
Instrument Type	steponeplus
Passive Reference	ROX
Well	Sample Name	Target Name	Task	Reporter	Quencher	RQ	RQ Min	RQ Max	Cт	Cт Mean	Cт SD	ΔCт	ΔCт Mean	ΔCт SE	HK Control ΔCт Mean	HK Control ΔCт SE	ΔΔCт	Automatic Ct Threshold	Ct Threshold	Automatic Baseline	Baseline Start	Baseline End	Efficiency	Tm1	Tm2	Tm3	Comments	NOAMP	OUTLIERRG	EXPFAIL	MTP
A1	Control	LIF	UNKNOWN	SYBR	None	1	0.70957	1.4093	23.9915	24.0572	0.103755		7.69748	0.178279			0	FALSE	0.3	TRUE	3	18	1	82.3246				N	N	N	N
A2	SD + 0-1h	LIF	UNKNOWN	SYBR	None	0.0398241	0.032593	0.0486594	28.8908	28.9455	0.100406		12.3477	0.104118			4.65022	FALSE	0.3	TRUE	3	23	1	82.3246				N	N	N	N
A3	SD + 0-2h	LIF	UNKNOWN	SYBR	None	0.0243498	0.0201057	0.0294897	29.6626	29.7432	0.14935		13.0574	0.0995176			5.35995	FALSE	0.3	TRUE	3	24	1	82.175				N	N	N	N
A4	SD + H2O2 0-1h	LIF	UNKNOWN	SYBR	None	0.104829	0.0866979	0.126753	27.5622	27.4663	0.100072		10.9514	0.0986779			3.25389	FALSE	0.3	TRUE	3	22	1	82.3241				N	N	N	N
A5	SD + late H2O2	LIF	UNKNOWN	SYBR	None	0.0385982	0.0298126	0.049973	28.5424	28.7409	0.188533		12.3928	0.134205			4.69532	FALSE	0.3	TRUE	3	23	1	82.1724				N	N	N	N
A6	SD + H2O2 0-2h	LIF	UNKNOWN	SYBR	None	0.128071	0.108531	0.15113	27.6269	27.5339	0.103439		10.6625	0.0860246			2.96498	FALSE	0.3	TRUE	3	22	1	82.1724				N	N	N	N
A7	Control	ttp	UNKNOWN	SYBR	None	1	0.719069	1.39069	24.2561	24.1883	0.0593014		7.82861	0.171369			0	FALSE	0.3	TRUE	3	19	1	79.7901				N	N	N	N
A8	SD + 0-1h	ttp	UNKNOWN	SYBR	None	0.364586	0.305414	0.435222	25.9424	25.8821	0.0544416		9.28428	0.0920218			1.45567	FALSE	0.3	TRUE	3	20	1	79.6411				N	N	N	N
A9	SD + 0-2h	ttp	UNKNOWN	SYBR	None	0.462884	0.407025	0.526408	25.6644	25.6256	0.0773991		8.93989	0.0668239			1.11128	FALSE	0.3	TRUE	3	20	1	79.7938				N	N	N	N
A10	SD + H2O2 0-1h	ttp	UNKNOWN	SYBR	None	0.509651	0.389501	0.666865	25.4993	25.316	0.198381		8.80103	0.139705			0.972417	FALSE	0.3	TRUE	3	20	1	79.4957				N	N	N	N
A11	SD + late H2O2	ttp	UNKNOWN	SYBR	None	0.50711	0.399912	0.643042	25.33	25.1564	0.164908		8.80824	0.1234			0.97963	FALSE	0.3	TRUE	3	20	1	79.4961				N	N	N	N
A12	SD + H2O2 0-2h	ttp	UNKNOWN	SYBR	None	0.718343	0.608738	0.847682	25.2582	25.1773	0.103446		8.30587	0.0860275			0.477255	FALSE	0.3	TRUE	3	19	1	79.7942				N	N	N	N
B1	Control	LIF	UNKNOWN	SYBR	None	1	0.70957	1.4093	24.0033	24.0572	0.103755		7.69748	0.178279			0	FALSE	0.3	TRUE	3	18	1	82.4736				N	N	N	N
B2	SD + 0-1h	LIF	UNKNOWN	SYBR	None	0.0398241	0.032593	0.0486594	29.0614	28.9455	0.100406		12.3477	0.104118			4.65022	FALSE	0.3	TRUE	3	24	1	82.1755				N	N	N	N
B3	SD + 0-2h	LIF	UNKNOWN	SYBR	None	0.0243498	0.0201057	0.0294897	29.6513	29.7432	0.14935		13.0574	0.0995176			5.35995	FALSE	0.3	TRUE	3	24	1	82.175				N	N	N	N
B4	SD + H2O2 0-1h	LIF	UNKNOWN	SYBR	None	0.104829	0.0866979	0.126753	27.4743	27.4663	0.100072		10.9514	0.0986779			3.25389	FALSE	0.3	TRUE	3	22	1	82.175				N	N	N	N
B5	SD + late H2O2	LIF	UNKNOWN	SYBR	None	0.0385982	0.0298126	0.049973	28.9175	28.7409	0.188533		12.3928	0.134205			4.69532	FALSE	0.3	TRUE	3	24	1	82.0233				N	N	N	N
B6	SD + H2O2 0-2h	LIF	UNKNOWN	SYBR	None	0.128071	0.108531	0.15113	27.5524	27.5339	0.103439		10.6625	0.0860246			2.96498	FALSE	0.3	TRUE	3	22	1	81.8742				N	N	N	N
B7	Control	ttp	UNKNOWN	SYBR	None	1	0.719069	1.39069	24.1631	24.1883	0.0593014		7.82861	0.171369			0	FALSE	0.3	TRUE	3	18	1	79.6411				N	N	N	N
B8	SD + 0-1h	ttp	UNKNOWN	SYBR	None	0.364586	0.305414	0.435222	25.8366	25.8821	0.0544416		9.28428	0.0920218			1.45567	FALSE	0.3	TRUE	3	20	1	79.492				N	N	N	N
B9	SD + 0-2h	ttp	UNKNOWN	SYBR	None	0.462884	0.407025	0.526408	25.676	25.6256	0.0773991		8.93989	0.0668239			1.11128	FALSE	0.3	TRUE	3	20	1	79.6448	64.7395			N	N	N	Y
B10	SD + H2O2 0-1h	ttp	UNKNOWN	SYBR	None	0.509651	0.389501	0.666865	25.3433	25.316	0.198381		8.80103	0.139705			0.972417	FALSE	0.3	TRUE	3	19	1	79.4957				N	N	N	N
B11	SD + late H2O2	ttp	UNKNOWN	SYBR	None	0.50711	0.399912	0.643042	25.1373	25.1564	0.164908		8.80824	0.1234			0.97963	FALSE	0.3	TRUE	3	19	1	79.4961				N	N	N	N
B12	SD + H2O2 0-2h	ttp	UNKNOWN	SYBR	None	0.718343	0.608738	0.847682	25.213	25.1773	0.103446		8.30587	0.0860275			0.477255	FALSE	0.3	TRUE	3	20	1	79.6451				N	N	N	N
C1	Control	LIF	UNKNOWN	SYBR	None	1	0.70957	1.4093	24.1768	24.0572	0.103755		7.69748	0.178279			0	FALSE	0.3	TRUE	3	19	1	82.3246				N	N	N	N
C2	SD + 0-1h	LIF	UNKNOWN	SYBR	None	0.0398241	0.032593	0.0486594	28.8844	28.9455	0.100406		12.3477	0.104118			4.65022	FALSE	0.3	TRUE	3	23	1	82.3246				N	N	N	N
C3	SD + 0-2h	LIF	UNKNOWN	SYBR	None	0.0243498	0.0201057	0.0294897	29.9155	29.7432	0.14935		13.0574	0.0995176			5.35995	FALSE	0.3	TRUE	3	24	1	81.7279				N	N	N	N
C4	SD + H2O2 0-1h	LIF	UNKNOWN	SYBR	None	0.104829	0.0866979	0.126753	27.3625	27.4663	0.100072		10.9514	0.0986779			3.25389	FALSE	0.3	TRUE	3	22	1	82.3241				N	N	N	N
C5	SD + late H2O2	LIF	UNKNOWN	SYBR	None	0.0385982	0.0298126	0.049973	28.7629	28.7409	0.188533		12.3928	0.134205			4.69532	FALSE	0.3	TRUE	3	23	1	82.1724	64.8813			N	N	N	Y
C6	SD + H2O2 0-2h	LIF	UNKNOWN	SYBR	None	0.128071	0.108531	0.15113	27.4225	27.5339	0.103439		10.6625	0.0860246			2.96498	FALSE	0.3	TRUE	3	22	1	82.1724				N	N	N	N
C7	Control	ttp	UNKNOWN	SYBR	None	1	0.719069	1.39069	24.1458	24.1883	0.0593014		7.82861	0.171369			0	FALSE	0.3	TRUE	3	18	1	79.6411				N	N	N	N
C8	SD + 0-1h	ttp	UNKNOWN	SYBR	None	0.364586	0.305414	0.435222	25.8673	25.8821	0.0544416		9.28428	0.0920218			1.45567	FALSE	0.3	TRUE	3	20	1	79.492				N	N	N	N
C9	SD + 0-2h	ttp	UNKNOWN	SYBR	None	0.462884	0.407025	0.526408	25.5365	25.6256	0.0773991		8.93989	0.0668239			1.11128	FALSE	0.3	TRUE	3	20	1	79.7938				N	N	N	N
C10	SD + H2O2 0-1h	ttp	UNKNOWN	SYBR	None	0.509651	0.389501	0.666865	25.1054	25.316	0.198381		8.80103	0.139705			0.972417	FALSE	0.3	TRUE	3	19	1	79.6448				N	N	N	N
C11	SD + late H2O2	ttp	UNKNOWN	SYBR	None	0.50711	0.399912	0.643042	25.0018	25.1564	0.164908		8.80824	0.1234			0.97963	FALSE	0.3	TRUE	3	19	1	79.6451				N	N	N	N
C12	SD + H2O2 0-2h	ttp	UNKNOWN	SYBR	None	0.718343	0.608738	0.847682	25.0608	25.1773	0.103446		8.30587	0.0860275			0.477255	FALSE	0.3	TRUE	3	19	1	79.6451				N	N	N	N
D1	Control	Gfap	UNKNOWN	SYBR	None	1	0.689666	1.44998	29.6777	29.6505	0.165031		13.2908	0.193064			0	FALSE	0.3	TRUE	3	24	1	81.8774				N	N	N	N
D2	SD + 0-1h	Gfap	UNKNOWN	SYBR	None	1.32871	1.05298	1.67665	29.3113	29.4787	0.146212		12.8808	0.120855			-0.41003	FALSE	0.3	TRUE	3	24	1	81.8774				N	N	N	N
D3	SD + 0-2h	Gfap	UNKNOWN	SYBR	None	0.96739	0.675989	1.38441	29.7646	30.0244	0.310895		13.3387	0.186245			0.0478299	FALSE	0.3	TRUE	3	24	1	81.877				N	N	N	N
D4	SD + H2O2 0-1h	Gfap	UNKNOWN	SYBR	None	1.3457	1.13566	1.5946	29.3963	29.3774	0.0642747		12.8625	0.0881833			-0.428361	FALSE	0.3	TRUE	3	24	1	81.7279				N	N	N	N
D5	SD + late H2O2	Gfap	UNKNOWN	SYBR	None	1.11419	0.882431	1.40683	29.6533	29.483	0.15989		13.1348	0.121179			-0.156001	FALSE	0.3	TRUE	3	24	1	81.5761				N	N	N	N
D6	SD + H2O2 0-2h	Gfap	UNKNOWN	SYBR	None	1.32336	1.11037	1.57719	29.885	29.7581	0.115934		12.8866	0.0911809			-0.404202	FALSE	0.3	TRUE	3	24	1	81.5761				N	N	N	N
D7	Control	Beta-Actin	UNKNOWN	SYBR	None				16.1974	16.3597	0.290836							FALSE	0.3	TRUE	3	10	1	84.4107				N	N	N	N
D8	SD + 0-1h	Beta-Actin	UNKNOWN	SYBR	None				16.4776	16.5978	0.1498							FALSE	0.3	TRUE	3	11	1	84.4107				N	N	N	N
D9	SD + 0-2h	Beta-Actin	UNKNOWN	SYBR	None				16.5987	16.6857	0.0860561							FALSE	0.3	TRUE	3	11	1	84.7126				N	N	N	N
D10	SD + H2O2 0-1h	Beta-Actin	UNKNOWN	SYBR	None				16.3906	16.515	0.138555							FALSE	0.3	TRUE	3	10	1	84.7126				N	N	N	N
D11	SD + late H2O2	Beta-Actin	UNKNOWN	SYBR	None				16.2135	16.3481	0.135971							FALSE	0.3	TRUE	3	10	1	84.7122				N	N	N	N
D12	SD + H2O2 0-2h	Beta-Actin	UNKNOWN	SYBR	None				16.794	16.8715	0.107243							FALSE	0.3	TRUE	3	11	1	84.5632				N	N	N	N
E1	Control	Gfap	UNKNOWN	SYBR	None	1	0.689666	1.44998	29.4736	29.6505	0.165031		13.2908	0.193064			0	FALSE	0.3	TRUE	3	24	1	81.8774				N	N	N	N
E2	SD + 0-1h	Gfap	UNKNOWN	SYBR	None	1.32871	1.05298	1.67665	29.5432	29.4787	0.146212		12.8808	0.120855			-0.41003	FALSE	0.3	TRUE	3	24	1	81.8774				N	N	N	N
E3	SD + 0-2h	Gfap	UNKNOWN	SYBR	None	0.96739	0.675989	1.38441	29.9397	30.0244	0.310895		13.3387	0.186245			0.0478299	FALSE	0.3	TRUE	3	24	1	81.7279				N	N	N	N
E4	SD + H2O2 0-1h	Gfap	UNKNOWN	SYBR	None	1.3457	1.13566	1.5946	29.4301	29.3774	0.0642747		12.8625	0.0881833			-0.428361	FALSE	0.3	TRUE	3	24	1	81.7279				N	N	N	N
E5	SD + late H2O2	Gfap	UNKNOWN	SYBR	None	1.11419	0.882431	1.40683	29.4594	29.483	0.15989		13.1348	0.121179			-0.156001	FALSE	0.3	TRUE	3	24	1	81.7252				N	N	N	N
E6	SD + H2O2 0-2h	Gfap	UNKNOWN	SYBR	None	1.32336	1.11037	1.57719	29.6577	29.7581	0.115934		12.8866	0.0911809			-0.404202	FALSE	0.3	TRUE	3	24	1	81.5761				N	N	N	N
E7	Control	Beta-Actin	UNKNOWN	SYBR	None				16.1862	16.3597	0.290836							FALSE	0.3	TRUE	3	10	1	84.5598				N	N	N	N
E8	SD + 0-1h	Beta-Actin	UNKNOWN	SYBR	None				16.5503	16.5978	0.1498							FALSE	0.3	TRUE	3	11	1	84.5598				N	N	N	N
E9	SD + 0-2h	Beta-Actin	UNKNOWN	SYBR	None				16.6878	16.6857	0.0860561							FALSE	0.3	TRUE	3	11	1	84.5635				N	N	N	N
E10	SD + H2O2 0-1h	Beta-Actin	UNKNOWN	SYBR	None				16.49	16.515	0.138555							FALSE	0.3	TRUE	3	11	1	84.7126				N	N	N	N
E11	SD + late H2O2	Beta-Actin	UNKNOWN	SYBR	None				16.3455	16.3481	0.135971							FALSE	0.3	TRUE	3	10	1	84.4141				N	N	N	N
E12	SD + H2O2 0-2h	Beta-Actin	UNKNOWN	SYBR	None				16.8265	16.8715	0.107243							FALSE	0.3	TRUE	3	11	1	84.5632				N	N	N	N
F1	Control	Gfap	UNKNOWN	SYBR	None	1	0.689666	1.44998	29.8003	29.6505	0.165031		13.2908	0.193064			0	FALSE	0.3	TRUE	3	24	1	81.7284				N	N	N	N
F2	SD + 0-1h	Gfap	UNKNOWN	SYBR	None	1.32871	1.05298	1.67665	29.5815	29.4787	0.146212		12.8808	0.120855			-0.41003	FALSE	0.3	TRUE	3	24	1	81.7284				N	N	N	N
F3	SD + 0-2h	Gfap	UNKNOWN	SYBR	None	0.96739	0.675989	1.38441	30.3688	30.0244	0.310895		13.3387	0.186245			0.0478299	FALSE	0.3	TRUE	3	25	1	81.5789				N	N	N	N
F4	SD + H2O2 0-1h	Gfap	UNKNOWN	SYBR	None	1.3457	1.13566	1.5946	29.3058	29.3774	0.0642747		12.8625	0.0881833			-0.428361	FALSE	0.3	TRUE	3	24	1	81.5789				N	N	N	N
F5	SD + late H2O2	Gfap	UNKNOWN	SYBR	None	1.11419	0.882431	1.40683	29.3362	29.483	0.15989		13.1348	0.121179			-0.156001	FALSE	0.3	TRUE	3	24	1	81.7252				N	N	N	N
F6	SD + H2O2 0-2h	Gfap	UNKNOWN	SYBR	None	1.32336	1.11037	1.57719	29.7316	29.7581	0.115934		12.8866	0.0911809			-0.404202	FALSE	0.3	TRUE	3	24	1	81.7252				N	N	N	N
F7	Control	-rt Beta-Actin	UNKNOWN	SYBR	None	1			35.4353	35.4353			19.0756				0	FALSE	0.3	TRUE	3	30	1	84.2617	74.8714			N	N	N	Y
F8	SD + 0-1h	-rt Beta-Actin	UNKNOWN	SYBR	None	0.494532			36.6893	36.6893			20.0914				1.01586	FALSE	0.3	TRUE	3	31	1	74.7223				N	N	N	N
F9	SD + 0-2h	-rt Beta-Actin	UNKNOWN	SYBR	None	1.34848			35.3299	35.3299			18.6442				-0.431332	FALSE	0.3	TRUE	3	30	1	75.3222				N	N	N	N
F10	SD + H2O2 0-1h	-rt Beta-Actin	UNKNOWN	SYBR	None	0.461543			36.706	36.706			20.191				1.11546	FALSE	0.3	TRUE	3	31	1	75.0241	84.5635			N	N	N	Y
F11	SD + late H2O2	-rt Beta-Actin	UNKNOWN	SYBR	None	0.167028			38.0055	38.0055			21.6574				2.58184	FALSE	0.3	TRUE	3	32	1	74.578	83.52			N	N	N	Y
F12	SD + H2O2 0-2h	-rt Beta-Actin	UNKNOWN	SYBR	None				Undetermined									FALSE	0.3	TRUE	3	35	1	75.1742	84.7122			N	N	N	Y
H1	water	LIF	UNKNOWN	SYBR	None				Undetermined									FALSE	0.3	TRUE	3	39	1	61.0105	63.9914	90.5223		Y	N	Y	Y
H2	water	Gfap	UNKNOWN	SYBR	None				Undetermined									FALSE	0.3	TRUE	3	39	1	64.2895	83.666			Y	N	Y	Y
H4	water	ttp	UNKNOWN	SYBR	None	31.1868			37.4429	37.4429			2.86575				-4.96286	FALSE	0.3	TRUE	3	32	1	73.3817	64.4394			N	N	N	Y
H5	water	Beta-Actin	UNKNOWN	SYBR	None				34.5772	34.5772								FALSE	0.3	TRUE	3	29	1	76.0609	84.5573			N	N	N	Y
H7	Control	Beta-Actin	UNKNOWN	SYBR	None				16.6955	16.3597	0.290836							FALSE	0.3	TRUE	3	11	1	84.7088				N	Y	N	N
H8	SD + 0-1h	Beta-Actin	UNKNOWN	SYBR	None				16.7656	16.5978	0.1498							FALSE	0.3	TRUE	3	11	1	84.7088				N	N	N	N
H9	SD + 0-2h	Beta-Actin	UNKNOWN	SYBR	None				16.7707	16.6857	0.0860561							FALSE	0.3	TRUE	3	11	1	84.8616				N	N	N	N
H10	SD + H2O2 0-1h	Beta-Actin	UNKNOWN	SYBR	None				16.6643	16.515	0.138555							FALSE	0.3	TRUE	3	11	1	84.8616				N	N	N	N
H11	SD + late H2O2	Beta-Actin	UNKNOWN	SYBR	None				16.4854	16.3481	0.135971							FALSE	0.3	TRUE	3	11	1	84.7122				N	N	N	N
H12	SD + H2O2 0-2h	Beta-Actin	UNKNOWN	SYBR	None				16.9939	16.8715	0.107243							FALSE	0.3	TRUE	3	11	1	84.5632				N	N	N	N
Analysis Type	Singleplex
Endogenous Control	Beta-Actin
RQ Min/Max Confidence Level	95.0
Reference Sample	Control
Block Type	96well
Chemistry	SYBR_GREEN
Experiment File Name	D:\qpcr raw data issue\serum vs stability\ex19\ex19cntffgftnf.eds
Experiment Run End Time	2011-03-10 21:33:33 PM CET
Instrument Type	steponeplus
Passive Reference	ROX
Well	Sample Name	Target Name	Task	Reporter	Quencher	RQ	RQ Min	RQ Max	Cт	Cт Mean	Cт SD	ΔCт	ΔCт Mean	ΔCт SE	HK Control ΔCт Mean	HK Control ΔCт SE	ΔΔCт	Automatic Ct Threshold	Ct Threshold	Automatic Baseline	Baseline Start	Baseline End	Efficiency	Tm1	Tm2	Tm3	Comments	HIGHSD
A1	Control	cntf	UNKNOWN	SYBR	None	1	0.649772	1.539	29.2324	28.9023	0.30532		11.4421	0.224025			0	FALSE	0.3	TRUE	3	24	1	74.8794				N
A2	SD 0-1h	cntf	UNKNOWN	SYBR	None	0.964868	0.71404	1.30381	29.1672	29.1504	0.241617		11.4937	0.156433			0.051597	FALSE	0.3	TRUE	3	24	1	75.1775				N
A3	SD 0-2h	cntf	UNKNOWN	SYBR	None	1.06077	0.856627	1.31356	29.5053	29.3251	0.173125		11.357	0.111067			-0.085111	FALSE	0.3	TRUE	3	24	1	74.728				N
A4	SD + H2O2 0-1h	cntf	UNKNOWN	SYBR	None	0.838592	0.734667	0.957219	29.1302	29.249	0.106649		11.6961	0.0687496			0.253958	FALSE	0.3	TRUE	3	24	1	75.175				N
A5	SD + late H2O2	cntf	UNKNOWN	SYBR	None	0.948522	0.744837	1.20791	28.8222	28.9942	0.149165		11.5183	0.125613			0.0762469	FALSE	0.3	TRUE	3	23	1	75.0235				N
A6	SD + H2O2 0-2h	cntf	UNKNOWN	SYBR	None	0.929613	0.746655	1.1574	29.605	29.5431	0.0957111		11.5474	0.113883			0.105298	FALSE	0.3	TRUE	3	24	1	74.8744				N
A7	Control	fgf2	UNKNOWN	SYBR	None	1	0.528506	1.89213	31.5511	31.9899	0.521595		14.5297	0.331362			0	FALSE	0.3	TRUE	3	26	1	75.0262				Y
A8	SD 0-1h	fgf2	UNKNOWN	SYBR	None	0.806848	0.300236	2.16831	32.7115	32.496	0.881227		14.8393	0.513678			0.309631	FALSE	0.3	TRUE	3	27	1	75.0262				Y
A9	SD 0-2h	fgf2	UNKNOWN	SYBR	None	0.561889	0.384573	0.820961	32.9613	33.3295	0.330788		15.3613	0.197025			0.831642	FALSE	0.3	TRUE	3	27	1	75.1797				N
A10	SD + H2O2 0-1h	fgf2	UNKNOWN	SYBR	None	0.651535	0.304127	1.39579	32.1957	32.7007	0.683653		15.1478	0.39589			0.618085	FALSE	0.3	TRUE	3	27	1	75.0307				Y
A11	SD + late H2O2	fgf2	UNKNOWN	SYBR	None	0.429105	0.182091	1.0112	33.7991	33.2262	0.755048		15.7503	0.445415			1.2206	FALSE	0.3	TRUE	3	28	1	75.0319				Y
A12	SD + H2O2 0-2h	fgf2	UNKNOWN	SYBR	None	0.48093	0.128661	1.7977	33.2734	33.5816	1.1741		15.5858	0.68514			1.0561	FALSE	0.3	TRUE	3	28	1	74.7339				Y
B1	Control	cntf	UNKNOWN	SYBR	None	1	0.649772	1.539	28.8445	28.9023	0.30532		11.4421	0.224025			0	FALSE	0.3	TRUE	3	23	1	75.1775				N
B2	SD 0-1h	cntf	UNKNOWN	SYBR	None	0.964868	0.71404	1.30381	28.9008	29.1504	0.241617		11.4937	0.156433			0.051597	FALSE	0.3	TRUE	3	23	1	75.0285				N
B3	SD 0-2h	cntf	UNKNOWN	SYBR	None	1.06077	0.856627	1.31356	29.16	29.3251	0.173125		11.357	0.111067			-0.085111	FALSE	0.3	TRUE	3	24	1	75.026				N
B4	SD + H2O2 0-1h	cntf	UNKNOWN	SYBR	None	0.838592	0.734667	0.957219	29.2801	29.249	0.106649		11.6961	0.0687496			0.253958	FALSE	0.3	TRUE	3	24	1	75.175				N
B5	SD + late H2O2	cntf	UNKNOWN	SYBR	None	0.948522	0.744837	1.20791	29.0726	28.9942	0.149165		11.5183	0.125613			0.0762469	FALSE	0.3	TRUE	3	23	1	74.8744				N
B6	SD + H2O2 0-2h	cntf	UNKNOWN	SYBR	None	0.929613	0.746655	1.1574	29.5915	29.5431	0.0957111		11.5474	0.113883			0.105298	FALSE	0.3	TRUE	3	24	1	74.8744				N
B7	Control	fgf2	UNKNOWN	SYBR	None	1	0.528506	1.89213	31.852	31.9899	0.521595		14.5297	0.331362			0	FALSE	0.3	TRUE	3	26	1	74.8772				Y
B8	SD 0-1h	fgf2	UNKNOWN	SYBR	None	0.806848	0.300236	2.16831	33.2495	32.496	0.881227		14.8393	0.513678			0.309631	FALSE	0.3	TRUE	3	28	1	74.8772				Y
B9	SD 0-2h	fgf2	UNKNOWN	SYBR	None	0.561889	0.384573	0.820961	33.6016	33.3295	0.330788		15.3613	0.197025			0.831642	FALSE	0.3	TRUE	3	28	1	74.8816				N
B10	SD + H2O2 0-1h	fgf2	UNKNOWN	SYBR	None	0.651535	0.304127	1.39579	32.4277	32.7007	0.683653		15.1478	0.39589			0.618085	FALSE	0.3	TRUE	3	27	1	74.8816				Y
B11	SD + late H2O2	fgf2	UNKNOWN	SYBR	None	0.429105	0.182091	1.0112	32.3706	33.2262	0.755048		15.7503	0.445415			1.2206	FALSE	0.3	TRUE	3	27	1	74.8829				Y
B12	SD + H2O2 0-2h	fgf2	UNKNOWN	SYBR	None	0.48093	0.128661	1.7977	32.5923	33.5816	1.1741		15.5858	0.68514			1.0561	FALSE	0.3	TRUE	3	27	1	74.8829				Y
C1	Control	cntf	UNKNOWN	SYBR	None	1	0.649772	1.539	28.63	28.9023	0.30532		11.4421	0.224025			0	FALSE	0.3	TRUE	3	23	1	75.0285				N
C2	SD 0-1h	cntf	UNKNOWN	SYBR	None	0.964868	0.71404	1.30381	29.3832	29.1504	0.241617		11.4937	0.156433			0.051597	FALSE	0.3	TRUE	3	24	1	74.8794				N
C3	SD 0-2h	cntf	UNKNOWN	SYBR	None	1.06077	0.856627	1.31356	29.3101	29.3251	0.173125		11.357	0.111067			-0.085111	FALSE	0.3	TRUE	3	24	1	74.877				N
C4	SD + H2O2 0-1h	cntf	UNKNOWN	SYBR	None	0.838592	0.734667	0.957219	29.3366	29.249	0.106649		11.6961	0.0687496			0.253958	FALSE	0.3	TRUE	3	24	1	75.026				N
C5	SD + late H2O2	cntf	UNKNOWN	SYBR	None	0.948522	0.744837	1.20791	29.0878	28.9942	0.149165		11.5183	0.125613			0.0762469	FALSE	0.3	TRUE	3	23	1	75.0235				N
C6	SD + H2O2 0-2h	cntf	UNKNOWN	SYBR	None	0.929613	0.746655	1.1574	29.4329	29.5431	0.0957111		11.5474	0.113883			0.105298	FALSE	0.3	TRUE	3	24	1	74.8744				N
C7	Control	fgf2	UNKNOWN	SYBR	None	1	0.528506	1.89213	32.5666	31.9899	0.521595		14.5297	0.331362			0	FALSE	0.3	TRUE	3	27	1	75.0262				Y
C8	SD 0-1h	fgf2	UNKNOWN	SYBR	None	0.806848	0.300236	2.16831	31.527	32.496	0.881227		14.8393	0.513678			0.309631	FALSE	0.3	TRUE	3	26	1	75.0262				Y
C9	SD 0-2h	fgf2	UNKNOWN	SYBR	None	0.561889	0.384573	0.820961	33.4256	33.3295	0.330788		15.3613	0.197025			0.831642	FALSE	0.3	TRUE	3	28	1	75.0307				N
C10	SD + H2O2 0-1h	fgf2	UNKNOWN	SYBR	None	0.651535	0.304127	1.39579	33.4787	32.7007	0.683653		15.1478	0.39589			0.618085	FALSE	0.3	TRUE	3	28	1	75.0307				Y
C11	SD + late H2O2	fgf2	UNKNOWN	SYBR	None	0.429105	0.182091	1.0112	33.5088	33.2262	0.755048		15.7503	0.445415			1.2206	FALSE	0.3	TRUE	3	28	1	74.7339				Y
C12	SD + H2O2 0-2h	fgf2	UNKNOWN	SYBR	None	0.48093	0.128661	1.7977	34.879	33.5816	1.1741		15.5858	0.68514			1.0561	FALSE	0.3	TRUE	3	29	1	74.8829				Y
D7	Control	Beta-Actin	UNKNOWN	SYBR	None				17.565	17.4602	0.239461							FALSE	0.3	TRUE	3	12	1	84.5644				N
D8	SD 0-1h	Beta-Actin	UNKNOWN	SYBR	None				17.7404	17.6567	0.122616							FALSE	0.3	TRUE	3	12	1	84.7134				N
D9	SD 0-2h	Beta-Actin	UNKNOWN	SYBR	None				17.8966	17.9682	0.0838788							FALSE	0.3	TRUE	3	12	1	84.7166				N
D10	SD + H2O2 0-1h	Beta-Actin	UNKNOWN	SYBR	None				17.5569	17.5529	0.0529673							FALSE	0.3	TRUE	3	12	1	84.8656				N
D11	SD + late H2O2	Beta-Actin	UNKNOWN	SYBR	None				17.4178	17.4759	0.158384							FALSE	0.3	TRUE	3	11	1	84.717				N
D12	SD + H2O2 0-2h	Beta-Actin	UNKNOWN	SYBR	None				18.1754	17.9957	0.172473							FALSE	0.3	TRUE	3	12	1	84.568				N
E7	Control	Beta-Actin	UNKNOWN	SYBR	None				17.6295	17.4602	0.239461							FALSE	0.3	TRUE	3	12	1	84.7134				N
E8	SD 0-1h	Beta-Actin	UNKNOWN	SYBR	None				17.7138	17.6567	0.122616							FALSE	0.3	TRUE	3	12	1	84.7134				N
E9	SD 0-2h	Beta-Actin	UNKNOWN	SYBR	None				18.0605	17.9682	0.0838788							FALSE	0.3	TRUE	3	12	1	84.8656				N
E10	SD + H2O2 0-1h	Beta-Actin	UNKNOWN	SYBR	None				17.4981	17.5529	0.0529673							FALSE	0.3	TRUE	3	12	1	85.0146				N
E11	SD + late H2O2	Beta-Actin	UNKNOWN	SYBR	None				17.6551	17.4759	0.158384							FALSE	0.3	TRUE	3	12	1	84.866				N
E12	SD + H2O2 0-2h	Beta-Actin	UNKNOWN	SYBR	None				17.8315	17.9957	0.172473							FALSE	0.3	TRUE	3	12	1	84.717				N
F7	Control	Beta-Actin	UNKNOWN	SYBR	None				17.1862	17.4602	0.239461							FALSE	0.3	TRUE	3	12	1	84.7134				N
F8	SD 0-1h	Beta-Actin	UNKNOWN	SYBR	None				17.5159	17.6567	0.122616							FALSE	0.3	TRUE	3	12	1	84.7134				N
F9	SD 0-2h	Beta-Actin	UNKNOWN	SYBR	None				17.9474	17.9682	0.0838788							FALSE	0.3	TRUE	3	12	1	85.0146				N
F10	SD + H2O2 0-1h	Beta-Actin	UNKNOWN	SYBR	None				17.6038	17.5529	0.0529673							FALSE	0.3	TRUE	3	12	1	85.0146				N
F11	SD + late H2O2	Beta-Actin	UNKNOWN	SYBR	None				17.3547	17.4759	0.158384							FALSE	0.3	TRUE	3	11	1	84.866				N
F12	SD + H2O2 0-2h	Beta-Actin	UNKNOWN	SYBR	None				17.9803	17.9957	0.172473							FALSE	0.3	TRUE	3	12	1	84.866				N
H9	water	cntf	UNKNOWN	SYBR	None	4401.23			34.5536	34.5536			-0.661594				-12.1037	FALSE	0.3	TRUE	3	29	1	72.3484				N
H11	water	fgf2	UNKNOWN	SYBR	None	14611.3			35.9101	35.9101			0.694901				-13.8348	FALSE	0.3	TRUE	3	30	1	73.8399				N
H12	water	Beta-Actin	UNKNOWN	SYBR	None				35.2152	35.2152								FALSE	0.3	TRUE	3	30	1	75.9259				N
Analysis Type	Singleplex
Endogenous Control	Beta-Actin
RQ Min/Max Confidence Level	95.0
Reference Sample	Control
Experiment 5
Block Type	96well
Chemistry	SYBR_GREEN
Experiment File Name	D:\qpcr raw data issue\serum vs stability\Ex3_13march2010\Ex3_13march2010_.eds
Experiment Run End Time	Not Started
Instrument Type	steponeplus
Passive Reference	ROX
Well	Sample Name	Target Name	Task	Reporter	Quencher	RQ	RQ Min	RQ Max	Cт	Cт Mean	Cт SD	ΔCт	ΔCт Mean	ΔCт SE	HK Control ΔCт Mean	HK Control ΔCт SE	ΔΔCт	Automatic Ct Threshold	Ct Threshold	Automatic Baseline	Baseline Start	Baseline End	Efficiency	Tm1	Tm2	Tm3	Comments	HIGHSD	NOAMP	EXPFAIL	MTP
A1	Control	Beta-actin	UNKNOWN	SYBR	None				17.6107	17.6797	0.116542							FALSE	0.3	TRUE	3	12	1	88.1427				N	N	N	N
A2	SD 0-1h	Beta-actin	UNKNOWN	SYBR	None				16.464	16.4411	0.0254274							FALSE	0.3	TRUE	3	11	1	88.1427				N	N	N	N
A3	SD 0-2h	Beta-actin	UNKNOWN	SYBR	None				21.2148	21.2157	0.0225303							FALSE	0.3	TRUE	3	16	1	87.9938				N	N	N	N
A4	SD + H2O2 0-1h	Beta-actin	UNKNOWN	SYBR	None				18.1536	18.1738	0.0181421							FALSE	0.3	TRUE	3	12	1	87.9938				N	N	N	N
A5	SD + late H2O2	Beta-actin	UNKNOWN	SYBR	None				16.7722	16.7163	0.0504262							FALSE	0.3	TRUE	3	11	1	87.988				N	N	N	N
A6	SD + H2O2 0-2h	Beta-actin	UNKNOWN	SYBR	None				18.7623	18.7448	0.0463509							FALSE	0.3	TRUE	3	13	1	87.988				N	N	N	N
A7	Control	lif	UNKNOWN	SYBR	None	1	0.800291	1.24954	26.8072	26.9588	0.163155		9.27906	0.115761			0	FALSE	0.3	TRUE	3	21	1	84.7109				N	N	N	N
A8	SD 0-1h	lif	UNKNOWN	SYBR	None	0.107834	0.0804079	0.144614	29.2333	28.9333	0.262906		12.4922	0.152497			3.21312	FALSE	0.3	TRUE	3	24	1	84.5619				N	N	N	N
A9	SD 0-2h	lif	UNKNOWN	SYBR	None	0.104635	0.047513	0.230431	34.349	33.7513	0.710174		12.5356	0.410226			3.25656	FALSE	0.3	TRUE	3	29	1	84.7128				Y	N	N	N
A10	SD + H2O2 0-1h	lif	UNKNOWN	SYBR	None	0.421367	0.377666	0.470124	28.792	28.6997	0.0968609		10.5259	0.0568951			1.24685	FALSE	0.3	TRUE	3	23	1	84.7128				N	N	N	N
A11	SD + late H2O2	lif	UNKNOWN	SYBR	None	0.0998005	0.0819443	0.121548	29.1459	29.3202	0.170105		12.6039	0.102435			3.32481	FALSE	0.3	TRUE	3	23	1	84.5679				N	N	N	N
A12	SD + H2O2 0-2h	lif	UNKNOWN	SYBR	None	0.324436	0.277194	0.37973	29.5322	29.6479	0.133836		10.9031	0.0817733			1.62399	FALSE	0.3	TRUE	3	24	1	84.717				N	N	N	N
B1	Control	Beta-actin	UNKNOWN	SYBR	None				17.6143	17.6797	0.116542							FALSE	0.3	TRUE	3	12	1	87.9937				N	N	N	N
B2	SD 0-1h	Beta-actin	UNKNOWN	SYBR	None				16.4456	16.4411	0.0254274							FALSE	0.3	TRUE	3	11	1	87.9937				N	N	N	N
B3	SD 0-2h	Beta-actin	UNKNOWN	SYBR	None				21.2386	21.2157	0.0225303							FALSE	0.3	TRUE	3	16	1	87.8448				N	N	N	N
B4	SD + H2O2 0-1h	Beta-actin	UNKNOWN	SYBR	None				18.1792	18.1738	0.0181421							FALSE	0.3	TRUE	3	12	1	87.8448				N	N	N	N
B5	SD + late H2O2	Beta-actin	UNKNOWN	SYBR	None				16.6741	16.7163	0.0504262							FALSE	0.3	TRUE	3	11	1	87.8389				N	N	N	N
B6	SD + H2O2 0-2h	Beta-actin	UNKNOWN	SYBR	None				18.7799	18.7448	0.0463509							FALSE	0.3	TRUE	3	13	1	87.8389				N	N	N	N
B7	Control	lif	UNKNOWN	SYBR	None	1	0.800291	1.24954	26.9377	26.9588	0.163155		9.27906	0.115761			0	FALSE	0.3	TRUE	3	21	1	84.5619				N	N	N	N
B8	SD 0-1h	lif	UNKNOWN	SYBR	None	0.107834	0.0804079	0.144614	28.7431	28.9333	0.262906		12.4922	0.152497			3.21312	FALSE	0.3	TRUE	3	23	1	84.5619				N	N	N	N
B9	SD 0-2h	lif	UNKNOWN	SYBR	None	0.104635	0.047513	0.230431	33.9386	33.7513	0.710174		12.5356	0.410226			3.25656	FALSE	0.3	TRUE	3	28	1	84.5638				Y	N	N	N
B10	SD + H2O2 0-1h	lif	UNKNOWN	SYBR	None	0.421367	0.377666	0.470124	28.5988	28.6997	0.0968609		10.5259	0.0568951			1.24685	FALSE	0.3	TRUE	3	23	1	84.7128				N	N	N	N
B11	SD + late H2O2	lif	UNKNOWN	SYBR	None	0.0998005	0.0819443	0.121548	29.3289	29.3202	0.170105		12.6039	0.102435			3.32481	FALSE	0.3	TRUE	3	24	1	84.5679				N	N	N	N
B12	SD + H2O2 0-2h	lif	UNKNOWN	SYBR	None	0.324436	0.277194	0.37973	29.617	29.6479	0.133836		10.9031	0.0817733			1.62399	FALSE	0.3	TRUE	3	24	1	84.5679				N	N	N	N
C1	Control	Beta-actin	UNKNOWN	SYBR	None				17.8143	17.6797	0.116542							FALSE	0.3	TRUE	3	12	1	87.8446				N	N	N	N
C2	SD 0-1h	Beta-actin	UNKNOWN	SYBR	None				16.4138	16.4411	0.0254274							FALSE	0.3	TRUE	3	11	1	87.9937				N	N	N	N
C3	SD 0-2h	Beta-actin	UNKNOWN	SYBR	None				21.1936	21.2157	0.0225303							FALSE	0.3	TRUE	3	16	1	87.8448				N	N	N	N
C4	SD + H2O2 0-1h	Beta-actin	UNKNOWN	SYBR	None				18.1886	18.1738	0.0181421							FALSE	0.3	TRUE	3	13	1	87.8448				N	N	N	N
C5	SD + late H2O2	Beta-actin	UNKNOWN	SYBR	None				16.7028	16.7163	0.0504262							FALSE	0.3	TRUE	3	11	1	87.8389				N	N	N	N
C6	SD + H2O2 0-2h	Beta-actin	UNKNOWN	SYBR	None				18.6923	18.7448	0.0463509							FALSE	0.3	TRUE	3	13	1	87.8389				N	N	N	N
C7	Control	lif	UNKNOWN	SYBR	None	1	0.800291	1.24954	27.1315	26.9588	0.163155		9.27906	0.115761			0	FALSE	0.3	TRUE	3	21	1	84.4128				N	N	N	N
C8	SD 0-1h	lif	UNKNOWN	SYBR	None	0.107834	0.0804079	0.144614	28.8235	28.9333	0.262906		12.4922	0.152497			3.21312	FALSE	0.3	TRUE	3	23	1	84.4128				N	N	N	N
C9	SD 0-2h	lif	UNKNOWN	SYBR	None	0.104635	0.047513	0.230431	32.9662	33.7513	0.710174		12.5356	0.410226			3.25656	FALSE	0.3	TRUE	3	27	1	84.5638				Y	N	N	N
C10	SD + H2O2 0-1h	lif	UNKNOWN	SYBR	None	0.421367	0.377666	0.470124	28.7084	28.6997	0.0968609		10.5259	0.0568951			1.24685	FALSE	0.3	TRUE	3	23	1	84.5638				N	N	N	N
C11	SD + late H2O2	lif	UNKNOWN	SYBR	None	0.0998005	0.0819443	0.121548	29.4858	29.3202	0.170105		12.6039	0.102435			3.32481	FALSE	0.3	TRUE	3	24	1	84.5679				N	N	N	N
C12	SD + H2O2 0-2h	lif	UNKNOWN	SYBR	None	0.324436	0.277194	0.37973	29.7944	29.6479	0.133836		10.9031	0.0817733			1.62399	FALSE	0.3	TRUE	3	24	1	84.5679				N	N	N	N
D1	water	Beta-actin	UNKNOWN	SYBR	None				Undetermined									FALSE	0.3	TRUE	3	39	1	92.0181	63.2511	86.6522		N	Y	Y	Y
D2	water	lif	UNKNOWN	SYBR	None				Undetermined									FALSE	0.3	TRUE	3	39	1	61.7606	82.7769	79.7958		N	Y	Y	Y
Analysis Type	Singleplex
Endogenous Control	Beta-actin
RQ Min/Max Confidence Level	95.0
Reference Sample	Control
Block Type	96well
Chemistry	SYBR_GREEN
Experiment File Name	D:\qpcr raw data issue\serum vs stability\Ex3_13march2010\ex3ttp.eds
Experiment Run End Time	2010-07-14 16:29:20 PM CEST
Instrument Type	steponeplus
Passive Reference	ROX
Well	Sample Name	Target Name	Task	Reporter	Quencher	RQ	RQ Min	RQ Max	Cт	Cт Mean	Cт SD	ΔCт	ΔCт Mean	ΔCт SE	HK Control ΔCт Mean	HK Control ΔCт SE	ΔΔCт	Automatic Ct Threshold	Ct Threshold	Automatic Baseline	Baseline Start	Baseline End	Efficiency	Tm1	Tm2	Tm3	Comments	HIGHSD	MTP
A1	Control	Beta-actin	UNKNOWN	SYBR	None				19.9083	19.8641	0.0390688							FALSE	0.3	TRUE	3	14	1	84.8632				N	N
A2	SD 0-1h	Beta-actin	UNKNOWN	SYBR	None				17.9264	17.8304	0.161284							FALSE	0.3	TRUE	3	12	1	84.7141				N	N
A3	SD 0-2h	Beta-actin	UNKNOWN	SYBR	None				22.6342	22.588	0.0418192							FALSE	0.3	TRUE	3	17	1	84.7112				N	N
A4	SD + H2O2 0-1h	Beta-actin	UNKNOWN	SYBR	None				19.538	19.4784	0.0609112							FALSE	0.3	TRUE	3	14	1	84.7112				N	N
A5	SD + late H2O2	Beta-actin	UNKNOWN	SYBR	None				18.4206	18.4327	0.0294977							FALSE	0.3	TRUE	3	13	1	84.708				N	N
A6	SD + H2O2 0-2h	Beta-actin	UNKNOWN	SYBR	None				21.2172	21.088	0.132041							FALSE	0.3	TRUE	3	16	1	84.5589				N	N
A7	Control	ttp	UNKNOWN	SYBR	None	1	0.875695	1.14195	28.6085	28.6156	0.112895		8.75157	0.0689727			0	FALSE	0.3	TRUE	3	23	1	79.797				N	N
A8	SD 0-1h	ttp	UNKNOWN	SYBR	None	0.176798	0.137192	0.227837	29.1418	29.0818	0.161529		11.2514	0.131788			2.49983	FALSE	0.3	TRUE	3	24	1	79.648				N	N
A9	SD 0-2h	ttp	UNKNOWN	SYBR	None	0.401975	0.205813	0.7851	32.871	32.6543	0.601031		10.0664	0.347844			1.31482	FALSE	0.3	TRUE	3	27	1	79.9448	73.2393			Y	Y
A10	SD + H2O2 0-1h	ttp	UNKNOWN	SYBR	None	0.13902	0.10011	0.193055	30.7714	31.0766	0.289174		11.5982	0.170618			2.84663	FALSE	0.3	TRUE	3	25	1	79.6468				N	N
A11	SD + late H2O2	ttp	UNKNOWN	SYBR	None	0.223905	0.215502	0.232634	29.3407	29.3433	0.0177443		10.9106	0.0198744			2.15904	FALSE	0.3	TRUE	3	24	1	79.6486				N	N
A12	SD + H2O2 0-2h	ttp	UNKNOWN	SYBR	None	0.424797	0.224338	0.804378	31.687	31.0747	0.559241		9.98672	0.331756			1.23516	FALSE	0.3	TRUE	3	26	1	79.6486				Y	N
B1	Control	Beta-actin	UNKNOWN	SYBR	None				19.8344	19.8641	0.0390688							FALSE	0.3	TRUE	3	14	1	84.8632				N	N
B2	SD 0-1h	Beta-actin	UNKNOWN	SYBR	None				17.6442	17.8304	0.161284							FALSE	0.3	TRUE	3	12	1	85.0122				N	N
B3	SD 0-2h	Beta-actin	UNKNOWN	SYBR	None				22.5527	22.588	0.0418192							FALSE	0.3	TRUE	3	17	1	84.8602				N	N
B4	SD + H2O2 0-1h	Beta-actin	UNKNOWN	SYBR	None				19.4163	19.4784	0.0609112							FALSE	0.3	TRUE	3	14	1	85.0093				N	N
B5	SD + late H2O2	Beta-actin	UNKNOWN	SYBR	None				18.4112	18.4327	0.0294977							FALSE	0.3	TRUE	3	13	1	84.857				N	N
B6	SD + H2O2 0-2h	Beta-actin	UNKNOWN	SYBR	None				20.9533	21.088	0.132041							FALSE	0.3	TRUE	3	15	1	84.708				N	N
B7	Control	ttp	UNKNOWN	SYBR	None	1	0.875695	1.14195	28.5065	28.6156	0.112895		8.75157	0.0689727			0	FALSE	0.3	TRUE	3	23	1	79.648				N	N
B8	SD 0-1h	ttp	UNKNOWN	SYBR	None	0.176798	0.137192	0.227837	28.8988	29.0818	0.161529		11.2514	0.131788			2.49983	FALSE	0.3	TRUE	3	23	1	79.648				N	N
B9	SD 0-2h	ttp	UNKNOWN	SYBR	None	0.401975	0.205813	0.7851	31.975	32.6543	0.601031		10.0664	0.347844			1.31482	FALSE	0.3	TRUE	3	26	1	79.3488				Y	N
B10	SD + H2O2 0-1h	ttp	UNKNOWN	SYBR	None	0.13902	0.10011	0.193055	31.112	31.0766	0.289174		11.5982	0.170618			2.84663	FALSE	0.3	TRUE	3	26	1	79.6468				N	N
B11	SD + late H2O2	ttp	UNKNOWN	SYBR	None	0.223905	0.215502	0.232634	29.327	29.3433	0.0177443		10.9106	0.0198744			2.15904	FALSE	0.3	TRUE	3	24	1	79.6486				N	N
B12	SD + H2O2 0-2h	ttp	UNKNOWN	SYBR	None	0.424797	0.224338	0.804378	30.5908	31.0747	0.559241		9.98672	0.331756			1.23516	FALSE	0.3	TRUE	3	25	1	79.6486				Y	N
C1	Control	Beta-actin	UNKNOWN	SYBR	None				19.8494	19.8641	0.0390688							FALSE	0.3	TRUE	3	14	1	84.8632				N	N
C2	SD 0-1h	Beta-actin	UNKNOWN	SYBR	None				17.9206	17.8304	0.161284							FALSE	0.3	TRUE	3	12	1	85.0122				N	N
C3	SD 0-2h	Beta-actin	UNKNOWN	SYBR	None				22.5769	22.588	0.0418192							FALSE	0.3	TRUE	3	17	1	84.8602	64.5919			N	Y
C4	SD + H2O2 0-1h	Beta-actin	UNKNOWN	SYBR	None				19.481	19.4784	0.0609112							FALSE	0.3	TRUE	3	14	1	84.8602	64.89			N	Y
C5	SD + late H2O2	Beta-actin	UNKNOWN	SYBR	None				18.4663	18.4327	0.0294977							FALSE	0.3	TRUE	3	13	1	84.857				N	N
C6	SD + H2O2 0-2h	Beta-actin	UNKNOWN	SYBR	None				21.0935	21.088	0.132041							FALSE	0.3	TRUE	3	16	1	84.708				N	N
G1	Control	ttp	UNKNOWN	SYBR	None	1	0.875695	1.14195	28.7319	28.6156	0.112895		8.75157	0.0689727			0	FALSE	0.3	TRUE	3	23	1	79.9449				N	N
G2	SD 0-1h	ttp	UNKNOWN	SYBR	None	0.176798	0.137192	0.227837	29.2047	29.0818	0.161529		11.2514	0.131788			2.49983	FALSE	0.3	TRUE	3	24	1	79.9449				N	N
G3	SD 0-2h	ttp	UNKNOWN	SYBR	None	0.401975	0.205813	0.7851	33.117	32.6543	0.601031		10.0664	0.347844			1.31482	FALSE	0.3	TRUE	3	28	1	79.7932				Y	N
G4	SD + H2O2 0-1h	ttp	UNKNOWN	SYBR	None	0.13902	0.10011	0.193055	31.3465	31.0766	0.289174		11.5982	0.170618			2.84663	FALSE	0.3	TRUE	3	26	1	79.7932				N	N
G5	SD + late H2O2	ttp	UNKNOWN	SYBR	None	0.223905	0.215502	0.232634	29.3622	29.3433	0.0177443		10.9106	0.0198744			2.15904	FALSE	0.3	TRUE	3	24	1	79.7895				N	N
G6	SD + H2O2 0-2h	ttp	UNKNOWN	SYBR	None	0.424797	0.224338	0.804378	30.9465	31.0747	0.559241		9.98672	0.331756			1.23516	FALSE	0.3	TRUE	3	25	1	79.6405				Y	N
H1	water	Beta-actin	UNKNOWN	SYBR	None				Undetermined									FALSE	0.3	TRUE	3	35	1	85.0122	61.3149	75.7718		N	Y
H3	water	ttp	UNKNOWN	SYBR	None				37.8058	37.8058								FALSE	0.3	TRUE	3	32	1	73.6829	64.4429			N	Y
Analysis Type	Singleplex
Endogenous Control	Beta-actin
RQ Min/Max Confidence Level	95.0
Reference Sample	Control
Additional comparison of gapdh rpl32 & beta actin
SDS 2.3	AQ Results	1
Filename	ex92
PlateID
Assay Type	Absolute Quantification
Run DateTime	9/22/12 6:38:08 PM
Operator
ThermalCycleParams
Sample Information
Well	Sample Name	Detector Name	Reporter	Task	Ct	Quantity	Qty Mean	Qty StdDev	Ct Median	Ct Mean	Ct StdDev	Baseline Type	Baseline Start	Baseline Stop	Threshold Type	Threshold	FOS	HMD	LME	EW	BPR	NAW	HNS	HRN	EAF	BAF	TAF	CAF
19	SB + H2O2 0-1h -c	z-betaactin	SYBR	Unknown	18.9311				18.8649	18.8649	0.0936766	Automatic			Manual	0.3
43	SB + H2O2 0-1h -c	z-betaactin	SYBR	Unknown	18.7987				18.8649	18.8649	0.0936766	Automatic			Manual	0.3
20	SB + H2O2 0-1h -n	z-betaactin	SYBR	Unknown	22.5923				22.6035	22.6035	0.015827	Automatic			Manual	0.3
44	SB + H2O2 0-1h -n	z-betaactin	SYBR	Unknown	22.6147				22.6035	22.6035	0.015827	Automatic			Manual	0.3
21	H2O2 0-1h -c	z-betaactin	SYBR	Unknown	19.0287				19.0071	19.0071	0.0305791	Automatic			Manual	0.3
45	H2O2 0-1h -c	z-betaactin	SYBR	Unknown	18.9854				19.0071	19.0071	0.0305791	Automatic			Manual	0.3
22	H2O2 0-1h -n	z-betaactin	SYBR	Unknown	22.0979				22.0913	22.0913	0.00921701	Automatic			Manual	0.3
46	H2O2 0-1h -n	z-betaactin	SYBR	Unknown	22.0848				22.0913	22.0913	0.00921701	Automatic			Manual	0.3
1	control-c	z-betaactin	SYBR	Unknown	18.7915				18.8121	18.8121	0.0292344	Automatic			Manual	0.3
25	control-c	z-betaactin	SYBR	Unknown	18.8328				18.8121	18.8121	0.0292344	Automatic			Manual	0.3
2	control-n	z-betaactin	SYBR	Unknown	19.6071				19.6166	19.6166	0.0134182	Automatic			Manual	0.3
26	control-n	z-betaactin	SYBR	Unknown	19.6261				19.6166	19.6166	0.0134182	Automatic			Manual	0.3
3	SD 0-1h-c	z-betaactin	SYBR	Unknown	19.3806				19.37	19.37	0.0149652	Automatic			Manual	0.3
27	SD 0-1h-c	z-betaactin	SYBR	Unknown	19.3594				19.37	19.37	0.0149652	Automatic			Manual	0.3
4	SD 0-1h-n	z-betaactin	SYBR	Unknown	22.23				22.2533	22.2533	0.0329393	Automatic			Manual	0.3
28	SD 0-1h-n	z-betaactin	SYBR	Unknown	22.2766				22.2533	22.2533	0.0329393	Automatic			Manual	0.3
5	SD 0-2h-c	z-betaactin	SYBR	Unknown	19.0268				19.0805	19.0805	0.0760518	Automatic			Manual	0.3
29	SD 0-2h-c	z-betaactin	SYBR	Unknown	19.1343				19.0805	19.0805	0.0760518	Automatic			Manual	0.3
6	SD 0-2h-n	z-betaactin	SYBR	Unknown	21.2168				21.3011	21.3011	0.119206	Automatic			Manual	0.3
30	SD 0-2h-n	z-betaactin	SYBR	Unknown	21.3854				21.3011	21.3011	0.119206	Automatic			Manual	0.3
7	SD + H2O2 0-1h-c	z-betaactin	SYBR	Unknown	20.8291				20.8035	20.8035	0.0362449	Automatic			Manual	0.3
31	SD + H2O2 0-1h-c	z-betaactin	SYBR	Unknown	20.7778				20.8035	20.8035	0.0362449	Automatic			Manual	0.3
8	SD + H2O2 0-1h-n	z-betaactin	SYBR	Unknown	22.153				22.2049	22.2049	0.0732775	Automatic			Manual	0.3
32	SD + H2O2 0-1h-n	z-betaactin	SYBR	Unknown	22.2567				22.2049	22.2049	0.0732775	Automatic			Manual	0.3
9	SD +late H2O2 -c	z-betaactin	SYBR	Unknown	18.8525				18.8463	18.8463	0.00870585	Automatic			Manual	0.3
33	SD +late H2O2 -c	z-betaactin	SYBR	Unknown	18.8402				18.8463	18.8463	0.00870585	Automatic			Manual	0.3
10	SD +late H2O2 -n	z-betaactin	SYBR	Unknown	21.8914				21.9058	21.9058	0.0203182	Automatic			Manual	0.3
34	SD +late H2O2 -n	z-betaactin	SYBR	Unknown	21.9201				21.9058	21.9058	0.0203182	Automatic			Manual	0.3
11	SD +H2O2 0-2h -c	z-betaactin	SYBR	Unknown	19.6853				19.6652	19.6652	0.0283928	Automatic			Manual	0.3
35	SD +H2O2 0-2h -c	z-betaactin	SYBR	Unknown	19.6451				19.6652	19.6652	0.0283928	Automatic			Manual	0.3
12	SD +H2O2 0-2h -n	z-betaactin	SYBR	Unknown	22.2912				22.2982	22.2982	0.00987787	Automatic			Manual	0.3
36	SD +H2O2 0-2h -n	z-betaactin	SYBR	Unknown	22.3052				22.2982	22.2982	0.00987787	Automatic			Manual	0.3
13	TNF 0-1h -c	z-betaactin	SYBR	Unknown	19.165				19.1377	19.1377	0.0386739	Automatic			Manual	0.3
37	TNF 0-1h -c	z-betaactin	SYBR	Unknown	19.1103				19.1377	19.1377	0.0386739	Automatic			Manual	0.3
14	TNF 0-1h -n	z-betaactin	SYBR	Unknown	22.5342				22.5858	22.5858	0.0730375	Automatic			Manual	0.3
38	TNF 0-1h -n	z-betaactin	SYBR	Unknown	22.6375				22.5858	22.5858	0.0730375	Automatic			Manual	0.3
15	SB 0-1h -c	z-betaactin	SYBR	Unknown	19.3567				19.4229	19.4229	0.093628	Automatic			Manual	0.3
39	SB 0-1h -c	z-betaactin	SYBR	Unknown	19.4891				19.4229	19.4229	0.093628	Automatic			Manual	0.3
16	SB 0-1h -n	z-betaactin	SYBR	Unknown	23.6464				23.5878	23.5878	0.0829612	Automatic			Manual	0.3
40	SB 0-1h -n	z-betaactin	SYBR	Unknown	23.5291				23.5878	23.5878	0.0829612	Automatic			Manual	0.3
17	TNF + H2O2 0-1h -c	z-betaactin	SYBR	Unknown	18.1953				18.193	18.193	0.00335691	Automatic			Manual	0.3
41	TNF + H2O2 0-1h -c	z-betaactin	SYBR	Unknown	18.1906				18.193	18.193	0.00335691	Automatic			Manual	0.3
18	TNF + H2O2 0-1h -n	z-betaactin	SYBR	Unknown	22.6065				22.6388	22.6388	0.0457061	Automatic			Manual	0.3
42	TNF + H2O2 0-1h -n	z-betaactin	SYBR	Unknown	22.6711				22.6388	22.6388	0.0457061	Automatic			Manual	0.3
24	water	z-betaactin	SYBR	Unknown	Undetermined							Automatic			Manual	0.3							TRUE
Slope		cycles/log decade
Y-Intercept
Y-Intercept
R^2
Well	Sample Name	Detector Name	Reporter	Task	Ct	Quantity	Qty Mean	Qty StdDev	Ct Median	Ct Mean	Ct StdDev	Baseline Type	Baseline Start	Baseline Stop	Threshold Type	Threshold	FOS	HMD	LME	EW	BPR	NAW	HNS	HRN	EAF	BAF	TAF	CAF
283	SB + H2O2 0-1h -c	z-prl32	SYBR	Unknown	22.2771				22.2999	22.2999	0.0322541	Automatic			Manual	0.3
307	SB + H2O2 0-1h -c	z-prl32	SYBR	Unknown	22.3227				22.2999	22.2999	0.0322541	Automatic			Manual	0.3
284	SB + H2O2 0-1h -n	z-prl32	SYBR	Unknown	26.2331				26.3352	26.3352	0.144419	Automatic			Manual	0.3
308	SB + H2O2 0-1h -n	z-prl32	SYBR	Unknown	26.4373				26.3352	26.3352	0.144419	Automatic			Manual	0.3
285	H2O2 0-1h -c	z-prl32	SYBR	Unknown	22.1311				22.116	22.116	0.0214187	Automatic			Manual	0.3
309	H2O2 0-1h -c	z-prl32	SYBR	Unknown	22.1008				22.116	22.116	0.0214187	Automatic			Manual	0.3
286	H2O2 0-1h -n	z-prl32	SYBR	Unknown	25.6541				25.5111	25.5111	0.202139	Automatic			Manual	0.3
310	H2O2 0-1h -n	z-prl32	SYBR	Unknown	25.3682				25.5111	25.5111	0.202139	Automatic			Manual	0.3
265	control-c	z-prl32	SYBR	Unknown	22.1166				22.073	22.073	0.0617273	Automatic			Manual	0.3
289	control-c	z-prl32	SYBR	Unknown	22.0294				22.073	22.073	0.0617273	Automatic			Manual	0.3
266	control-n	z-prl32	SYBR	Unknown	23.9412				23.7265	23.7265	0.303745	Automatic			Manual	0.3
290	control-n	z-prl32	SYBR	Unknown	23.5117				23.7265	23.7265	0.303745	Automatic			Manual	0.3
267	SD 0-1h-c	z-prl32	SYBR	Unknown	22.1978				22.5557	22.5557	0.50614	Automatic			Manual	0.3
291	SD 0-1h-c	z-prl32	SYBR	Unknown	22.9136				22.5557	22.5557	0.50614	Automatic			Manual	0.3
268	SD 0-1h-n	z-prl32	SYBR	Unknown	25.9728				25.9846	25.9846	0.0166699	Automatic			Manual	0.3
292	SD 0-1h-n	z-prl32	SYBR	Unknown	25.9964				25.9846	25.9846	0.0166699	Automatic			Manual	0.3
269	SD 0-2h-c	z-prl32	SYBR	Unknown	22.3001				22.2129	22.2129	0.123237	Automatic			Manual	0.3
293	SD 0-2h-c	z-prl32	SYBR	Unknown	22.1258				22.2129	22.2129	0.123237	Automatic			Manual	0.3
270	SD 0-2h-n	z-prl32	SYBR	Unknown	25.1025				25.0585	25.0585	0.06226	Automatic			Manual	0.3
294	SD 0-2h-n	z-prl32	SYBR	Unknown	25.0145				25.0585	25.0585	0.06226	Automatic			Manual	0.3
271	SD + H2O2 0-1h-c	z-prl32	SYBR	Unknown	23.742				23.8211	23.8211	0.111951	Automatic			Manual	0.3
295	SD + H2O2 0-1h-c	z-prl32	SYBR	Unknown	23.9003				23.8211	23.8211	0.111951	Automatic			Manual	0.3
272	SD + H2O2 0-1h-n	z-prl32	SYBR	Unknown	25.5277				25.5367	25.5367	0.0127304	Automatic			Manual	0.3
296	SD + H2O2 0-1h-n	z-prl32	SYBR	Unknown	25.5457				25.5367	25.5367	0.0127304	Automatic			Manual	0.3
273	SD +late H2O2 -c	z-prl32	SYBR	Unknown	21.9493				21.9549	21.9549	0.00794653	Automatic			Manual	0.3
297	SD +late H2O2 -c	z-prl32	SYBR	Unknown	21.9606				21.9549	21.9549	0.00794653	Automatic			Manual	0.3
274	SD +late H2O2 -n	z-prl32	SYBR	Unknown	25.327				25.3135	25.3135	0.0189937	Automatic			Manual	0.3
298	SD +late H2O2 -n	z-prl32	SYBR	Unknown	25.3001				25.3135	25.3135	0.0189937	Automatic			Manual	0.3
275	SD +H2O2 0-2h -c	z-prl32	SYBR	Unknown	22.7088				22.7125	22.7125	0.00527881	Automatic			Manual	0.3
299	SD +H2O2 0-2h -c	z-prl32	SYBR	Unknown	22.7162				22.7125	22.7125	0.00527881	Automatic			Manual	0.3
276	SD +H2O2 0-2h -n	z-prl32	SYBR	Unknown	25.7818				25.7485	25.7485	0.047106	Automatic			Manual	0.3
300	SD +H2O2 0-2h -n	z-prl32	SYBR	Unknown	25.7152				25.7485	25.7485	0.047106	Automatic			Manual	0.3
277	TNF 0-1h -c	z-prl32	SYBR	Unknown	22.3026				22.2794	22.2794	0.0328044	Automatic			Manual	0.3
301	TNF 0-1h -c	z-prl32	SYBR	Unknown	22.2562				22.2794	22.2794	0.0328044	Automatic			Manual	0.3
278	TNF 0-1h -n	z-prl32	SYBR	Unknown	25.9148				26.0123	26.0123	0.13783	Automatic			Manual	0.3
302	TNF 0-1h -n	z-prl32	SYBR	Unknown	26.1097				26.0123	26.0123	0.13783	Automatic			Manual	0.3
279	SB 0-1h -c	z-prl32	SYBR	Unknown	22.5749				22.1277	22.1277	0.632435	Automatic			Manual	0.3
303	SB 0-1h -c	z-prl32	SYBR	Unknown	21.6805				22.1277	22.1277	0.632435	Automatic			Manual	0.3
280	SB 0-1h -n	z-prl32	SYBR	Unknown	27.6003				27.5754	27.5754	0.0352887	Automatic			Manual	0.3
304	SB 0-1h -n	z-prl32	SYBR	Unknown	27.5504				27.5754	27.5754	0.0352887	Automatic			Manual	0.3
281	TNF + H2O2 0-1h -c	z-prl32	SYBR	Unknown	21.7201				21.6306	21.6306	0.126558	Automatic			Manual	0.3
305	TNF + H2O2 0-1h -c	z-prl32	SYBR	Unknown	21.5411				21.6306	21.6306	0.126558	Automatic			Manual	0.3
282	TNF + H2O2 0-1h -n	z-prl32	SYBR	Unknown	26.0213				26.1039	26.1039	0.116827	Automatic			Manual	0.3
306	TNF + H2O2 0-1h -n	z-prl32	SYBR	Unknown	26.1865				26.1039	26.1039	0.116827	Automatic			Manual	0.3
144	water	z-prl32	SYBR	Unknown	34.1029							Automatic			Manual	0.3
Slope		cycles/log decade
Y-Intercept
R^2
Well	Sample Name	Detector Name	Reporter	Task	Ct	Quantity	Qty Mean	Qty StdDev	Ct Median	Ct Mean	Ct StdDev	Baseline Type	Baseline Start	Baseline Stop	Threshold Type	Threshold	FOS	HMD	LME	EW	BPR	NAW	HNS	HRN	EAF	BAF	TAF	CAF
67	SB + H2O2 0-1h -c	z-rt-betaactin	SYBR	Unknown	34.7577							Automatic			Manual	0.3
68	SB + H2O2 0-1h -n	z-rt-betaactin	SYBR	Unknown	35.0624							Automatic			Manual	0.3
69	H2O2 0-1h -c	z-rt-betaactin	SYBR	Unknown	34.8854							Automatic			Manual	0.3
70	H2O2 0-1h -n	z-rt-betaactin	SYBR	Unknown	34.392							Automatic			Manual	0.3
49	control-c	z-rt-betaactin	SYBR	Unknown	34.2973							Automatic			Manual	0.3
50	control-n	z-rt-betaactin	SYBR	Unknown	34.8798							Automatic			Manual	0.3
51	SD 0-1h-c	z-rt-betaactin	SYBR	Unknown	34.9181							Automatic			Manual	0.3
52	SD 0-1h-n	z-rt-betaactin	SYBR	Unknown	34.2546							Automatic			Manual	0.3
53	SD 0-2h-c	z-rt-betaactin	SYBR	Unknown	35.0043							Automatic			Manual	0.3
54	SD 0-2h-n	z-rt-betaactin	SYBR	Unknown	34.944							Automatic			Manual	0.3
55	SD + H2O2 0-1h-c	z-rt-betaactin	SYBR	Unknown	34.7087							Automatic			Manual	0.3
56	SD + H2O2 0-1h-n	z-rt-betaactin	SYBR	Unknown	35.2601							Automatic			Manual	0.3
57	SD +late H2O2 -c	z-rt-betaactin	SYBR	Unknown	35.2498							Automatic			Manual	0.3
58	SD +late H2O2 -n	z-rt-betaactin	SYBR	Unknown	34.8993							Automatic			Manual	0.3
59	SD +H2O2 0-2h -c	z-rt-betaactin	SYBR	Unknown	34.9436							Automatic			Manual	0.3
60	SD +H2O2 0-2h -n	z-rt-betaactin	SYBR	Unknown	34.1182							Automatic			Manual	0.3
61	TNF 0-1h -c	z-rt-betaactin	SYBR	Unknown	35.2748							Automatic			Manual	0.3
62	TNF 0-1h -n	z-rt-betaactin	SYBR	Unknown	35.1444							Automatic			Manual	0.3
63	SB 0-1h -c	z-rt-betaactin	SYBR	Unknown	35.2104							Automatic			Manual	0.3
64	SB 0-1h -n	z-rt-betaactin	SYBR	Unknown	34.8868							Automatic			Manual	0.3
65	TNF + H2O2 0-1h -c	z-rt-betaactin	SYBR	Unknown	34.9251							Automatic			Manual	0.3
66	TNF + H2O2 0-1h -n	z-rt-betaactin	SYBR	Unknown	34.4277							Automatic			Manual	0.3
Slope		cycles/log decade
Y-Intercept
R^2
Well	Sample Name	Detector Name	Reporter	Task	Ct	Quantity	Qty Mean	Qty StdDev	Ct Median	Ct Mean	Ct StdDev	Baseline Type	Baseline Start	Baseline Stop	Threshold Type	Threshold	FOS	HMD	LME	EW	BPR	NAW	HNS	HRN	EAF	BAF	TAF	CAF
235	SB + H2O2 0-1h -c	zgapdh	SYBR	Unknown	20.3811				20.3326	20.3326	0.0686272	Automatic			Manual	0.3
259	SB + H2O2 0-1h -c	zgapdh	SYBR	Unknown	20.284				20.3326	20.3326	0.0686272	Automatic			Manual	0.3
236	SB + H2O2 0-1h -n	zgapdh	SYBR	Unknown	24.0481				24.119	24.119	0.100212	Automatic			Manual	0.3
260	SB + H2O2 0-1h -n	zgapdh	SYBR	Unknown	24.1898				24.119	24.119	0.100212	Automatic			Manual	0.3
237	H2O2 0-1h -c	zgapdh	SYBR	Unknown	20.546				20.5161	20.5161	0.0422426	Automatic			Manual	0.3
261	H2O2 0-1h -c	zgapdh	SYBR	Unknown	20.4863				20.5161	20.5161	0.0422426	Automatic			Manual	0.3
238	H2O2 0-1h -n	zgapdh	SYBR	Unknown	23.4229				23.4492	23.4492	0.0372349	Automatic			Manual	0.3
262	H2O2 0-1h -n	zgapdh	SYBR	Unknown	23.4755				23.4492	23.4492	0.0372349	Automatic			Manual	0.3
217	control-c	zgapdh	SYBR	Unknown	20.4733				20.5892	20.5892	0.163821	Automatic			Manual	0.3
241	control-c	zgapdh	SYBR	Unknown	20.705				20.5892	20.5892	0.163821	Automatic			Manual	0.3
218	control-n	zgapdh	SYBR	Unknown	21.0449				21.0696	21.0696	0.0349232	Automatic			Manual	0.3
242	control-n	zgapdh	SYBR	Unknown	21.0943				21.0696	21.0696	0.0349232	Automatic			Manual	0.3
219	SD 0-1h-c	zgapdh	SYBR	Unknown	20.922				21.3434	21.3434	0.596043	Automatic			Manual	0.3
243	SD 0-1h-c	zgapdh	SYBR	Unknown	21.7649				21.3434	21.3434	0.596043	Automatic			Manual	0.3
220	SD 0-1h-n	zgapdh	SYBR	Unknown	24.0012				23.8951	23.8951	0.15006	Automatic			Manual	0.3
244	SD 0-1h-n	zgapdh	SYBR	Unknown	23.789				23.8951	23.8951	0.15006	Automatic			Manual	0.3
221	SD 0-2h-c	zgapdh	SYBR	Unknown	20.7326				20.6208	20.6208	0.158139	Automatic			Manual	0.3
245	SD 0-2h-c	zgapdh	SYBR	Unknown	20.5089				20.6208	20.6208	0.158139	Automatic			Manual	0.3
222	SD 0-2h-n	zgapdh	SYBR	Unknown	22.6145				22.5959	22.5959	0.0262052	Automatic			Manual	0.3
246	SD 0-2h-n	zgapdh	SYBR	Unknown	22.5774				22.5959	22.5959	0.0262052	Automatic			Manual	0.3
223	SD + H2O2 0-1h-c	zgapdh	SYBR	Unknown	22.4899				22.5025	22.5025	0.0177961	Automatic			Manual	0.3
247	SD + H2O2 0-1h-c	zgapdh	SYBR	Unknown	22.5151				22.5025	22.5025	0.0177961	Automatic			Manual	0.3
224	SD + H2O2 0-1h-n	zgapdh	SYBR	Unknown	23.7389				23.7582	23.7582	0.0273867	Automatic			Manual	0.3
248	SD + H2O2 0-1h-n	zgapdh	SYBR	Unknown	23.7776				23.7582	23.7582	0.0273867	Automatic			Manual	0.3
225	SD +late H2O2 -c	zgapdh	SYBR	Unknown	20.4381				20.3851	20.3851	0.074873	Automatic			Manual	0.3
249	SD +late H2O2 -c	zgapdh	SYBR	Unknown	20.3322				20.3851	20.3851	0.074873	Automatic			Manual	0.3
226	SD +late H2O2 -n	zgapdh	SYBR	Unknown	23.4928				23.4207	23.4207	0.102049	Automatic			Manual	0.3
250	SD +late H2O2 -n	zgapdh	SYBR	Unknown	23.3485				23.4207	23.4207	0.102049	Automatic			Manual	0.3
227	SD +H2O2 0-2h -c	zgapdh	SYBR	Unknown	21.3158				21.2813	21.2813	0.0487838	Automatic			Manual	0.3
251	SD +H2O2 0-2h -c	zgapdh	SYBR	Unknown	21.2468				21.2813	21.2813	0.0487838	Automatic			Manual	0.3
228	SD +H2O2 0-2h -n	zgapdh	SYBR	Unknown	24.0565				24.0968	24.0968	0.0569124	Automatic			Manual	0.3
252	SD +H2O2 0-2h -n	zgapdh	SYBR	Unknown	24.137				24.0968	24.0968	0.0569124	Automatic			Manual	0.3
229	TNF 0-1h -c	zgapdh	SYBR	Unknown	20.8973				20.8333	20.8333	0.0905854	Automatic			Manual	0.3
253	TNF 0-1h -c	zgapdh	SYBR	Unknown	20.7692				20.8333	20.8333	0.0905854	Automatic			Manual	0.3
230	TNF 0-1h -n	zgapdh	SYBR	Unknown	24.0899				24.1605	24.1605	0.0998321	Automatic			Manual	0.3
254	TNF 0-1h -n	zgapdh	SYBR	Unknown	24.231				24.1605	24.1605	0.0998321	Automatic			Manual	0.3
231	SB 0-1h -c	zgapdh	SYBR	Unknown	20.7083				20.7365	20.7365	0.0399201	Automatic			Manual	0.3
255	SB 0-1h -c	zgapdh	SYBR	Unknown	20.7648				20.7365	20.7365	0.0399201	Automatic			Manual	0.3
232	SB 0-1h -n	zgapdh	SYBR	Unknown	25.1892				25.2355	25.2355	0.0655171	Automatic			Manual	0.3
256	SB 0-1h -n	zgapdh	SYBR	Unknown	25.2819				25.2355	25.2355	0.0655171	Automatic			Manual	0.3
233	TNF + H2O2 0-1h -c	zgapdh	SYBR	Unknown	19.7583				19.7349	19.7349	0.0330944	Automatic			Manual	0.3
257	TNF + H2O2 0-1h -c	zgapdh	SYBR	Unknown	19.7115				19.7349	19.7349	0.0330944	Automatic			Manual	0.3
234	TNF + H2O2 0-1h -n	zgapdh	SYBR	Unknown	24.0797				24.0612	24.0612	0.0261675	Automatic			Manual	0.3
258	TNF + H2O2 0-1h -n	zgapdh	SYBR	Unknown	24.0427				24.0612	24.0612	0.0261675	Automatic			Manual	0.3
120	water	zgapdh	SYBR	Unknown	Undetermined							Automatic			Manual	0.3						TRUE
Slope		cycles/log decade
Y-Intercept
R^2
Block Type	96well
Chemistry	SYBR_GREEN
Experiment File Name	D:\password backup 1.3.2013\LEAVING ZURICH\abii\cavit from6_22_2011\ex100.eds
Experiment Run End Time	2012-11-10 19:23:04 PM CET
Instrument Type	steponeplus
Passive Reference	ROX
Well	Sample Name	Target Name	Task	Reporter	Quencher	RQ	RQ Min	RQ Max	Cт	Cт Mean	Cт SD	ΔCт	ΔCт Mean	ΔCт SE	HK Control ΔCт Mean	HK Control ΔCт SE	ΔΔCт	Automatic Ct Threshold	Ct Threshold	Automatic Baseline	Baseline Start	Baseline End	Efficiency	Tm1	Tm2	Tm3	Comments	MTP
D1	Control_ex100_ n	gapdh	UNKNOWN	SYBR	None	1.16196	0.919158	1.46889	20.9649	20.9753	0.0146482		1.70086	0.0785959			-0.216555	FALSE	0.3	TRUE	3	15	1	77.8619				N
D2	ActD-n	gapdh	UNKNOWN	SYBR	None	1.23478	1.18539	1.28622	20.3781	20.391	0.018283		1.61316	0.0136855			-0.304249	FALSE	0.3	TRUE	3	15	1	77.8619				N
D3	ActD +H2O2-n	gapdh	UNKNOWN	SYBR	None	1.26118	1.114	1.42781	20.5362	20.5752	0.055031		1.58264	0.0416082			-0.334774	FALSE	0.3	TRUE	3	15	1	77.7161				N
D4	Control_ex100_ c	gapdh	UNKNOWN	SYBR	None	1	0.805822	1.24097	17.6881	17.7057	0.0249482		1.91741	0.0723896			0	FALSE	0.3	TRUE	3	12	1	77.7161				N
D5	ActD-c	gapdh	UNKNOWN	SYBR	None	0.957305	0.902296	1.01567	17.6941	17.7102	0.0227364		1.98036	0.0198432			0.0629487	FALSE	0.3	TRUE	3	12	1	77.857				N
D6	ActD +H2O2-c	gapdh	UNKNOWN	SYBR	None	1.13923	0.897344	1.44633	17.7729	17.851	0.110392		1.72935	0.0800278			-0.188064	FALSE	0.3	TRUE	3	12	1	77.857				N
D7	Control_ex100_ n	gapdh	UNKNOWN	SYBR	None	1.16196	0.919158	1.46889	20.9857	20.9753	0.0146482		1.70086	0.0785959			-0.216555	FALSE	0.3	TRUE	3	16	1	77.5625				N
D8	ActD-n	gapdh	UNKNOWN	SYBR	None	1.23478	1.18539	1.28622	20.404	20.391	0.018283		1.61316	0.0136855			-0.304249	FALSE	0.3	TRUE	3	15	1	77.7116				N
D9	ActD +H2O2-n	gapdh	UNKNOWN	SYBR	None	1.26118	1.114	1.42781	20.6141	20.5752	0.055031		1.58264	0.0416082			-0.334774	FALSE	0.3	TRUE	3	15	1	77.7112				N
D10	Control_ex100_ c	gapdh	UNKNOWN	SYBR	None	1	0.805822	1.24097	17.7233	17.7057	0.0249482		1.91741	0.0723896			0	FALSE	0.3	TRUE	3	12	1	77.7112				N
D11	ActD-c	gapdh	UNKNOWN	SYBR	None	0.957305	0.902296	1.01567	17.7263	17.7102	0.0227364		1.98036	0.0198432			0.0629487	FALSE	0.3	TRUE	3	12	1	77.7103				N
D12	ActD +H2O2-c	gapdh	UNKNOWN	SYBR	None	1.13923	0.897344	1.44633	17.929	17.851	0.110392		1.72935	0.0800278			-0.188064	FALSE	0.3	TRUE	3	12	1	77.7103				N
E1	Control_ex100_ n	rpl32	UNKNOWN	SYBR	None	1.21516	0.946899	1.55942	22.7295	22.7599	0.0430154		3.48549	0.0836373			-0.281145	FALSE	0.3	TRUE	3	17	1	75.4781				N
E2	ActD-n	rpl32	UNKNOWN	SYBR	None	0.881348	0.415484	1.86957	22.4746	22.7267	0.356539		3.94885	0.252151			0.182216	FALSE	0.3	TRUE	3	17	1	75.4781				N
E3	ActD +H2O2-n	rpl32	UNKNOWN	SYBR	None	1.15028	0.853466	1.55031	22.4582	22.5572	0.139981		3.56465	0.100072			-0.201981	FALSE	0.3	TRUE	3	17	1	75.6301				N
E4	Control_ex100_ c	rpl32	UNKNOWN	SYBR	None	1	0.762569	1.31136	19.6126	19.5549	0.0816287		3.76663	0.0908882			0	FALSE	0.3	TRUE	3	14	1	75.4811				N
E5	ActD-c	rpl32	UNKNOWN	SYBR	None	1.07907	0.956967	1.21674	19.3482	19.3867	0.0545144		3.65685	0.040264			-0.109783	FALSE	0.3	TRUE	3	14	1	75.4721				N
E6	ActD +H2O2-c	rpl32	UNKNOWN	SYBR	None	1.16724	0.883826	1.54153	19.7567	19.6652	0.129507		3.54353	0.0932593			-0.223097	FALSE	0.3	TRUE	3	14	1	75.6211				N
E7	Control_ex100_ n	rpl32	UNKNOWN	SYBR	None	1.21516	0.946899	1.55942	22.7903	22.7599	0.0430154		3.48549	0.0836373			-0.281145	FALSE	0.3	TRUE	3	17	1	75.3272				N
E8	ActD-n	rpl32	UNKNOWN	SYBR	None	0.881348	0.415484	1.86957	22.9788	22.7267	0.356539		3.94885	0.252151			0.182216	FALSE	0.3	TRUE	3	17	1	75.3272				N
E9	ActD +H2O2-n	rpl32	UNKNOWN	SYBR	None	1.15028	0.853466	1.55031	22.6561	22.5572	0.139981		3.56465	0.100072			-0.201981	FALSE	0.3	TRUE	3	17	1	75.4762				N
E10	Control_ex100_ c	rpl32	UNKNOWN	SYBR	None	1	0.762569	1.31136	19.4972	19.5549	0.0816287		3.76663	0.0908882			0	FALSE	0.3	TRUE	3	14	1	75.7742				N
E11	ActD-c	rpl32	UNKNOWN	SYBR	None	1.07907	0.956967	1.21674	19.4252	19.3867	0.0545144		3.65685	0.040264			-0.109783	FALSE	0.3	TRUE	3	14	1	75.4753				N
E12	ActD +H2O2-c	rpl32	UNKNOWN	SYBR	None	1.16724	0.883826	1.54153	19.5736	19.6652	0.129507		3.54353	0.0932593			-0.223097	FALSE	0.3	TRUE	3	14	1	75.9223				N
F1	Control_ex100_ n	Beta -Actin	UNKNOWN	SYBR	None				19.3524	19.2744	0.110182							FALSE	0.3	TRUE	3	14	1	84.2684	65.794			Y
F2	ActD-n	Beta -Actin	UNKNOWN	SYBR	None				18.7734	18.7779	0.00634968							FALSE	0.3	TRUE	3	13	1	84.2684				N
F3	ActD +H2O2-n	Beta -Actin	UNKNOWN	SYBR	None				18.9778	18.9925	0.0208347							FALSE	0.3	TRUE	3	14	1	83.9742				N
F4	Control_ex100_ c	Beta -Actin	UNKNOWN	SYBR	None				15.8585	15.7883	0.0992879							FALSE	0.3	TRUE	3	10	1	83.9742				N
F5	ActD-c	Beta -Actin	UNKNOWN	SYBR	None				15.7415	15.7298	0.0164487							FALSE	0.3	TRUE	3	10	1	84.2667				N
F6	ActD +H2O2-c	Beta -Actin	UNKNOWN	SYBR	None				16.104	16.1216	0.0249482							FALSE	0.3	TRUE	3	10	1	84.1176				N
F7	Control_ex100_ n	Beta -Actin	UNKNOWN	SYBR	None				19.1965	19.2744	0.110182							FALSE	0.3	TRUE	3	14	1	84.1196				N
F8	ActD-n	Beta -Actin	UNKNOWN	SYBR	None				18.7824	18.7779	0.00634968							FALSE	0.3	TRUE	3	13	1	84.1196				N
F9	ActD +H2O2-n	Beta -Actin	UNKNOWN	SYBR	None				19.0072	18.9925	0.0208347							FALSE	0.3	TRUE	3	13	1	84.1183				N
F10	Control_ex100_ c	Beta -Actin	UNKNOWN	SYBR	None				15.7181	15.7883	0.0992879							FALSE	0.3	TRUE	3	10	1	84.4163				N
F11	ActD-c	Beta -Actin	UNKNOWN	SYBR	None				15.7182	15.7298	0.0164487							FALSE	0.3	TRUE	3	10	1	84.266				N
F12	ActD +H2O2-c	Beta -Actin	UNKNOWN	SYBR	None				16.1393	16.1216	0.0249482							FALSE	0.3	TRUE	3	10	1	84.266	66.2377			Y
H4	water	gapdh	UNKNOWN	SYBR	None	18.9346			35.8058	35.8058			-2.32554				-4.24295	FALSE	0.3	TRUE	3	30	1	71.1601				N
H5	water	rpl32	UNKNOWN	SYBR	None	305.292			33.644	33.644			-4.48742				-8.25405	FALSE	0.3	TRUE	3	28	1	71.1493				N
H6	water	Beta -Actin	UNKNOWN	SYBR	None				38.1314	38.1314								FALSE	0.3	TRUE	3	32	1	75.1739				N
H7	Control_ex100_ n	-RT Beta -Actin	UNKNOWN	SYBR	None	250.842			28.5866	28.5866			9.31214				-7.97063	FALSE	0.3	TRUE	3	23	1	83.2255				N
H8	ActD-n	-RT Beta -Actin	UNKNOWN	SYBR	None	102.923			29.3752	29.3752			10.5974				-6.68542	FALSE	0.3	TRUE	3	24	1	83.3745				N
H9	ActD +H2O2-n	-RT Beta -Actin	UNKNOWN	SYBR	None	204.612			28.5985	28.5985			9.60603				-7.67674	FALSE	0.3	TRUE	3	23	1	83.5223				N
H10	Control_ex100_ c	-RT Beta -Actin	UNKNOWN	SYBR	None	1			33.0711	33.0711			17.2828				0	FALSE	0.3	TRUE	3	27	1	83.3733	75.9232			Y
H11	ActD-c	-RT Beta -Actin	UNKNOWN	SYBR	None	0.403278			34.3228	34.3228			18.5929				1.31015	FALSE	0.3	TRUE	3	29	1	75.7733				N
H12	ActD +H2O2-c	-RT Beta -Actin	UNKNOWN	SYBR	None	1.67756			32.658	32.658			16.5364				-0.746361	FALSE	0.3	TRUE	3	27	1	83.521	75.3263			Y
Analysis Type	Singleplex
Endogenous Control	Beta -Actin
RQ Min/Max Confidence Level	95.0
Reference Sample	Control_ex100_ c

## Sheet: Figure 1B 
ABI Step One Plus
Experiment 1
Block Type	96well
Chemistry	SYBR_GREEN
Experiment File Name	D:\qpcr raw data issue\actD experiments\ex28\ex28.eds
Experiment Run End Time	2011-01-25 21:03:59 PM CET
Instrument Type	steponeplus
Passive Reference	ROX
Well	Sample Name	Target Name	Task	Reporter	Quencher	RQ	RQ Min	RQ Max	Cт	Cт Mean	Cт SD	ΔCт	ΔCт Mean	ΔCт SE	HK Control ΔCт Mean	HK Control ΔCт SE	ΔΔCт	Automatic Ct Threshold	Ct Threshold	Automatic Baseline	Baseline Start	Baseline End	Efficiency	Tm1	Tm2	Tm3	Comments	HIGHSD	OUTLIERRG	MTP
A1	Control	Beta-ACTIN	UNKNOWN	SYBR	None				17.9718	17.8492	0.112793							FALSE	0.3	TRUE	3	12	1	84.4099				N	N	N
A2	Control	Beta-ACTIN	UNKNOWN	SYBR	None				17.826	17.8492	0.112793							FALSE	0.3	TRUE	3	12	1	84.7079				N	N	N
A3	Control	Beta-ACTIN	UNKNOWN	SYBR	None				17.7498	17.8492	0.112793							FALSE	0.3	TRUE	3	12	1	84.7108				N	N	N
A4	Control	GFAP	UNKNOWN	SYBR	None	1	0.811321	1.23256	32.0884	31.9914	0.150635		14.1422	0.108648			0	FALSE	0.3	TRUE	3	27	1	81.7306				N	N	N
A5	Control	GFAP	UNKNOWN	SYBR	None	1	0.811321	1.23256	32.0679	31.9914	0.150635		14.1422	0.108648			0	FALSE	0.3	TRUE	3	26	1	81.5743				N	N	N
A6	Control	GFAP	UNKNOWN	SYBR	None	1	0.811321	1.23256	31.8178	31.9914	0.150635		14.1422	0.108648			0	FALSE	0.3	TRUE	3	26	1	81.5743				N	N	N
A7	Control	LIF	UNKNOWN	SYBR	None	1	0.848112	1.17909	27.0888	27.137	0.0962379		9.28786	0.0856038			0	FALSE	0.3	TRUE	3	22	1	81.8759				N	N	N
A8	Control	LIF	UNKNOWN	SYBR	None	1	0.848112	1.17909	27.0744	27.137	0.0962379		9.28786	0.0856038			0	FALSE	0.3	TRUE	3	22	1	82.0249				N	N	N
A9	Control	LIF	UNKNOWN	SYBR	None	1	0.848112	1.17909	27.2479	27.137	0.0962379		9.28786	0.0856038			0	FALSE	0.3	TRUE	3	22	1	81.8787				N	N	N
A10	Control	-RT Beta-ACTIN	UNKNOWN	SYBR	None	1			37.7246	37.7246			19.8754				0	FALSE	0.3	TRUE	3	32	1	76.0674				N	N	N
A11	water	LIF	UNKNOWN	SYBR	None	141.743			37.0924	37.0924			2.14073				-7.14713	FALSE	0.3	TRUE	3	32	1	73.6856				N	N	N
B11	water	GFAP	UNKNOWN	SYBR	None				Undetermined									FALSE	0.3	TRUE	3	35	1	73.3877				N	N	N
C11	water	Beta-ACTIN	UNKNOWN	SYBR	None				34.9517	34.9517								FALSE	0.3	TRUE	3	29	1	83.8169				N	N	N
D1	ActD 0-1h	Beta-ACTIN	UNKNOWN	SYBR	None				17.5509	17.5859	0.0553427							FALSE	0.3	TRUE	3	12	1	84.857				N	N	N
D2	ActD 0-1h	Beta-ACTIN	UNKNOWN	SYBR	None				17.6497	17.5859	0.0553427							FALSE	0.3	TRUE	3	12	1	84.7079				N	N	N
D3	ActD 0-1h	Beta-ACTIN	UNKNOWN	SYBR	None				17.5571	17.5859	0.0553427							FALSE	0.3	TRUE	3	12	1	84.7108				N	N	N
D4	ActD 0-1h	GFAP	UNKNOWN	SYBR	None	0.994117	0.79582	1.24182	31.6229	31.7366	0.192435		14.1507	0.115606			0.0085125	FALSE	0.3	TRUE	3	26	1	81.7306	64.147			N	N	Y
D5	ActD 0-1h	GFAP	UNKNOWN	SYBR	None	0.994117	0.79582	1.24182	31.628	31.7366	0.192435		14.1507	0.115606			0.0085125	FALSE	0.3	TRUE	3	26	1	81.5743				N	N	N
D6	ActD 0-1h	GFAP	UNKNOWN	SYBR	None	0.994117	0.79582	1.24182	31.9588	31.7366	0.192435		14.1507	0.115606			0.0085125	FALSE	0.3	TRUE	3	26	1	81.5743				N	N	N
D7	ActD 0-1h	LIF	UNKNOWN	SYBR	None	0.207602	0.158211	0.272411	29.2003	29.1418	0.238178		11.556	0.141176			2.26811	FALSE	0.3	TRUE	3	24	1	81.7269				N	N	N
D8	ActD 0-1h	LIF	UNKNOWN	SYBR	None	0.207602	0.158211	0.272411	29.3453	29.1418	0.238178		11.556	0.141176			2.26811	FALSE	0.3	TRUE	3	24	1	81.8759				N	N	N
D9	ActD 0-1h	LIF	UNKNOWN	SYBR	None	0.207602	0.158211	0.272411	28.8799	29.1418	0.238178		11.556	0.141176			2.26811	FALSE	0.3	TRUE	3	23	1	82.0277				N	N	N
D10	ActD 0-1h	-RT Beta-ACTIN	UNKNOWN	SYBR	None	1.15891			37.2485	37.2485			19.6627				-0.212767	FALSE	0.3	TRUE	3	32	1	75.0244	84.4118			N	N	Y
E1	ActD 0-2h	Beta-ACTIN	UNKNOWN	SYBR	None				17.7134	17.7352	0.0206838							FALSE	0.3	TRUE	3	12	1	84.857				N	N	N
E2	ActD 0-2h	Beta-ACTIN	UNKNOWN	SYBR	None				17.7375	17.7352	0.0206838							FALSE	0.3	TRUE	3	12	1	84.7079				N	N	N
E3	ActD 0-2h	Beta-ACTIN	UNKNOWN	SYBR	None				17.7546	17.7352	0.0206838							FALSE	0.3	TRUE	3	12	1	84.7108				N	N	N
E4	ActD 0-2h	GFAP	UNKNOWN	SYBR	None	0.718095	0.415698	1.24047	31.7876	32.3551	0.491548		14.6199	0.284047			0.477753	FALSE	0.3	TRUE	3	26	1	81.5816				N	Y	N
E5	ActD 0-2h	GFAP	UNKNOWN	SYBR	None	0.718095	0.415698	1.24047	32.6455	32.3551	0.491548		14.6199	0.284047			0.477753	FALSE	0.3	TRUE	3	27	1	81.4252				N	N	N
E6	ActD 0-2h	GFAP	UNKNOWN	SYBR	None	0.718095	0.415698	1.24047	32.6322	32.3551	0.491548		14.6199	0.284047			0.477753	FALSE	0.3	TRUE	3	27	1	81.5743				N	N	N
E7	ActD 0-2h	LIF	UNKNOWN	SYBR	None	0.137096	0.106109	0.177133	29.8669	29.8898	0.229669		12.1546	0.133136			2.86674	FALSE	0.3	TRUE	3	24	1	81.8759				N	N	N
E8	ActD 0-2h	LIF	UNKNOWN	SYBR	None	0.137096	0.106109	0.177133	29.6724	29.8898	0.229669		12.1546	0.133136			2.86674	FALSE	0.3	TRUE	3	24	1	81.7269				N	N	N
E9	ActD 0-2h	LIF	UNKNOWN	SYBR	None	0.137096	0.106109	0.177133	30.13	29.8898	0.229669		12.1546	0.133136			2.86674	FALSE	0.3	TRUE	3	24	1	82.0277				N	N	N
E10	ActD 0-2h	-RT Beta-ACTIN	UNKNOWN	SYBR	None	0.593909			38.3623	38.3623			20.6271				0.751687	FALSE	0.3	TRUE	3	33	1	83.9648	74.8754			N	N	Y
F1	ActD + H2O2 0-1h	Beta-ACTIN	UNKNOWN	SYBR	None				18.2387	18.1048	0.132445							FALSE	0.3	TRUE	3	12	1	84.7079				N	N	N
F2	ActD + H2O2 0-1h	Beta-ACTIN	UNKNOWN	SYBR	None				18.1019	18.1048	0.132445							FALSE	0.3	TRUE	3	12	1	84.857				N	N	N
F3	ActD + H2O2 0-1h	Beta-ACTIN	UNKNOWN	SYBR	None				17.9739	18.1048	0.132445							FALSE	0.3	TRUE	3	12	1	84.7108	64.892			N	N	Y
F4	ActD + H2O2 0-1h	GFAP	UNKNOWN	SYBR	None	0.638783	0.26884	1.51779	33.6444	32.8936	0.767566		14.7888	0.449703			0.646603	FALSE	0.3	TRUE	3	28	1	81.7306				Y	N	N
F5	ActD + H2O2 0-1h	GFAP	UNKNOWN	SYBR	None	0.638783	0.26884	1.51779	32.1103	32.8936	0.767566		14.7888	0.449703			0.646603	FALSE	0.3	TRUE	3	27	1	81.4252				Y	N	N
F6	ActD + H2O2 0-1h	GFAP	UNKNOWN	SYBR	None	0.638783	0.26884	1.51779	32.9261	32.8936	0.767566		14.7888	0.449703			0.646603	FALSE	0.3	TRUE	3	27	1	81.5743	63.8378			Y	N	Y
F7	ActD + H2O2 0-1h	LIF	UNKNOWN	SYBR	None	0.697722	0.592012	0.822308	27.8657	27.912	0.0657452		9.80714	0.0853702			0.519276	FALSE	0.3	TRUE	3	22	1	81.5779				N	N	N
F8	ActD + H2O2 0-1h	LIF	UNKNOWN	SYBR	None	0.697722	0.592012	0.822308	27.9872	27.912	0.0657452		9.80714	0.0853702			0.519276	FALSE	0.3	TRUE	3	22	1	81.5779				N	N	N
F9	ActD + H2O2 0-1h	LIF	UNKNOWN	SYBR	None	0.697722	0.592012	0.822308	27.883	27.912	0.0657452		9.80714	0.0853702			0.519276	FALSE	0.3	TRUE	3	22	1	81.8787				N	N	N
F10	ActD + H2O2 0-1h	-RT Beta-ACTIN	UNKNOWN	SYBR	None	80.2441			31.654	31.654			13.5491				-6.32632	FALSE	0.3	TRUE	3	26	1	83.5178	75.6204			N	N	Y
G1	ActD + late H2O2	Beta-ACTIN	UNKNOWN	SYBR	None				17.8766	17.7316	0.125884							FALSE	0.3	TRUE	3	12	1	84.5589	64.7377			N	N	Y
G2	ActD + late H2O2	Beta-ACTIN	UNKNOWN	SYBR	None				17.6683	17.7316	0.125884							FALSE	0.3	TRUE	3	12	1	84.857				N	N	N
G3	ActD + late H2O2	Beta-ACTIN	UNKNOWN	SYBR	None				17.65	17.7316	0.125884							FALSE	0.3	TRUE	3	12	1	84.7108				N	N	N
G4	ActD + late H2O2	GFAP	UNKNOWN	SYBR	None	0.6675	0.363319	1.22635	32.185	32.457	0.532766		14.7253	0.316063			0.58316	FALSE	0.3	TRUE	3	27	1	81.7306				Y	N	N
G5	ActD + late H2O2	GFAP	UNKNOWN	SYBR	None	0.6675	0.363319	1.22635	33.0708	32.457	0.532766		14.7253	0.316063			0.58316	FALSE	0.3	TRUE	3	28	1	81.7233				Y	N	N
G6	ActD + late H2O2	GFAP	UNKNOWN	SYBR	None	0.6675	0.363319	1.22635	32.115	32.457	0.532766		14.7253	0.316063			0.58316	FALSE	0.3	TRUE	3	27	1	81.7233				Y	N	N
G7	ActD + late H2O2	LIF	UNKNOWN	SYBR	None	0.172637	0.125196	0.238054	29.4335	29.5536	0.260343		11.8221	0.166958			2.53419	FALSE	0.3	TRUE	3	24	1	81.8759				N	N	N
G8	ActD + late H2O2	LIF	UNKNOWN	SYBR	None	0.172637	0.125196	0.238054	29.8524	29.5536	0.260343		11.8221	0.166958			2.53419	FALSE	0.3	TRUE	3	24	1	81.8759				N	N	N
G9	ActD + late H2O2	LIF	UNKNOWN	SYBR	None	0.172637	0.125196	0.238054	29.3751	29.5536	0.260343		11.8221	0.166958			2.53419	FALSE	0.3	TRUE	3	24	1	82.0277				N	N	N
G10	ActD + late H2O2	-RT Beta-ACTIN	UNKNOWN	SYBR	None	4.64188			35.3923	35.3923			17.6607				-2.21471	FALSE	0.3	TRUE	3	30	1	75.6204				N	N	N
H1	ActD + H2O2 0-2h	Beta-ACTIN	UNKNOWN	SYBR	None				18.4269	18.3665	0.0545264							FALSE	0.3	TRUE	3	13	1	84.857				N	N	N
H2	ActD + H2O2 0-2h	Beta-ACTIN	UNKNOWN	SYBR	None				18.3518	18.3665	0.0545264							FALSE	0.3	TRUE	3	13	1	85.006				N	N	N
H3	ActD + H2O2 0-2h	Beta-ACTIN	UNKNOWN	SYBR	None				18.3208	18.3665	0.0545264							FALSE	0.3	TRUE	3	13	1	84.7108				N	N	N
H4	ActD + H2O2 0-2h	GFAP	UNKNOWN	SYBR	None	0.89329	0.568631	1.40331	32.6417	32.6715	0.402841		14.305	0.234701			0.1628	FALSE	0.3	TRUE	3	27	1	81.7306	64.445			N	N	Y
H5	ActD + H2O2 0-2h	GFAP	UNKNOWN	SYBR	None	0.89329	0.568631	1.40331	33.0884	32.6715	0.402841		14.305	0.234701			0.1628	FALSE	0.3	TRUE	3	28	1	81.7233				N	N	N
H6	ActD + H2O2 0-2h	GFAP	UNKNOWN	SYBR	None	0.89329	0.568631	1.40331	32.2844	32.6715	0.402841		14.305	0.234701			0.1628	FALSE	0.3	TRUE	3	27	1	81.5743				N	N	N
H7	ActD + H2O2 0-2h	LIF	UNKNOWN	SYBR	None	0.453935	0.385155	0.534998	28.8345	28.7938	0.137459		10.4273	0.085378			1.13944	FALSE	0.3	TRUE	3	23	1	81.8759				N	N	N
H8	ActD + H2O2 0-2h	LIF	UNKNOWN	SYBR	None	0.453935	0.385155	0.534998	28.9063	28.7938	0.137459		10.4273	0.085378			1.13944	FALSE	0.3	TRUE	3	23	1	81.8759				N	N	N
H9	ActD + H2O2 0-2h	LIF	UNKNOWN	SYBR	None	0.453935	0.385155	0.534998	28.6406	28.7938	0.137459		10.4273	0.085378			1.13944	FALSE	0.3	TRUE	3	23	1	82.1767				N	N	N
H10	ActD + H2O2 0-2h	-RT Beta-ACTIN	UNKNOWN	SYBR	None	8.95525			35.0792	35.0792			16.7127				-3.16273	FALSE	0.3	TRUE	3	30	1	76.9615				N	N	N
Analysis Type	Singleplex
Endogenous Control	Beta-ACTIN
RQ Min/Max Confidence Level	95.0
Reference Sample	Control
Block Type	96well
Chemistry	SYBR_GREEN
Experiment File Name	D:\qpcr raw data issue\actD experiments\ex28\ex28cntfttp.eds
Experiment Run End Time	2011-03-02 19:49:02 PM CET
Instrument Type	steponeplus
Passive Reference	ROX
Well	Sample Name	Target Name	Task	Reporter	Quencher	RQ	RQ Min	RQ Max	Cт	Cт Mean	Cт SD	ΔCт	ΔCт Mean	ΔCт SE	HK Control ΔCт Mean	HK Control ΔCт SE	ΔΔCт	Automatic Ct Threshold	Ct Threshold	Automatic Baseline	Baseline Start	Baseline End	Efficiency	Tm1	Tm2	Tm3	Comments	MTP
A1	Control	cntf	UNKNOWN	SYBR	None	1	0.877699	1.13934	30.6945	30.7229	0.0872969		12.0232	0.067785			0	FALSE	0.3	TRUE	3	25	1	74.4255				N
A2	Control	cntf	UNKNOWN	SYBR	None	1	0.877699	1.13934	30.6534	30.7229	0.0872969		12.0232	0.067785			0	FALSE	0.3	TRUE	3	25	1	74.7236				N
A3	Control	cntf	UNKNOWN	SYBR	None	1	0.877699	1.13934	30.8209	30.7229	0.0872969		12.0232	0.067785			0	FALSE	0.3	TRUE	3	25	1	74.7237				N
A4	Control	ttp	UNKNOWN	SYBR	None	1	0.882151	1.13359	28.1083	28.015	0.0810694		9.31528	0.065156			0	FALSE	0.3	TRUE	3	22	1	79.4933				N
A5	Control	ttp	UNKNOWN	SYBR	None	1	0.882151	1.13359	27.9621	28.015	0.0810694		9.31528	0.065156			0	FALSE	0.3	TRUE	3	22	1	79.3403				N
A6	Control	ttp	UNKNOWN	SYBR	None	1	0.882151	1.13359	27.9745	28.015	0.0810694		9.31528	0.065156			0	FALSE	0.3	TRUE	3	22	1	79.3403				N
A7	Control	Beta-ACTIN	UNKNOWN	SYBR	None				18.6661	18.6997	0.0785091							FALSE	0.3	TRUE	3	13	1	83.8174				N
A8	Control	Beta-ACTIN	UNKNOWN	SYBR	None				18.6436	18.6997	0.0785091							FALSE	0.3	TRUE	3	13	1	84.1154				N
A9	Control	Beta-ACTIN	UNKNOWN	SYBR	None				18.7894	18.6997	0.0785091							FALSE	0.3	TRUE	3	13	1	83.9659				N
D1	ActD 0-1h	cntf	UNKNOWN	SYBR	None	0.726714	0.606763	0.870379	31.2448	31.089	0.149364		12.4838	0.0937367			0.460539	FALSE	0.3	TRUE	3	26	1	74.7236				N
D2	ActD 0-1h	cntf	UNKNOWN	SYBR	None	0.726714	0.606763	0.870379	30.9471	31.089	0.149364		12.4838	0.0937367			0.460539	FALSE	0.3	TRUE	3	25	1	74.7236				N
D3	ActD 0-1h	cntf	UNKNOWN	SYBR	None	0.726714	0.606763	0.870379	31.075	31.089	0.149364		12.4838	0.0937367			0.460539	FALSE	0.3	TRUE	3	25	1	74.7237				N
D4	ActD 0-1h	ttp	UNKNOWN	SYBR	None	0.146577	0.119261	0.18015	30.892	30.6908	0.174367		12.0855	0.107166			2.77027	FALSE	0.3	TRUE	3	25	1	79.3442	73.2332			Y
D5	ActD 0-1h	ttp	UNKNOWN	SYBR	None	0.146577	0.119261	0.18015	30.5841	30.6908	0.174367		12.0855	0.107166			2.77027	FALSE	0.3	TRUE	3	25	1	79.1912				N
D6	ActD 0-1h	ttp	UNKNOWN	SYBR	None	0.146577	0.119261	0.18015	30.5962	30.6908	0.174367		12.0855	0.107166			2.77027	FALSE	0.3	TRUE	3	25	1	79.1912	73.0794			Y
D7	ActD 0-1h	Beta-ACTIN	UNKNOWN	SYBR	None				18.6146	18.6052	0.0636393							FALSE	0.3	TRUE	3	13	1	83.9664				N
D8	ActD 0-1h	Beta-ACTIN	UNKNOWN	SYBR	None				18.5374	18.6052	0.0636393							FALSE	0.3	TRUE	3	13	1	84.1154				N
D9	ActD 0-1h	Beta-ACTIN	UNKNOWN	SYBR	None				18.6636	18.6052	0.0636393							FALSE	0.3	TRUE	3	13	1	83.9659				N
E1	ActD 0-2h	cntf	UNKNOWN	SYBR	None	0.675691	0.510896	0.893642	31.1229	31.3716	0.21648		12.5888	0.14527			0.565564	FALSE	0.3	TRUE	3	25	1	74.5745				N
E2	ActD 0-2h	cntf	UNKNOWN	SYBR	None	0.675691	0.510896	0.893642	31.4748	31.3716	0.21648		12.5888	0.14527			0.565564	FALSE	0.3	TRUE	3	26	1	74.7236	68.7619			Y
E3	ActD 0-2h	cntf	UNKNOWN	SYBR	None	0.675691	0.510896	0.893642	31.5172	31.3716	0.21648		12.5888	0.14527			0.565564	FALSE	0.3	TRUE	3	26	1	74.5746				N
E4	ActD 0-2h	ttp	UNKNOWN	SYBR	None	0.129423	0.0983664	0.170285	30.9416	31.048	0.211039		12.2651	0.142576			2.94984	FALSE	0.3	TRUE	3	25	1	79.3442	73.5313			Y
E5	ActD 0-2h	ttp	UNKNOWN	SYBR	None	0.129423	0.0983664	0.170285	30.9113	31.048	0.211039		12.2651	0.142576			2.94984	FALSE	0.3	TRUE	3	25	1	79.1912				N
E6	ActD 0-2h	ttp	UNKNOWN	SYBR	None	0.129423	0.0983664	0.170285	31.291	31.048	0.211039		12.2651	0.142576			2.94984	FALSE	0.3	TRUE	3	26	1	79.1912	73.3775			Y
E7	ActD 0-2h	Beta-ACTIN	UNKNOWN	SYBR	None				18.7849	18.7828	0.128243							FALSE	0.3	TRUE	3	13	1	84.1154				N
E8	ActD 0-2h	Beta-ACTIN	UNKNOWN	SYBR	None				18.6536	18.7828	0.128243							FALSE	0.3	TRUE	3	13	1	83.9664				N
E9	ActD 0-2h	Beta-ACTIN	UNKNOWN	SYBR	None				18.9101	18.7828	0.128243							FALSE	0.3	TRUE	3	13	1	83.9659				N
F1	ActD + H2O2 0-1h	cntf	UNKNOWN	SYBR	None	0.698903	0.477642	1.02266	31.808	31.8347	0.330384		12.5401	0.197794			0.516835	FALSE	0.3	TRUE	3	26	1	74.7236				N
F2	ActD + H2O2 0-1h	cntf	UNKNOWN	SYBR	None	0.698903	0.477642	1.02266	32.1776	31.8347	0.330384		12.5401	0.197794			0.516835	FALSE	0.3	TRUE	3	27	1	74.5745				N
F3	ActD + H2O2 0-1h	cntf	UNKNOWN	SYBR	None	0.698903	0.477642	1.02266	31.5184	31.8347	0.330384		12.5401	0.197794			0.516835	FALSE	0.3	TRUE	3	26	1	74.5746				N
F4	ActD + H2O2 0-1h	ttp	UNKNOWN	SYBR	None	0.605784	0.530627	0.691588	29.4199	29.333	0.0774552		10.0384	0.0688316			0.723124	FALSE	0.3	TRUE	3	24	1	79.4933				N
F5	ActD + H2O2 0-1h	ttp	UNKNOWN	SYBR	None	0.605784	0.530627	0.691588	29.308	29.333	0.0774552		10.0384	0.0688316			0.723124	FALSE	0.3	TRUE	3	24	1	79.3403				N
F6	ActD + H2O2 0-1h	ttp	UNKNOWN	SYBR	None	0.605784	0.530627	0.691588	29.2711	29.333	0.0774552		10.0384	0.0688316			0.723124	FALSE	0.3	TRUE	3	24	1	79.1912				N
F7	ActD + H2O2 0-1h	Beta-ACTIN	UNKNOWN	SYBR	None				19.2294	19.2946	0.0906315							FALSE	0.3	TRUE	3	13	1	84.1154				N
F8	ActD + H2O2 0-1h	Beta-ACTIN	UNKNOWN	SYBR	None				19.2563	19.2946	0.0906315							FALSE	0.3	TRUE	3	14	1	84.1154				N
F9	ActD + H2O2 0-1h	Beta-ACTIN	UNKNOWN	SYBR	None				19.3981	19.2946	0.0906315							FALSE	0.3	TRUE	3	14	1	83.9659				N
G1	ActD + late H2O2	cntf	UNKNOWN	SYBR	None	0.798604	0.620527	1.02778	30.8468	30.7079	0.15897		12.3477	0.131098			0.324448	FALSE	0.3	TRUE	3	25	1	74.7236				N
G2	ActD + late H2O2	cntf	UNKNOWN	SYBR	None	0.798604	0.620527	1.02778	30.7423	30.7079	0.15897		12.3477	0.131098			0.324448	FALSE	0.3	TRUE	3	25	1	74.7236				N
G3	ActD + late H2O2	cntf	UNKNOWN	SYBR	None	0.798604	0.620527	1.02778	30.5345	30.7079	0.15897		12.3477	0.131098			0.324448	FALSE	0.3	TRUE	3	25	1	74.7237				N
G4	ActD + late H2O2	ttp	UNKNOWN	SYBR	None	0.150974	0.111549	0.204333	30.6068	30.4031	0.218868		12.0429	0.15726			2.72763	FALSE	0.3	TRUE	3	25	1	79.3442				N
G5	ActD + late H2O2	ttp	UNKNOWN	SYBR	None	0.150974	0.111549	0.204333	30.4308	30.4031	0.218868		12.0429	0.15726			2.72763	FALSE	0.3	TRUE	3	25	1	79.3403	73.5266			Y
G6	ActD + late H2O2	ttp	UNKNOWN	SYBR	None	0.150974	0.111549	0.204333	30.1717	30.4031	0.218868		12.0429	0.15726			2.72763	FALSE	0.3	TRUE	3	25	1	79.3403				N
G7	ActD + late H2O2	Beta-ACTIN	UNKNOWN	SYBR	None				18.3365	18.3602	0.162138							FALSE	0.3	TRUE	3	13	1	84.1154				N
G8	ActD + late H2O2	Beta-ACTIN	UNKNOWN	SYBR	None				18.2113	18.3602	0.162138							FALSE	0.3	TRUE	3	12	1	84.2645				N
G9	ActD + late H2O2	Beta-ACTIN	UNKNOWN	SYBR	None				18.5329	18.3602	0.162138							FALSE	0.3	TRUE	3	13	1	84.1149				N
H1	ActD + H2O2 0-2h	cntf	UNKNOWN	SYBR	None	0.644691	0.459922	0.903688	32.1484	31.8063	0.296567		12.6565	0.175482			0.633321	FALSE	0.3	TRUE	3	26	1	74.7236				N
H2	ActD + H2O2 0-2h	cntf	UNKNOWN	SYBR	None	0.644691	0.459922	0.903688	31.6232	31.8063	0.296567		12.6565	0.175482			0.633321	FALSE	0.3	TRUE	3	26	1	74.8726				N
H3	ActD + H2O2 0-2h	cntf	UNKNOWN	SYBR	None	0.644691	0.459922	0.903688	31.6472	31.8063	0.296567		12.6565	0.175482			0.633321	FALSE	0.3	TRUE	3	26	1	74.7237				N
H4	ActD + H2O2 0-2h	ttp	UNKNOWN	SYBR	None	0.430102	0.378676	0.488513	29.7023	29.6823	0.0933009		10.5325	0.0661694			1.21725	FALSE	0.3	TRUE	3	24	1	79.4933				N
H5	ActD + H2O2 0-2h	ttp	UNKNOWN	SYBR	None	0.430102	0.378676	0.488513	29.5806	29.6823	0.0933009		10.5325	0.0661694			1.21725	FALSE	0.3	TRUE	3	24	1	79.4894				N
H6	ActD + H2O2 0-2h	ttp	UNKNOWN	SYBR	None	0.430102	0.378676	0.488513	29.7639	29.6823	0.0933009		10.5325	0.0661694			1.21725	FALSE	0.3	TRUE	3	24	1	79.3403				N
H7	ActD + H2O2 0-2h	Beta-ACTIN	UNKNOWN	SYBR	None				19.2129	19.1497	0.0665591							FALSE	0.3	TRUE	3	13	1	84.1154				N
H8	ActD + H2O2 0-2h	Beta-ACTIN	UNKNOWN	SYBR	None				19.0803	19.1497	0.0665591							FALSE	0.3	TRUE	3	13	1	84.2645				N
H9	ActD + H2O2 0-2h	Beta-ACTIN	UNKNOWN	SYBR	None				19.156	19.1497	0.0665591							FALSE	0.3	TRUE	3	13	1	84.1149				N
H10	water	cntf	UNKNOWN	SYBR	None	11631.6			35.0722	35.0722			-1.48254				-13.5058	FALSE	0.3	TRUE	3	30	1	70.2541	72.0426	93.2064		Y
H11	water	ttp	UNKNOWN	SYBR	None	3190.52			34.2305	34.2305			-2.3243				-11.6396	FALSE	0.3	TRUE	3	29	1	73.5401				N
H12	water	Beta-ACTIN	UNKNOWN	SYBR	None				36.5548	36.5548								FALSE	0.3	TRUE	3	31	1	84.1194				N
Analysis Type	Singleplex
Endogenous Control	Beta-ACTIN
RQ Min/Max Confidence Level	95.0
Reference Sample	Control
Block Type	96well
Chemistry	SYBR_GREEN
Experiment File Name	D:\qpcr raw data issue\actD experiments\actdfgf2finalexxx_ex1228fgfg.eds
Experiment Run End Time	2012-03-24 18:53:38 PM CET
Instrument Type	steponeplus
Passive Reference	ROX
Well	Sample Name	Target Name	Task	Reporter	Quencher	RQ	RQ Min	RQ Max	Cт	Cт Mean	Cт SD	ΔCт	ΔCт Mean	ΔCт SE	HK Control ΔCт Mean	HK Control ΔCт SE	ΔΔCт	Automatic Ct Threshold	Ct Threshold	Automatic Baseline	Baseline Start	Baseline End	Efficiency	Tm1	Tm2	Tm3	Comments	MTP
A5	Control-28	fgf2	UNKNOWN	SYBR	None	1	0.807521	1.23836	29.123	29.1947	0.101371		11.6419	0.0716833			0	FALSE	0.3	TRUE	3	23	1	75.169				N
A6	Control-28	fgf2	UNKNOWN	SYBR	None	1	0.807521	1.23836	29.2664	29.1947	0.101371		11.6419	0.0716833			0	FALSE	0.3	TRUE	3	24	1	75.3181				N
A7	Control-28	Beta-actin	UNKNOWN	SYBR	None				17.5522	17.5529	0.000961623							FALSE	0.3	TRUE	3	12	1	84.8569				N
A8	Control-28	Beta-actin	UNKNOWN	SYBR	None				17.5535	17.5529	0.000961623							FALSE	0.3	TRUE	3	12	1	84.7079				N
A9	water	fgf2	UNKNOWN	SYBR	None	78.642			38.6572	38.6572			5.34462				-6.29723	FALSE	0.3	TRUE	3	33	1	73.9865				N
B9	water	Beta-actin	UNKNOWN	SYBR	None				33.3126	33.3126								FALSE	0.3	TRUE	3	28	1	76.3711				N
D5	ActD 0-1h-28	fgf2	UNKNOWN	SYBR	None	0.764749	0.544364	1.07436	29.742	29.6294	0.159275		12.0288	0.11398			0.386941	FALSE	0.3	TRUE	3	24	1	75.169				N
D6	ActD 0-1h-28	fgf2	UNKNOWN	SYBR	None	0.764749	0.544364	1.07436	29.5168	29.6294	0.159275		12.0288	0.11398			0.386941	FALSE	0.3	TRUE	3	24	1	75.169				N
D7	ActD 0-1h-28	Beta-actin	UNKNOWN	SYBR	None				17.5831	17.6006	0.024785							FALSE	0.3	TRUE	3	12	1	84.7079				N
D8	ActD 0-1h-28	Beta-actin	UNKNOWN	SYBR	None				17.6181	17.6006	0.024785							FALSE	0.3	TRUE	3	12	1	84.5588	64.1403			Y
E5	ActD 0-2h-28	fgf2	UNKNOWN	SYBR	None	0.547639	0.385347	0.778282	30.294	30.1766	0.166019		12.5106	0.11785			0.868703	FALSE	0.3	TRUE	3	25	1	75.169				N
E6	ActD 0-2h-28	fgf2	UNKNOWN	SYBR	None	0.547639	0.385347	0.778282	30.0592	30.1766	0.166019		12.5106	0.11785			0.868703	FALSE	0.3	TRUE	3	24	1	75.169				N
E7	ActD 0-2h-28	Beta-actin	UNKNOWN	SYBR	None				17.6557	17.6661	0.014655							FALSE	0.3	TRUE	3	12	1	84.7079				N
E8	ActD 0-2h-28	Beta-actin	UNKNOWN	SYBR	None				17.6765	17.6661	0.014655							FALSE	0.3	TRUE	3	12	1	84.5588				N
F5	ActD + H2O2 0-1h-28	fgf2	UNKNOWN	SYBR	None	0.689133	0.414255	1.1464	29.8965	30.0667	0.240698		12.179	0.170653			0.537147	FALSE	0.3	TRUE	3	24	1	75.3181				N
F6	ActD + H2O2 0-1h-28	fgf2	UNKNOWN	SYBR	None	0.689133	0.414255	1.1464	30.2369	30.0667	0.240698		12.179	0.170653			0.537147	FALSE	0.3	TRUE	3	25	1	75.169				N
F7	ActD + H2O2 0-1h-28	Beta-actin	UNKNOWN	SYBR	None				17.8753	17.8877	0.0175911							FALSE	0.3	TRUE	3	12	1	84.7079				N
F8	ActD + H2O2 0-1h-28	Beta-actin	UNKNOWN	SYBR	None				17.9002	17.8877	0.0175911							FALSE	0.3	TRUE	3	12	1	84.5588				N
G5	ActD + late H2O2-28	fgf2	UNKNOWN	SYBR	None	0.690921	0.281987	1.69289	30.2799	29.981	0.422635		12.1753	0.300487			0.533407	FALSE	0.3	TRUE	3	25	1	75.3181				N
G6	ActD + late H2O2-28	fgf2	UNKNOWN	SYBR	None	0.690921	0.281987	1.69289	29.6822	29.981	0.422635		12.1753	0.300487			0.533407	FALSE	0.3	TRUE	3	24	1	75.3181				N
G7	ActD + late H2O2-28	Beta-actin	UNKNOWN	SYBR	None				17.8371	17.8057	0.0443263							FALSE	0.3	TRUE	3	12	1	84.7079				N
G8	ActD + late H2O2-28	Beta-actin	UNKNOWN	SYBR	None				17.7744	17.8057	0.0443263							FALSE	0.3	TRUE	3	12	1	84.7079				N
H5	ActD + H2O2 0-2h-28	fgf2	UNKNOWN	SYBR	None	0.540226	0.314395	0.928274	31.0882	30.907	0.256211		12.5302	0.181513			0.888364	FALSE	0.3	TRUE	3	26	1	75.3181				N
H6	ActD + H2O2 0-2h-28	fgf2	UNKNOWN	SYBR	None	0.540226	0.314395	0.928274	30.7258	30.907	0.256211		12.5302	0.181513			0.888364	FALSE	0.3	TRUE	3	25	1	75.3181				N
H7	ActD + H2O2 0-2h-28	Beta-actin	UNKNOWN	SYBR	None				18.388	18.3768	0.0158							FALSE	0.3	TRUE	3	13	1	84.7079				N
H8	ActD + H2O2 0-2h-28	Beta-actin	UNKNOWN	SYBR	None				18.3656	18.3768	0.0158							FALSE	0.3	TRUE	3	13	1	84.7079				N
Analysis Type	Singleplex
Endogenous Control	Beta-actin
RQ Min/Max Confidence Level	95.0
Reference Sample	Control-28
Experiment 2
Block Type	96well
Chemistry	SYBR_GREEN
Experiment File Name	D:\qpcr raw data issue\actD experiments\ex25\ex25.eds
Experiment Run End Time	2011-01-24 19:26:55 PM CET
Instrument Type	steponeplus
Passive Reference	ROX
Well	Sample Name	Target Name	Task	Reporter	Quencher	RQ	RQ Min	RQ Max	Cт	Cт Mean	Cт SD	ΔCт	ΔCт Mean	ΔCт SE	HK Control ΔCт Mean	HK Control ΔCт SE	ΔΔCт	Automatic Ct Threshold	Ct Threshold	Automatic Baseline	Baseline Start	Baseline End	Efficiency	Tm1	Tm2	Tm3	Comments	HIGHSD	MTP
A1	Control	lif	UNKNOWN	SYBR	None	1	0.84765	1.17973	25.4063	25.3402	0.0897389		8.35857	0.0858865			0	FALSE	0.3	TRUE	3	20	1	82.475				N	N
A2	Control	lif	UNKNOWN	SYBR	None	1	0.84765	1.17973	25.3762	25.3402	0.0897389		8.35857	0.0858865			0	FALSE	0.3	TRUE	3	20	1	82.624	65.3313			N	Y
A3	Control	lif	UNKNOWN	SYBR	None	1	0.84765	1.17973	25.238	25.3402	0.0897389		8.35857	0.0858865			0	FALSE	0.3	TRUE	3	20	1	82.4724				N	N
A4	Control	gfap	UNKNOWN	SYBR	None	1	0.726516	1.37643	30.4334	30.726	0.26193		13.7444	0.166016			0	FALSE	0.3	TRUE	3	25	1	81.8763				N	N
A5	Control	gfap	UNKNOWN	SYBR	None	1	0.726516	1.37643	30.806	30.726	0.26193		13.7444	0.166016			0	FALSE	0.3	TRUE	3	25	1	81.8739				N	N
A6	Control	gfap	UNKNOWN	SYBR	None	1	0.726516	1.37643	30.9386	30.726	0.26193		13.7444	0.166016			0	FALSE	0.3	TRUE	3	25	1	81.8739				N	N
A7	Control	Beta-actin	UNKNOWN	SYBR	None				16.8622	16.9816	0.118644							FALSE	0.3	TRUE	3	11	1	84.8564				N	N
A8	Control	Beta-actin	UNKNOWN	SYBR	None				16.9833	16.9816	0.118644							FALSE	0.3	TRUE	3	11	1	84.8564				N	N
A9	Control	Beta-actin	UNKNOWN	SYBR	None				17.0994	16.9816	0.118644							FALSE	0.3	TRUE	3	11	1	84.4125	65.0374			N	Y
A10	Control	-rt Beta-actin	UNKNOWN	SYBR	None	1			35.6875	35.6875			18.7058				0	FALSE	0.3	TRUE	3	30	1	76.5135	84.4125			N	Y
A11	water	lif	UNKNOWN	SYBR	None	154.65			36.5564	36.5564			1.0857				-7.27287	FALSE	0.3	TRUE	3	31	1	73.8335				N	N
B11	water	gfap	UNKNOWN	SYBR	None	6762.91			36.4916	36.4916			1.02096				-12.7234	FALSE	0.3	TRUE	3	31	1	71.7475				N	N
C11	water	Beta-actin	UNKNOWN	SYBR	None				35.4707	35.4707								FALSE	0.3	TRUE	3	30	1	84.5617	76.3666			N	Y
D1	ActD 0-1h	lif	UNKNOWN	SYBR	None	0.383325	0.293247	0.501074	26.4565	26.3853	0.0653719		9.74193	0.13919			1.38336	FALSE	0.3	TRUE	3	21	1	82.475	65.3313			N	Y
D2	ActD 0-1h	lif	UNKNOWN	SYBR	None	0.383325	0.293247	0.501074	26.3714	26.3853	0.0653719		9.74193	0.13919			1.38336	FALSE	0.3	TRUE	3	21	1	82.475				N	N
D3	ActD 0-1h	lif	UNKNOWN	SYBR	None	0.383325	0.293247	0.501074	26.3281	26.3853	0.0653719		9.74193	0.13919			1.38336	FALSE	0.3	TRUE	3	21	1	82.3234	64.739			N	Y
D4	ActD 0-1h	gfap	UNKNOWN	SYBR	None	0.973989	0.715223	1.32638	30.3924	30.4258	0.152955		13.7824	0.160461			0.0380224	FALSE	0.3	TRUE	3	24	1	81.8763				N	N
D5	ActD 0-1h	gfap	UNKNOWN	SYBR	None	0.973989	0.715223	1.32638	30.2923	30.4258	0.152955		13.7824	0.160461			0.0380224	FALSE	0.3	TRUE	3	24	1	81.8739				N	N
D6	ActD 0-1h	gfap	UNKNOWN	SYBR	None	0.973989	0.715223	1.32638	30.5927	30.4258	0.152955		13.7824	0.160461			0.0380224	FALSE	0.3	TRUE	3	25	1	81.7248				N	N
D7	ActD 0-1h	Beta-actin	UNKNOWN	SYBR	None				16.4294	16.6434	0.232052							FALSE	0.3	TRUE	3	11	1	84.8564				N	N
D8	ActD 0-1h	Beta-actin	UNKNOWN	SYBR	None				16.6107	16.6434	0.232052							FALSE	0.3	TRUE	3	11	1	84.4094				N	N
D9	ActD 0-1h	Beta-actin	UNKNOWN	SYBR	None				16.8901	16.6434	0.232052							FALSE	0.3	TRUE	3	11	1	84.8596	64.7394			N	Y
D10	ActD 0-1h	-rt Beta-actin	UNKNOWN	SYBR	None	0.892641			35.5131	35.5131			18.8697				0.163848	FALSE	0.3	TRUE	3	30	1	77.4077				N	N
E1	ActD 0-2h	lif	UNKNOWN	SYBR	None	0.245906	0.148946	0.405984	26.8428	27.0468	0.176982		10.3824	0.227284			2.02382	FALSE	0.3	TRUE	3	21	1	82.475	65.1822			N	Y
E2	ActD 0-2h	lif	UNKNOWN	SYBR	None	0.245906	0.148946	0.405984	27.1386	27.0468	0.176982		10.3824	0.227284			2.02382	FALSE	0.3	TRUE	3	21	1	82.475				N	N
E3	ActD 0-2h	lif	UNKNOWN	SYBR	None	0.245906	0.148946	0.405984	27.1591	27.0468	0.176982		10.3824	0.227284			2.02382	FALSE	0.3	TRUE	3	21	1	82.1744				N	N
E4	ActD 0-2h	gfap	UNKNOWN	SYBR	None	1.07682	0.652825	1.7762	30.1681	30.3021	0.175397		13.6376	0.226874			-0.106782	FALSE	0.3	TRUE	3	24	1	81.8763	64.59			N	Y
E5	ActD 0-2h	gfap	UNKNOWN	SYBR	None	1.07682	0.652825	1.7762	30.5006	30.3021	0.175397		13.6376	0.226874			-0.106782	FALSE	0.3	TRUE	3	25	1	81.8739	64.2827			N	Y
E6	ActD 0-2h	gfap	UNKNOWN	SYBR	None	1.07682	0.652825	1.7762	30.2375	30.3021	0.175397		13.6376	0.226874			-0.106782	FALSE	0.3	TRUE	3	24	1	81.8739				N	N
E7	ActD 0-2h	Beta-actin	UNKNOWN	SYBR	None				16.4614	16.6644	0.287114							FALSE	0.3	TRUE	3	10	1	84.7074				N	N
E8	ActD 0-2h	Beta-actin	UNKNOWN	SYBR	None				16.8675	16.6644	0.287114							FALSE	0.3	TRUE	3	11	1	84.7074				N	N
E10	ActD 0-2h	-rt Beta-actin	UNKNOWN	SYBR	None	0.757421			35.7711	35.7711			19.1067				0.400832	FALSE	0.3	TRUE	3	30	1	76.3644				N	N
F1	ActD + H2O2 0-1h	lif	UNKNOWN	SYBR	None	0.710142	0.458877	1.09899	26.1711	25.9568	0.200182		8.85239	0.226909			0.49382	FALSE	0.3	TRUE	3	20	1	82.3259	64.735			N	Y
F2	ActD + H2O2 0-1h	lif	UNKNOWN	SYBR	None	0.710142	0.458877	1.09899	25.7745	25.9568	0.200182		8.85239	0.226909			0.49382	FALSE	0.3	TRUE	3	20	1	82.624				N	N
F3	ActD + H2O2 0-1h	lif	UNKNOWN	SYBR	None	0.710142	0.458877	1.09899	25.9249	25.9568	0.200182		8.85239	0.226909			0.49382	FALSE	0.3	TRUE	3	20	1	82.3234				N	N
F4	ActD + H2O2 0-1h	gfap	UNKNOWN	SYBR	None	0.91215	0.554538	1.50038	30.8705	30.9815	0.293648		13.877	0.258599			0.132657	FALSE	0.3	TRUE	3	25	1	81.8763				N	N
F5	ActD + H2O2 0-1h	gfap	UNKNOWN	SYBR	None	0.91215	0.554538	1.50038	30.7595	30.9815	0.293648		13.877	0.258599			0.132657	FALSE	0.3	TRUE	3	25	1	82.0229				N	N
F6	ActD + H2O2 0-1h	gfap	UNKNOWN	SYBR	None	0.91215	0.554538	1.50038	31.3145	30.9815	0.293648		13.877	0.258599			0.132657	FALSE	0.3	TRUE	3	26	1	81.5757				N	N
F7	ActD + H2O2 0-1h	Beta-actin	UNKNOWN	SYBR	None				16.79	17.1045	0.338217							FALSE	0.3	TRUE	3	11	1	84.7074				N	N
F8	ActD + H2O2 0-1h	Beta-actin	UNKNOWN	SYBR	None				17.0611	17.1045	0.338217							FALSE	0.3	TRUE	3	11	1	84.5584				N	N
F9	ActD + H2O2 0-1h	Beta-actin	UNKNOWN	SYBR	None				17.4623	17.1045	0.338217							FALSE	0.3	TRUE	3	12	1	84.8596				N	N
F10	ActD + H2O2 0-1h	-rt Beta-actin	UNKNOWN	SYBR	None	0.145374			38.5925	38.5925			21.488				2.78216	FALSE	0.3	TRUE	3	33	1	75.4702				N	N
G1	ActD + late H2O2	lif	UNKNOWN	SYBR	None	0.171043	0.13812	0.211813	28.5138	28.4071	0.0927687		10.9061	0.11109			2.54757	FALSE	0.3	TRUE	3	23	1	82.3259				N	N
G2	ActD + late H2O2	lif	UNKNOWN	SYBR	None	0.171043	0.13812	0.211813	28.3617	28.4071	0.0927687		10.9061	0.11109			2.54757	FALSE	0.3	TRUE	3	23	1	82.475				N	N
G3	ActD + late H2O2	lif	UNKNOWN	SYBR	None	0.171043	0.13812	0.211813	28.3457	28.4071	0.0927687		10.9061	0.11109			2.54757	FALSE	0.3	TRUE	3	23	1	82.4724				N	N
G4	ActD + late H2O2	gfap	UNKNOWN	SYBR	None	0.83362	0.681558	1.01961	31.4902	31.5079	0.0666158		14.0069	0.104649			0.262539	FALSE	0.3	TRUE	3	26	1	81.8763				N	N
G5	ActD + late H2O2	gfap	UNKNOWN	SYBR	None	0.83362	0.681558	1.01961	31.4518	31.5079	0.0666158		14.0069	0.104649			0.262539	FALSE	0.3	TRUE	3	26	1	81.8739				N	N
G6	ActD + late H2O2	gfap	UNKNOWN	SYBR	None	0.83362	0.681558	1.01961	31.5815	31.5079	0.0666158		14.0069	0.104649			0.262539	FALSE	0.3	TRUE	3	26	1	81.4266				N	N
G7	ActD + late H2O2	Beta-actin	UNKNOWN	SYBR	None				17.4179	17.5009	0.168572							FALSE	0.3	TRUE	3	12	1	84.7074				N	N
G8	ActD + late H2O2	Beta-actin	UNKNOWN	SYBR	None				17.39	17.5009	0.168572							FALSE	0.3	TRUE	3	12	1	84.7074				N	N
G9	ActD + late H2O2	Beta-actin	UNKNOWN	SYBR	None				17.6949	17.5009	0.168572							FALSE	0.3	TRUE	3	12	1	84.8596				N	N
G10	ActD + late H2O2	-rt Beta-actin	UNKNOWN	SYBR	None	1.70119			35.4402	35.4402			17.9393				-0.766544	FALSE	0.3	TRUE	3	30	1	76.5135	84.7106			N	Y
H1	ActD + H2O2 0-2h	lif	UNKNOWN	SYBR	None	1.24664	0.681019	2.28202	25.8405	25.6766	0.141936		8.04053	0.314169			-0.31804	FALSE	0.3	TRUE	3	20	1	82.3259				N	N
H2	ActD + H2O2 0-2h	lif	UNKNOWN	SYBR	None	1.24664	0.681019	2.28202	25.5932	25.6766	0.141936		8.04053	0.314169			-0.31804	FALSE	0.3	TRUE	3	20	1	82.624				N	N
H3	ActD + H2O2 0-2h	lif	UNKNOWN	SYBR	None	1.24664	0.681019	2.28202	25.5961	25.6766	0.141936		8.04053	0.314169			-0.31804	FALSE	0.3	TRUE	3	20	1	82.4724				N	N
H4	ActD + H2O2 0-2h	gfap	UNKNOWN	SYBR	None	1.8451	0.976737	3.48547	30.2373	30.4967	0.227505		12.8607	0.330515			-0.883697	FALSE	0.3	TRUE	3	24	1	82.0253				N	N
H5	ActD + H2O2 0-2h	gfap	UNKNOWN	SYBR	None	1.8451	0.976737	3.48547	30.6621	30.4967	0.227505		12.8607	0.330515			-0.883697	FALSE	0.3	TRUE	3	25	1	82.172				N	N
H6	ActD + H2O2 0-2h	gfap	UNKNOWN	SYBR	None	1.8451	0.976737	3.48547	30.5909	30.4967	0.227505		12.8607	0.330515			-0.883697	FALSE	0.3	TRUE	3	25	1	81.8739				N	N
H7	ActD + H2O2 0-2h	Beta-actin	UNKNOWN	SYBR	None				17.0705	17.636	0.52532							FALSE	0.3	TRUE	3	11	1	84.7074				Y	N
H8	ActD + H2O2 0-2h	Beta-actin	UNKNOWN	SYBR	None				17.729	17.636	0.52532							FALSE	0.3	TRUE	3	12	1	84.7074				Y	N
H9	ActD + H2O2 0-2h	Beta-actin	UNKNOWN	SYBR	None				18.1087	17.636	0.52532							FALSE	0.3	TRUE	3	12	1	84.8596				Y	N
H10	ActD + H2O2 0-2h	-rt Beta-actin	UNKNOWN	SYBR	None	1.32233			35.9388	35.9388			18.3028				-0.403082	FALSE	0.3	TRUE	3	30	1	84.7106				N	N
Analysis Type	Singleplex
Endogenous Control	Beta-actin
RQ Min/Max Confidence Level	95.0
Reference Sample	Control
Block Type	96well
Chemistry	SYBR_GREEN
Experiment File Name	D:\qpcr raw data issue\actD experiments\ex25\ex25ttpcntf.eds
Experiment Run End Time	Not Started
Instrument Type	steponeplus
Passive Reference	ROX
Well	Sample Name	Target Name	Task	Reporter	Quencher	RQ	RQ Min	RQ Max	Cт	Cт Mean	Cт SD	ΔCт	ΔCт Mean	ΔCт SE	HK Control ΔCт Mean	HK Control ΔCт SE	ΔΔCт	Automatic Ct Threshold	Ct Threshold	Automatic Baseline	Baseline Start	Baseline End	Efficiency	Tm1	Tm2	Tm3	Comments	OUTLIERRG	MTP
A1	Control	cntf	UNKNOWN	SYBR	None	1	0.751979	1.32983	30.503	30.78	0.240288		12.1774	0.148116			0	FALSE	0.3	TRUE	3	25	1	75.1563				N	N
A2	Control	cntf	UNKNOWN	SYBR	None	1	0.751979	1.32983	30.9041	30.78	0.240288		12.1774	0.148116			0	FALSE	0.3	TRUE	3	25	1	75.1563				N	N
A3	Control	cntf	UNKNOWN	SYBR	None	1	0.751979	1.32983	30.9328	30.78	0.240288		12.1774	0.148116			0	FALSE	0.3	TRUE	3	25	1	75.0054				N	N
A4	Control	ttp	UNKNOWN	SYBR	None	1	0.85571	1.16862	28.2236	28.2164	0.107663		9.61386	0.080969			0	FALSE	0.3	TRUE	3	23	1	79.3319				N	N
A5	Control	ttp	UNKNOWN	SYBR	None	1	0.85571	1.16862	28.1054	28.2164	0.107663		9.61386	0.080969			0	FALSE	0.3	TRUE	3	22	1	79.6251				N	N
A6	Control	ttp	UNKNOWN	SYBR	None	1	0.85571	1.16862	28.3203	28.2164	0.107663		9.61386	0.080969			0	FALSE	0.3	TRUE	3	23	1	79.6251				N	N
A7	Control	Beta-actin	UNKNOWN	SYBR	None				18.7059	18.6026	0.0898704							FALSE	0.3	TRUE	3	13	1	84.2548	64.5556			N	Y
A8	Control	Beta-actin	UNKNOWN	SYBR	None				18.5594	18.6026	0.0898704							FALSE	0.3	TRUE	3	13	1	84.2548				N	N
A9	Control	Beta-actin	UNKNOWN	SYBR	None				18.5424	18.6026	0.0898704							FALSE	0.3	TRUE	3	13	1	84.7044				N	N
A10	water	cntf	UNKNOWN	SYBR	None	13420.5			33.8348	33.8348			-1.53474				-13.7122	FALSE	0.3	TRUE	3	28	1	70.2302				N	N
B10	water	ttp	UNKNOWN	SYBR	None	2069.92			33.968	33.968			-1.4015				-11.0154	FALSE	0.3	TRUE	3	28	1	74.4083				N	N
C10	water	Beta-actin	UNKNOWN	SYBR	None				35.3695	35.3695								FALSE	0.3	TRUE	3	30	1	84.1075	75.7513			N	Y
D1	ActD 0-1h	cntf	UNKNOWN	SYBR	None	0.865024	0.562135	1.33112	30.6551	31.0128	0.317449		12.3866	0.223964			0.209188	FALSE	0.3	TRUE	3	25	1	75.1563				N	N
D2	ActD 0-1h	cntf	UNKNOWN	SYBR	None	0.865024	0.562135	1.33112	31.1225	31.0128	0.317449		12.3866	0.223964			0.209188	FALSE	0.3	TRUE	3	26	1	74.5596				N	N
D3	ActD 0-1h	cntf	UNKNOWN	SYBR	None	0.865024	0.562135	1.33112	31.2609	31.0128	0.317449		12.3866	0.223964			0.209188	FALSE	0.3	TRUE	3	26	1	74.8562				N	N
D4	ActD 0-1h	ttp	UNKNOWN	SYBR	None	0.314514	0.244311	0.404889	29.9397	29.9089	0.0444095		11.2827	0.131248			1.6688	FALSE	0.3	TRUE	3	24	1	79.6302				N	N
D5	ActD 0-1h	ttp	UNKNOWN	SYBR	None	0.314514	0.244311	0.404889	29.929	29.9089	0.0444095		11.2827	0.131248			1.6688	FALSE	0.3	TRUE	3	24	1	79.6251				N	N
D6	ActD 0-1h	ttp	UNKNOWN	SYBR	None	0.314514	0.244311	0.404889	29.858	29.9089	0.0444095		11.2827	0.131248			1.6688	FALSE	0.3	TRUE	3	24	1	79.4758				N	N
D7	ActD 0-1h	Beta-actin	UNKNOWN	SYBR	None				18.8786	18.6262	0.222948							FALSE	0.3	TRUE	3	13	1	84.5533				N	N
D8	ActD 0-1h	Beta-actin	UNKNOWN	SYBR	None				18.5444	18.6262	0.222948							FALSE	0.3	TRUE	3	13	1	84.7025				N	N
D9	ActD 0-1h	Beta-actin	UNKNOWN	SYBR	None				18.4558	18.6262	0.222948							FALSE	0.3	TRUE	3	13	1	84.5552				N	N
E1	ActD 0-2h	cntf	UNKNOWN	SYBR	None	1.35017	0.974047	1.87154	31.7671	31.5114	0.26189		11.7443	0.169671			-0.433144	FALSE	0.3	TRUE	3	26	1	75.0071				N	N
E2	ActD 0-2h	cntf	UNKNOWN	SYBR	None	1.35017	0.974047	1.87154	31.5235	31.5114	0.26189		11.7443	0.169671			-0.433144	FALSE	0.3	TRUE	3	26	1	74.858				N	N
E3	ActD 0-2h	cntf	UNKNOWN	SYBR	None	1.35017	0.974047	1.87154	31.2437	31.5114	0.26189		11.7443	0.169671			-0.433144	FALSE	0.3	TRUE	3	26	1	74.8562				N	N
E4	ActD 0-2h	ttp	UNKNOWN	SYBR	None	0.280645	0.215325	0.36578	31.1087	31.2142	0.197686		11.447	0.137668			1.83318	FALSE	0.3	TRUE	3	26	1	79.7794	74.1103			N	Y
E5	ActD 0-2h	ttp	UNKNOWN	SYBR	None	0.280645	0.215325	0.36578	31.0917	31.2142	0.197686		11.447	0.137668			1.83318	FALSE	0.3	TRUE	3	26	1	79.6251	73.655			N	Y
E6	ActD 0-2h	ttp	UNKNOWN	SYBR	None	0.280645	0.215325	0.36578	31.4423	31.2142	0.197686		11.447	0.137668			1.83318	FALSE	0.3	TRUE	3	26	1	79.1773	73.3565			N	Y
E7	ActD 0-2h	Beta-actin	UNKNOWN	SYBR	None				19.874	19.7672	0.133334							FALSE	0.3	TRUE	3	14	1	84.404				N	N
E8	ActD 0-2h	Beta-actin	UNKNOWN	SYBR	None				19.8097	19.7672	0.133334							FALSE	0.3	TRUE	3	14	1	84.404				N	N
E9	ActD 0-2h	Beta-actin	UNKNOWN	SYBR	None				19.6178	19.7672	0.133334							FALSE	0.3	TRUE	3	14	1	84.5552				N	N
F1	ActD + H2O2 0-1h	cntf	UNKNOWN	SYBR	None	0.674785	0.540036	0.843156	31.4024	31.5662	0.169498		12.7449	0.115749			0.567501	FALSE	0.3	TRUE	3	26	1	74.858				N	N
F2	ActD + H2O2 0-1h	cntf	UNKNOWN	SYBR	None	0.674785	0.540036	0.843156	31.7409	31.5662	0.169498		12.7449	0.115749			0.567501	FALSE	0.3	TRUE	3	26	1	74.7088				N	N
F3	ActD + H2O2 0-1h	cntf	UNKNOWN	SYBR	None	0.674785	0.540036	0.843156	31.5554	31.5662	0.169498		12.7449	0.115749			0.567501	FALSE	0.3	TRUE	3	26	1	74.8562				N	N
F4	ActD + H2O2 0-1h	ttp	UNKNOWN	SYBR	None	0.578302	0.459881	0.727216	29.0917	29.2253	0.176242		10.404	0.119059			0.790106	FALSE	0.3	TRUE	3	24	1	79.6302				N	N
F5	ActD + H2O2 0-1h	ttp	UNKNOWN	SYBR	None	0.578302	0.459881	0.727216	29.1591	29.2253	0.176242		10.404	0.119059			0.790106	FALSE	0.3	TRUE	3	23	1	79.6251				N	N
F6	ActD + H2O2 0-1h	ttp	UNKNOWN	SYBR	None	0.578302	0.459881	0.727216	29.425	29.2253	0.176242		10.404	0.119059			0.790106	FALSE	0.3	TRUE	3	24	1	78.8788				N	N
F7	ActD + H2O2 0-1h	Beta-actin	UNKNOWN	SYBR	None				18.9293	18.8213	0.10707							FALSE	0.3	TRUE	3	13	1	84.5533				N	N
F8	ActD + H2O2 0-1h	Beta-actin	UNKNOWN	SYBR	None				18.7152	18.8213	0.10707							FALSE	0.3	TRUE	3	13	1	84.2548				N	N
F9	ActD + H2O2 0-1h	Beta-actin	UNKNOWN	SYBR	None				18.8193	18.8213	0.10707							FALSE	0.3	TRUE	3	13	1	84.7044				N	N
G1	ActD + late H2O2	cntf	UNKNOWN	SYBR	None	0.439744	0.316271	0.61142	32.2525	32.2924	0.138665		13.3627	0.171262			1.18527	FALSE	0.3	TRUE	3	27	1	75.1563				N	N
G2	ActD + late H2O2	cntf	UNKNOWN	SYBR	None	0.439744	0.316271	0.61142	32.1781	32.2924	0.138665		13.3627	0.171262			1.18527	FALSE	0.3	TRUE	3	27	1	75.1563				N	N
G3	ActD + late H2O2	cntf	UNKNOWN	SYBR	None	0.439744	0.316271	0.61142	32.4467	32.2924	0.138665		13.3627	0.171262			1.18527	FALSE	0.3	TRUE	3	27	1	75.0054	69.7838			N	Y
G4	ActD + late H2O2	ttp	UNKNOWN	SYBR	None	0.211371	0.155599	0.287132	30.7349	30.7858	0.0851146		11.856	0.159174			2.24215	FALSE	0.3	TRUE	3	25	1	79.6302	73.6627			N	Y
G5	ActD + late H2O2	ttp	UNKNOWN	SYBR	None	0.211371	0.155599	0.287132	30.7383	30.7858	0.0851146		11.856	0.159174			2.24215	FALSE	0.3	TRUE	3	25	1	79.7743				N	N
G6	ActD + late H2O2	ttp	UNKNOWN	SYBR	None	0.211371	0.155599	0.287132	30.884	30.7858	0.0851146		11.856	0.159174			2.24215	FALSE	0.3	TRUE	3	25	1	79.3266	73.2073			N	Y
G7	ActD + late H2O2	Beta-actin	UNKNOWN	SYBR	None				19.2325	18.9297	0.26223							FALSE	0.3	TRUE	3	13	1	84.7025	64.7049			Y	Y
G8	ActD + late H2O2	Beta-actin	UNKNOWN	SYBR	None				18.7803	18.9297	0.26223							FALSE	0.3	TRUE	3	13	1	84.8518				N	N
G9	ActD + late H2O2	Beta-actin	UNKNOWN	SYBR	None				18.7764	18.9297	0.26223							FALSE	0.3	TRUE	3	13	1	84.7044				N	N
H1	ActD + H2O2 0-2h	cntf	UNKNOWN	SYBR	None	0.667981	0.392989	1.1354	32.2143	32.1301	0.339436		12.7595	0.275647			0.582121	FALSE	0.3	TRUE	3	27	1	75.1563				N	N
H2	ActD + H2O2 0-2h	cntf	UNKNOWN	SYBR	None	0.667981	0.392989	1.1354	32.4195	32.1301	0.339436		12.7595	0.275647			0.582121	FALSE	0.3	TRUE	3	27	1	75.1563				N	N
H3	ActD + H2O2 0-2h	cntf	UNKNOWN	SYBR	None	0.667981	0.392989	1.1354	31.7565	32.1301	0.339436		12.7595	0.275647			0.582121	FALSE	0.3	TRUE	3	26	1	75.0054				N	N
H4	ActD + H2O2 0-2h	ttp	UNKNOWN	SYBR	None	0.760716	0.424185	1.36424	29.7255	29.379	0.404497		10.0084	0.303505			0.394569	FALSE	0.3	TRUE	3	24	1	79.9286				N	N
H5	ActD + H2O2 0-2h	ttp	UNKNOWN	SYBR	None	0.760716	0.424185	1.36424	28.9345	29.379	0.404497		10.0084	0.303505			0.394569	FALSE	0.3	TRUE	3	23	1	79.9236				N	N
H6	ActD + H2O2 0-2h	ttp	UNKNOWN	SYBR	None	0.760716	0.424185	1.36424	29.477	29.379	0.404497		10.0084	0.303505			0.394569	FALSE	0.3	TRUE	3	24	1	79.3266				N	N
H7	ActD + H2O2 0-2h	Beta-actin	UNKNOWN	SYBR	None				19.6506	19.3706	0.33575							FALSE	0.3	TRUE	3	14	1	84.7025				N	N
H8	ActD + H2O2 0-2h	Beta-actin	UNKNOWN	SYBR	None				19.4627	19.3706	0.33575							FALSE	0.3	TRUE	3	14	1	84.7025				N	N
H9	ActD + H2O2 0-2h	Beta-actin	UNKNOWN	SYBR	None				18.9984	19.3706	0.33575							FALSE	0.3	TRUE	3	13	1	84.8536				N	N
Analysis Type	Singleplex
Endogenous Control	Beta-actin
RQ Min/Max Confidence Level	95.0
Reference Sample	Control
Block Type	96well
Chemistry	SYBR_GREEN
Experiment File Name	D:\password backup 1.3.2013\abi laptop back up 10aug2012\experiments\cavit from6_22_2011\BAC-LIF egfp copy number estimation\copy number estimation VIandact22and25fgf.eds
Experiment Run End Time	2012-03-23 18:18:51 PM CET
Instrument Type	steponeplus
Passive Reference	ROX
Well	Sample Name	Target Name	Task	Reporter	Quencher	RQ	RQ Min	RQ Max	Cт	Cт Mean	Cт SD	ΔCт	ΔCт Mean	ΔCт SE	HK Control ΔCт Mean	HK Control ΔCт SE	ΔΔCт	Automatic Ct Threshold	Ct Threshold	Automatic Baseline	Baseline Start	Baseline End	Efficiency	Tm1	Tm2	Tm3	Comments	HIGHSD
A5	Control-25	fgf2	UNKNOWN	SYBR	None	1	0.744889	1.34248	29.1972	29.0985	0.139611		12.4055	0.0987538			0	FALSE	0.3	TRUE	3	24	1	75.0171				N
A6	Control-25	fgf2	UNKNOWN	SYBR	None	1	0.744889	1.34248	28.9998	29.0985	0.139611		12.4055	0.0987538			0	FALSE	0.3	TRUE	3	23	1	75.1662				N
A7	Control-25	Beta-actin	UNKNOWN	SYBR	None				16.6956	16.693	0.00367521							FALSE	0.3	TRUE	3	11	1	84.8618				N
A8	Control-25	Beta-actin	UNKNOWN	SYBR	None				16.6904	16.693	0.00367521							FALSE	0.3	TRUE	3	11	1	84.8618				N
D5	ActD 0-1h-25	fgf2	UNKNOWN	SYBR	None	0.897757	0.817668	0.98569	29.0813	29.1035	0.0313829		12.5611	0.0313317			0.155603	FALSE	0.3	TRUE	3	24	1	75.1662				N
D6	ActD 0-1h-25	fgf2	UNKNOWN	SYBR	None	0.897757	0.817668	0.98569	29.1257	29.1035	0.0313829		12.5611	0.0313317			0.155603	FALSE	0.3	TRUE	3	24	1	75.1662				N
D7	ActD 0-1h-25	Beta-actin	UNKNOWN	SYBR	None				16.5203	16.5424	0.0312804							FALSE	0.3	TRUE	3	11	1	84.7127				N
D8	ActD 0-1h-25	Beta-actin	UNKNOWN	SYBR	None				16.5645	16.5424	0.0312804							FALSE	0.3	TRUE	3	11	1	84.7127				N
E5	ActD 0-2h-25	fgf2	UNKNOWN	SYBR	None	0.760702	0.467601	1.23752	29.746	29.5861	0.226151		12.8001	0.163167			0.394597	FALSE	0.3	TRUE	3	24	1	74.868				N
E6	ActD 0-2h-25	fgf2	UNKNOWN	SYBR	None	0.760702	0.467601	1.23752	29.4262	29.5861	0.226151		12.8001	0.163167			0.394597	FALSE	0.3	TRUE	3	24	1	75.1662				N
E7	ActD 0-2h-25	Beta-actin	UNKNOWN	SYBR	None				16.8184	16.786	0.0458558							FALSE	0.3	TRUE	3	11	1	84.7127				N
E8	ActD 0-2h-25	Beta-actin	UNKNOWN	SYBR	None				16.7536	16.786	0.0458558							FALSE	0.3	TRUE	3	11	1	84.7127				N
F5	ActD + H2O2 0-1h-25	fgf2	UNKNOWN	SYBR	None	0.589314	0.185353	1.87367	30.2813	29.8952	0.546003		13.1684	0.387844			0.762893	FALSE	0.3	TRUE	3	25	1	74.868				Y
F6	ActD + H2O2 0-1h-25	fgf2	UNKNOWN	SYBR	None	0.589314	0.185353	1.87367	29.5091	29.8952	0.546003		13.1684	0.387844			0.762893	FALSE	0.3	TRUE	3	24	1	75.3153				Y
F7	ActD + H2O2 0-1h-25	Beta-actin	UNKNOWN	SYBR	None				16.7638	16.7269	0.0522189							FALSE	0.3	TRUE	3	11	1	84.7127				N
F8	ActD + H2O2 0-1h-25	Beta-actin	UNKNOWN	SYBR	None				16.6899	16.7269	0.0522189							FALSE	0.3	TRUE	3	11	1	84.8618				N
G5	ActD + late H2O2-25	fgf2	UNKNOWN	SYBR	None	0.401456	0.208033	0.774718	31.3175	31.0998	0.307796		13.7222	0.220429			1.31669	FALSE	0.3	TRUE	3	26	1	75.0171				N
G6	ActD + late H2O2-25	fgf2	UNKNOWN	SYBR	None	0.401456	0.208033	0.774718	30.8822	31.0998	0.307796		13.7222	0.220429			1.31669	FALSE	0.3	TRUE	3	25	1	74.868				N
G7	ActD + late H2O2-25	Beta-actin	UNKNOWN	SYBR	None				17.4126	17.3777	0.0493894							FALSE	0.3	TRUE	3	10	1	84.4146				N
G8	ActD + late H2O2-25	Beta-actin	UNKNOWN	SYBR	None				17.3428	17.3777	0.0493894							FALSE	0.3	TRUE	3	12	1	84.8618				N
H5	ActD + H2O2 0-2h-25	fgf2	UNKNOWN	SYBR	None	0.526218	0.486016	0.569745	30.2585	30.2715	0.0183693		13.3317	0.0266478			0.926268	FALSE	0.3	TRUE	3	25	1	75.1662				N
H6	ActD + H2O2 0-2h-25	fgf2	UNKNOWN	SYBR	None	0.526218	0.486016	0.569745	30.2845	30.2715	0.0183693		13.3317	0.0266478			0.926268	FALSE	0.3	TRUE	3	25	1	75.3153				N
H7	ActD + H2O2 0-2h-25	Beta-actin	UNKNOWN	SYBR	None				16.9165	16.9398	0.0329056							FALSE	0.3	TRUE	3	11	1	84.8618				N
H8	ActD + H2O2 0-2h-25	Beta-actin	UNKNOWN	SYBR	None				16.963	16.9398	0.0329056							FALSE	0.3	TRUE	3	12	1	84.8618				N
H9	water	fgf2	UNKNOWN	SYBR	None	825.68			36.2974	36.2974			2.71603				-9.68944	FALSE	0.3	TRUE	3	31	1	73.0871				N
H10	water	Beta-actin	UNKNOWN	SYBR	None				33.5814	33.5814								FALSE	0.3	TRUE	3	28	1	76.2167				N
Analysis Type	Singleplex
Endogenous Control	Beta-actin
RQ Min/Max Confidence Level	95.0
Reference Sample	Control-25
Experiment 3
Block Type	96well
Chemistry	SYBR_GREEN
Experiment File Name	D:\qpcr raw data issue\actD experiments\ex22\ex22.eds
Experiment Run End Time	2011-01-05 15:42:03 PM CET
Instrument Type	steponeplus
Passive Reference	ROX
Well	Sample Name	Target Name	Task	Reporter	Quencher	RQ	RQ Min	RQ Max	Cт	Cт Mean	Cт SD	ΔCт	ΔCт Mean	ΔCт SE	HK Control ΔCт Mean	HK Control ΔCт SE	ΔΔCт	Automatic Ct Threshold	Ct Threshold	Automatic Baseline	Baseline Start	Baseline End	Efficiency	Tm1	Tm2	Tm3	Comments	MTP
A1	Control	LIF	UNKNOWN	SYBR	None	1	0.88891	1.12497	27.9048	27.8342	0.0718865		9.79469	0.0611901			0	FALSE	0.3	TRUE	3	22	1	81.8755				N
A2	Control	LIF	UNKNOWN	SYBR	None	1	0.88891	1.12497	27.8367	27.8342	0.0718865		9.79469	0.0611901			0	FALSE	0.3	TRUE	3	22	1	82.1736				N
A3	Control	LIF	UNKNOWN	SYBR	None	1	0.88891	1.12497	27.7611	27.8342	0.0718865		9.79469	0.0611901			0	FALSE	0.3	TRUE	3	22	1	82.0286				N
A4	Control	gfap	UNKNOWN	SYBR	None	1	0.619739	1.61358	31.4316	30.9792	0.423514		12.9397	0.248616			0	FALSE	0.3	TRUE	3	26	1	81.5815				N
A5	Control	gfap	UNKNOWN	SYBR	None	1	0.619739	1.61358	30.9137	30.9792	0.423514		12.9397	0.248616			0	FALSE	0.3	TRUE	3	25	1	81.5768				N
A6	Control	gfap	UNKNOWN	SYBR	None	1	0.619739	1.61358	30.5922	30.9792	0.423514		12.9397	0.248616			0	FALSE	0.3	TRUE	3	25	1	81.5768				N
A7	Control	Beta-actin	UNKNOWN	SYBR	None				17.9843	18.0395	0.0778781							FALSE	0.3	TRUE	3	12	1	83.664				N
A8	Control	Beta-actin	UNKNOWN	SYBR	None				18.0056	18.0395	0.0778781							FALSE	0.3	TRUE	3	12	1	84.26				N
A9	Control	Beta-actin	UNKNOWN	SYBR	None				18.1286	18.0395	0.0778781							FALSE	0.3	TRUE	3	12	1	84.7098				N
A10	Control	-RT Beta-actin	UNKNOWN	SYBR	None	1			36.7076	36.7076			18.6681				0	FALSE	0.3	TRUE	3	31	1	76.2164	63.9979			Y
A11	water	LIF	UNKNOWN	SYBR	None	8426.31			36.5036	36.5036			-3.246				-13.0407	FALSE	0.3	TRUE	3	31	1	72.7893				N
B11	water	gfap	UNKNOWN	SYBR	None	40583.9			37.3806	37.3806			-2.36895				-15.3086	FALSE	0.3	TRUE	3	32	1	71.5975				N
C11	water	Beta-actin	UNKNOWN	SYBR	None				39.7496	39.7496								FALSE	0.3	TRUE	3	34	1	76.3649	83.218			Y
D1	ActD 0-1h	LIF	UNKNOWN	SYBR	None	0.264351	0.216557	0.322693	29.7263	29.5338	0.173479		11.7142	0.103625			1.91947	FALSE	0.3	TRUE	3	24	1	81.8755				N
D2	ActD 0-1h	LIF	UNKNOWN	SYBR	None	0.264351	0.216557	0.322693	29.3896	29.5338	0.173479		11.7142	0.103625			1.91947	FALSE	0.3	TRUE	3	24	1	82.0246				N
D3	ActD 0-1h	LIF	UNKNOWN	SYBR	None	0.264351	0.216557	0.322693	29.4855	29.5338	0.173479		11.7142	0.103625			1.91947	FALSE	0.3	TRUE	3	24	1	81.8796				N
D4	ActD 0-1h	gfap	UNKNOWN	SYBR	None	0.775288	0.508356	1.18238	31.3161	31.1265	0.377049		13.3069	0.219306			0.367196	FALSE	0.3	TRUE	3	26	1	81.4324				N
D5	ActD 0-1h	gfap	UNKNOWN	SYBR	None	0.775288	0.508356	1.18238	31.3711	31.1265	0.377049		13.3069	0.219306			0.367196	FALSE	0.3	TRUE	3	26	1	81.5768				N
D6	ActD 0-1h	gfap	UNKNOWN	SYBR	None	0.775288	0.508356	1.18238	30.6923	31.1265	0.377049		13.3069	0.219306			0.367196	FALSE	0.3	TRUE	3	25	1	81.5768				N
D7	ActD 0-1h	Beta-actin	UNKNOWN	SYBR	None				17.8723	17.8196	0.0460382							FALSE	0.3	TRUE	3	12	1	84.26				N
D8	ActD 0-1h	Beta-actin	UNKNOWN	SYBR	None				17.7869	17.8196	0.0460382							FALSE	0.3	TRUE	3	12	1	84.409				N
D9	ActD 0-1h	Beta-actin	UNKNOWN	SYBR	None				17.7997	17.8196	0.0460382							FALSE	0.3	TRUE	3	12	1	84.7098				N
D10	ActD 0-1h	-RT Beta-actin	UNKNOWN	SYBR	None	0.566592			37.3073	37.3073			19.4877				0.819619	FALSE	0.3	TRUE	3	32	1	75.4714	86.6468			Y
E1	ActD 0-2h	LIF	UNKNOWN	SYBR	None	0.212088	0.173967	0.258562	29.973	29.801	0.177107		12.032	0.102955			2.23727	FALSE	0.3	TRUE	3	24	1	81.8755				N
E2	ActD 0-2h	LIF	UNKNOWN	SYBR	None	0.212088	0.173967	0.258562	29.6192	29.801	0.177107		12.032	0.102955			2.23727	FALSE	0.3	TRUE	3	24	1	82.0246				N
E3	ActD 0-2h	LIF	UNKNOWN	SYBR	None	0.212088	0.173967	0.258562	29.8109	29.801	0.177107		12.032	0.102955			2.23727	FALSE	0.3	TRUE	3	24	1	81.7305				N
E4	ActD 0-2h	gfap	UNKNOWN	SYBR	None	0.699763	0.623968	0.784765	31.2651	31.2238	0.101064		13.4547	0.0595702			0.515062	FALSE	0.3	TRUE	3	26	1	81.5815				N
E5	ActD 0-2h	gfap	UNKNOWN	SYBR	None	0.699763	0.623968	0.784765	31.2977	31.2238	0.101064		13.4547	0.0595702			0.515062	FALSE	0.3	TRUE	3	26	1	81.5768				N
E6	ActD 0-2h	gfap	UNKNOWN	SYBR	None	0.699763	0.623968	0.784765	31.1086	31.2238	0.101064		13.4547	0.0595702			0.515062	FALSE	0.3	TRUE	3	26	1	81.5768				N
E7	ActD 0-2h	Beta-actin	UNKNOWN	SYBR	None				17.7563	17.7691	0.0207843							FALSE	0.3	TRUE	3	12	1	84.26				N
E8	ActD 0-2h	Beta-actin	UNKNOWN	SYBR	None				17.7579	17.7691	0.0207843							FALSE	0.3	TRUE	3	12	1	84.558				N
E9	ActD 0-2h	Beta-actin	UNKNOWN	SYBR	None				17.7931	17.7691	0.0207843							FALSE	0.3	TRUE	3	12	1	84.7098				N
E10	ActD 0-2h	-RT Beta-actin	UNKNOWN	SYBR	None	1.15297			36.2318	36.2318			18.4627				-0.205354	FALSE	0.3	TRUE	3	31	1	76.2164				N
F1	ActD + H2O2 0-1h	LIF	UNKNOWN	SYBR	None	0.388926	0.333172	0.45401	28.9318	28.9423	0.113032		11.1571	0.0804009			1.36243	FALSE	0.3	TRUE	3	23	1	82.0246				N
F2	ActD + H2O2 0-1h	LIF	UNKNOWN	SYBR	None	0.388926	0.333172	0.45401	28.8349	28.9423	0.113032		11.1571	0.0804009			1.36243	FALSE	0.3	TRUE	3	23	1	82.0246				N
F3	ActD + H2O2 0-1h	LIF	UNKNOWN	SYBR	None	0.388926	0.333172	0.45401	29.0602	28.9423	0.113032		11.1571	0.0804009			1.36243	FALSE	0.3	TRUE	3	23	1	81.8796				N
F4	ActD + H2O2 0-1h	gfap	UNKNOWN	SYBR	None	0.699607	0.572714	0.854616	31.423	31.2403	0.160708		13.4551	0.103993			0.515383	FALSE	0.3	TRUE	3	26	1	81.5815				N
F5	ActD + H2O2 0-1h	gfap	UNKNOWN	SYBR	None	0.699607	0.572714	0.854616	31.1208	31.2403	0.160708		13.4551	0.103993			0.515383	FALSE	0.3	TRUE	3	26	1	81.5768				N
F6	ActD + H2O2 0-1h	gfap	UNKNOWN	SYBR	None	0.699607	0.572714	0.854616	31.177	31.2403	0.160708		13.4551	0.103993			0.515383	FALSE	0.3	TRUE	3	26	1	81.4278				N
F7	ActD + H2O2 0-1h	Beta-actin	UNKNOWN	SYBR	None				17.6922	17.7852	0.0813429							FALSE	0.3	TRUE	3	12	1	84.558				N
F8	ActD + H2O2 0-1h	Beta-actin	UNKNOWN	SYBR	None				17.8202	17.7852	0.0813429							FALSE	0.3	TRUE	3	12	1	84.409				N
F9	ActD + H2O2 0-1h	Beta-actin	UNKNOWN	SYBR	None				17.8432	17.7852	0.0813429							FALSE	0.3	TRUE	3	12	1	84.7098				N
F10	ActD + H2O2 0-1h	-RT Beta-actin	UNKNOWN	SYBR	None	0.784869			36.8027	36.8027			19.0175				0.349476	FALSE	0.3	TRUE	3	31	1	76.0674				N
G1	ActD + late H2O2	LIF	UNKNOWN	SYBR	None	0.211561	0.176567	0.25349	29.8913	29.8245	0.1157		12.0355	0.0939523			2.24086	FALSE	0.3	TRUE	3	24	1	82.0246				N
G2	ActD + late H2O2	LIF	UNKNOWN	SYBR	None	0.211561	0.176567	0.25349	29.8912	29.8245	0.1157		12.0355	0.0939523			2.24086	FALSE	0.3	TRUE	3	24	1	82.1736				N
G3	ActD + late H2O2	LIF	UNKNOWN	SYBR	None	0.211561	0.176567	0.25349	29.6909	29.8245	0.1157		12.0355	0.0939523			2.24086	FALSE	0.3	TRUE	3	24	1	81.8796				N
G4	ActD + late H2O2	gfap	UNKNOWN	SYBR	None	0.760805	0.599645	0.965279	31.1626	31.123	0.181116		13.3341	0.12369			0.394401	FALSE	0.3	TRUE	3	26	1	81.7305				N
G5	ActD + late H2O2	gfap	UNKNOWN	SYBR	None	0.760805	0.599645	0.965279	30.9253	31.123	0.181116		13.3341	0.12369			0.394401	FALSE	0.3	TRUE	3	25	1	81.5768	64.4356			Y
G6	ActD + late H2O2	gfap	UNKNOWN	SYBR	None	0.760805	0.599645	0.965279	31.281	31.123	0.181116		13.3341	0.12369			0.394401	FALSE	0.3	TRUE	3	26	1	81.5768				N
G7	ActD + late H2O2	Beta-actin	UNKNOWN	SYBR	None				17.8195	17.7889	0.114432							FALSE	0.3	TRUE	3	12	1	84.409				N
G8	ActD + late H2O2	Beta-actin	UNKNOWN	SYBR	None				17.6623	17.7889	0.114432							FALSE	0.3	TRUE	3	12	1	84.558				N
G9	ActD + late H2O2	Beta-actin	UNKNOWN	SYBR	None				17.8849	17.7889	0.114432							FALSE	0.3	TRUE	3	12	1	84.7098				N
G10	ActD + late H2O2	-RT Beta-actin	UNKNOWN	SYBR	None	0.951467			36.5288	36.5288			18.7398				0.0717742	FALSE	0.3	TRUE	3	31	1	75.0243				N
H1	ActD + H2O2 0-2h	LIF	UNKNOWN	SYBR	None	0.313991	0.238556	0.413279	29.7683	29.522	0.230695		11.4659	0.14277			1.67121	FALSE	0.3	TRUE	3	24	1	82.1736				N
H2	ActD + H2O2 0-2h	LIF	UNKNOWN	SYBR	None	0.313991	0.238556	0.413279	29.4869	29.522	0.230695		11.4659	0.14277			1.67121	FALSE	0.3	TRUE	3	24	1	82.1736				N
H3	ActD + H2O2 0-2h	LIF	UNKNOWN	SYBR	None	0.313991	0.238556	0.413279	29.3109	29.522	0.230695		11.4659	0.14277			1.67121	FALSE	0.3	TRUE	3	24	1	81.8796				N
H4	ActD + H2O2 0-2h	gfap	UNKNOWN	SYBR	None	0.7425	0.577816	0.95412	31.3532	31.4253	0.207382		13.3692	0.130303			0.429537	FALSE	0.3	TRUE	3	26	1	81.5815				N
H5	ActD + H2O2 0-2h	gfap	UNKNOWN	SYBR	None	0.7425	0.577816	0.95412	31.2637	31.4253	0.207382		13.3692	0.130303			0.429537	FALSE	0.3	TRUE	3	26	1	81.7259				N
H6	ActD + H2O2 0-2h	gfap	UNKNOWN	SYBR	None	0.7425	0.577816	0.95412	31.6592	31.4253	0.207382		13.3692	0.130303			0.429537	FALSE	0.3	TRUE	3	26	1	81.7259				N
H7	ActD + H2O2 0-2h	Beta-actin	UNKNOWN	SYBR	None				18.1157	18.0561	0.0890484							FALSE	0.3	TRUE	3	12	1	84.558				N
H8	ActD + H2O2 0-2h	Beta-actin	UNKNOWN	SYBR	None				17.9538	18.0561	0.0890484							FALSE	0.3	TRUE	3	12	1	84.707				N
H9	ActD + H2O2 0-2h	Beta-actin	UNKNOWN	SYBR	None				18.0989	18.0561	0.0890484							FALSE	0.3	TRUE	3	12	1	84.7098				N
H10	ActD + H2O2 0-2h	-RT Beta-actin	UNKNOWN	SYBR	None	2.00797			35.7184	35.7184			17.6623				-1.00574	FALSE	0.3	TRUE	3	30	1	76.8124	84.4117			Y
Analysis Type	Singleplex
Endogenous Control	Beta-actin
RQ Min/Max Confidence Level	95.0
Reference Sample	Control
Block Type	96well
Chemistry	SYBR_GREEN
Experiment File Name	D:\qpcr raw data issue\actD experiments\ex22\Ex22cntfttp_watercontrolsameasex25cntfttp.eds
Experiment Run End Time	2011-03-16 23:19:03 PM CET
Instrument Type	steponeplus
Passive Reference	ROX
Well	Sample Name	Target Name	Task	Reporter	Quencher	RQ	RQ Min	RQ Max	Cт	Cт Mean	Cт SD	ΔCт	ΔCт Mean	ΔCт SE	HK Control ΔCт Mean	HK Control ΔCт SE	ΔΔCт	Automatic Ct Threshold	Ct Threshold	Automatic Baseline	Baseline Start	Baseline End	Efficiency	Tm1	Tm2	Tm3	Comments	MTP
A1	Control	cntf	UNKNOWN	SYBR	None	1	0.666805	1.49969	30.5137	30.3402	0.345931		12.4989	0.210579			0	FALSE	0.3	TRUE	3	25	1	75.0234				N
A2	Control	cntf	UNKNOWN	SYBR	None	1	0.666805	1.49969	30.565	30.3402	0.345931		12.4989	0.210579			0	FALSE	0.3	TRUE	3	25	1	75.1724				N
A3	Control	cntf	UNKNOWN	SYBR	None	1	0.666805	1.49969	29.9419	30.3402	0.345931		12.4989	0.210579			0	FALSE	0.3	TRUE	3	24	1	75.1755				N
A4	Control	ttp	UNKNOWN	SYBR	None	1	0.860413	1.16223	27.0491	27.1227	0.070324		9.28144	0.0781209			0	FALSE	0.3	TRUE	3	21	1	80.0944				N
A5	Control	ttp	UNKNOWN	SYBR	None	1	0.860413	1.16223	27.1299	27.1227	0.070324		9.28144	0.0781209			0	FALSE	0.3	TRUE	3	21	1	79.3407				N
A6	Control	ttp	UNKNOWN	SYBR	None	1	0.860413	1.16223	27.1892	27.1227	0.070324		9.28144	0.0781209			0	FALSE	0.3	TRUE	3	22	1	79.7879				N
A7	Control	Beta-Actin	UNKNOWN	SYBR	None				17.7096	17.8413	0.115599							FALSE	0.3	TRUE	3	12	1	84.8617				N
A8	Control	Beta-Actin	UNKNOWN	SYBR	None				17.8882	17.8413	0.115599							FALSE	0.3	TRUE	3	12	1	84.8617				N
A9	Control	Beta-Actin	UNKNOWN	SYBR	None				17.926	17.8413	0.115599							FALSE	0.3	TRUE	3	12	1	84.8608				N
D1	ActD 0-1h	cntf	UNKNOWN	SYBR	None	0.867201	0.66634	1.12861	30.8866	30.9047	0.218838		12.7045	0.136904			0.205562	FALSE	0.3	TRUE	3	25	1	75.0234				N
D2	ActD 0-1h	cntf	UNKNOWN	SYBR	None	0.867201	0.66634	1.12861	31.132	30.9047	0.218838		12.7045	0.136904			0.205562	FALSE	0.3	TRUE	3	25	1	75.0234				N
D3	ActD 0-1h	cntf	UNKNOWN	SYBR	None	0.867201	0.66634	1.12861	30.6955	30.9047	0.218838		12.7045	0.136904			0.205562	FALSE	0.3	TRUE	3	25	1	75.0265				N
D4	ActD 0-1h	ttp	UNKNOWN	SYBR	None	0.311666	0.275864	0.352114	29.2308	29.1636	0.0610147		10.9634	0.0634064			1.68193	FALSE	0.3	TRUE	3	24	1	79.6472				N
D5	ActD 0-1h	ttp	UNKNOWN	SYBR	None	0.311666	0.275864	0.352114	29.1483	29.1636	0.0610147		10.9634	0.0634064			1.68193	FALSE	0.3	TRUE	3	23	1	79.6388				N
D6	ActD 0-1h	ttp	UNKNOWN	SYBR	None	0.311666	0.275864	0.352114	29.1117	29.1636	0.0610147		10.9634	0.0634064			1.68193	FALSE	0.3	TRUE	3	23	1	79.6388				N
D7	ActD 0-1h	Beta-Actin	UNKNOWN	SYBR	None				18.1375	18.2002	0.0913143							FALSE	0.3	TRUE	3	12	1	84.5635				N
D8	ActD 0-1h	Beta-Actin	UNKNOWN	SYBR	None				18.1581	18.2002	0.0913143							FALSE	0.3	TRUE	3	12	1	84.5635				N
D9	ActD 0-1h	Beta-Actin	UNKNOWN	SYBR	None				18.305	18.2002	0.0913143							FALSE	0.3	TRUE	3	12	1	84.7117				N
E1	ActD 0-2h	cntf	UNKNOWN	SYBR	None	0.849937	0.738125	0.978685	31.3369	31.2741	0.0847902		12.7335	0.0732914			0.234573	FALSE	0.3	TRUE	3	26	1	75.0234				N
E2	ActD 0-2h	cntf	UNKNOWN	SYBR	None	0.849937	0.738125	0.978685	31.3077	31.2741	0.0847902		12.7335	0.0732914			0.234573	FALSE	0.3	TRUE	3	26	1	75.0234				N
E3	ActD 0-2h	cntf	UNKNOWN	SYBR	None	0.849937	0.738125	0.978685	31.1776	31.2741	0.0847902		12.7335	0.0732914			0.234573	FALSE	0.3	TRUE	3	25	1	75.0265				N
E4	ActD 0-2h	ttp	UNKNOWN	SYBR	None	0.253746	0.221785	0.290314	29.8547	29.8005	0.0758648		11.26	0.0699547			1.97854	FALSE	0.3	TRUE	3	24	1	79.7962				N
E5	ActD 0-2h	ttp	UNKNOWN	SYBR	None	0.253746	0.221785	0.290314	29.8331	29.8005	0.0758648		11.26	0.0699547			1.97854	FALSE	0.3	TRUE	3	24	1	79.6388				N
E6	ActD 0-2h	ttp	UNKNOWN	SYBR	None	0.253746	0.221785	0.290314	29.7138	29.8005	0.0758648		11.26	0.0699547			1.97854	FALSE	0.3	TRUE	3	24	1	79.6388				N
E7	ActD 0-2h	Beta-Actin	UNKNOWN	SYBR	None				18.5482	18.5406	0.0944749							FALSE	0.3	TRUE	3	13	1	84.5635				N
E8	ActD 0-2h	Beta-Actin	UNKNOWN	SYBR	None				18.4425	18.5406	0.0944749							FALSE	0.3	TRUE	3	13	1	84.5635				N
E9	ActD 0-2h	Beta-Actin	UNKNOWN	SYBR	None				18.631	18.5406	0.0944749							FALSE	0.3	TRUE	3	13	1	84.7117				N
F1	ActD + H2O2 0-1h	cntf	UNKNOWN	SYBR	None	0.771896	0.508193	1.17244	31.5273	31.11	0.36207		12.8725	0.217195			0.373521	FALSE	0.3	TRUE	3	26	1	74.8743				N
F2	ActD + H2O2 0-1h	cntf	UNKNOWN	SYBR	None	0.771896	0.508193	1.17244	30.9224	31.11	0.36207		12.8725	0.217195			0.373521	FALSE	0.3	TRUE	3	25	1	75.0234				N
F3	ActD + H2O2 0-1h	cntf	UNKNOWN	SYBR	None	0.771896	0.508193	1.17244	30.8802	31.11	0.36207		12.8725	0.217195			0.373521	FALSE	0.3	TRUE	3	25	1	75.0265				N
F4	ActD + H2O2 0-1h	ttp	UNKNOWN	SYBR	None	0.572199	0.49511	0.661292	28.236	28.3244	0.0808454		10.0869	0.0751932			0.80541	FALSE	0.3	TRUE	3	23	1	79.6472				N
F5	ActD + H2O2 0-1h	ttp	UNKNOWN	SYBR	None	0.572199	0.49511	0.661292	28.3423	28.3244	0.0808454		10.0869	0.0751932			0.80541	FALSE	0.3	TRUE	3	23	1	79.6388				N
F6	ActD + H2O2 0-1h	ttp	UNKNOWN	SYBR	None	0.572199	0.49511	0.661292	28.3947	28.3244	0.0808454		10.0869	0.0751932			0.80541	FALSE	0.3	TRUE	3	23	1	79.6388				N
F7	ActD + H2O2 0-1h	Beta-Actin	UNKNOWN	SYBR	None				18.1674	18.2375	0.102108							FALSE	0.3	TRUE	3	12	1	84.5635				N
F8	ActD + H2O2 0-1h	Beta-Actin	UNKNOWN	SYBR	None				18.1905	18.2375	0.102108							FALSE	0.3	TRUE	3	12	1	84.5635				N
F9	ActD + H2O2 0-1h	Beta-Actin	UNKNOWN	SYBR	None				18.3546	18.2375	0.102108							FALSE	0.3	TRUE	3	13	1	84.7117				N
G1	ActD + late H2O2	cntf	UNKNOWN	SYBR	None	1.06908	0.697386	1.63887	30.6936	30.9246	0.358609		12.4026	0.221988			-0.0963675	FALSE	0.3	TRUE	3	25	1	75.0234				N
G2	ActD + late H2O2	cntf	UNKNOWN	SYBR	None	1.06908	0.697386	1.63887	31.3377	30.9246	0.358609		12.4026	0.221988			-0.0963675	FALSE	0.3	TRUE	3	26	1	75.0234				N
G3	ActD + late H2O2	cntf	UNKNOWN	SYBR	None	1.06908	0.697386	1.63887	30.7424	30.9246	0.358609		12.4026	0.221988			-0.0963675	FALSE	0.3	TRUE	3	25	1	75.0265				N
G4	ActD + late H2O2	ttp	UNKNOWN	SYBR	None	0.320616	0.264283	0.388958	29.4894	29.4445	0.104915		10.9225	0.100404			1.64108	FALSE	0.3	TRUE	3	24	1	79.4981				N
G5	ActD + late H2O2	ttp	UNKNOWN	SYBR	None	0.320616	0.264283	0.388958	29.3246	29.4445	0.104915		10.9225	0.100404			1.64108	FALSE	0.3	TRUE	3	24	1	79.7879				N
G6	ActD + late H2O2	ttp	UNKNOWN	SYBR	None	0.320616	0.264283	0.388958	29.5196	29.4445	0.104915		10.9225	0.100404			1.64108	FALSE	0.3	TRUE	3	24	1	79.6388				N
G7	ActD + late H2O2	Beta-Actin	UNKNOWN	SYBR	None				18.4792	18.522	0.138693							FALSE	0.3	TRUE	3	13	1	84.7126				N
G8	ActD + late H2O2	Beta-Actin	UNKNOWN	SYBR	None				18.4098	18.522	0.138693							FALSE	0.3	TRUE	3	13	1	84.7126				N
G9	ActD + late H2O2	Beta-Actin	UNKNOWN	SYBR	None				18.6771	18.522	0.138693							FALSE	0.3	TRUE	3	13	1	84.5626	64.5852			Y
H1	ActD + H2O2 0-2h	cntf	UNKNOWN	SYBR	None	0.657546	0.546933	0.79053	31.6682	31.7233	0.162284		13.1038	0.0957078			0.604836	FALSE	0.3	TRUE	3	26	1	75.0234				N
H2	ActD + H2O2 0-2h	cntf	UNKNOWN	SYBR	None	0.657546	0.546933	0.79053	31.906	31.7233	0.162284		13.1038	0.0957078			0.604836	FALSE	0.3	TRUE	3	26	1	75.0234				N
H3	ActD + H2O2 0-2h	cntf	UNKNOWN	SYBR	None	0.657546	0.546933	0.79053	31.5957	31.7233	0.162284		13.1038	0.0957078			0.604836	FALSE	0.3	TRUE	3	26	1	75.0265				N
H4	ActD + H2O2 0-2h	ttp	UNKNOWN	SYBR	None	0.54848	0.524313	0.573761	28.7498	28.7675	0.0223811		10.1479	0.0234149			0.866489	FALSE	0.3	TRUE	3	23	1	79.7962				N
H5	ActD + H2O2 0-2h	ttp	UNKNOWN	SYBR	None	0.54848	0.524313	0.573761	28.7926	28.7675	0.0223811		10.1479	0.0234149			0.866489	FALSE	0.3	TRUE	3	23	1	79.7879				N
H6	ActD + H2O2 0-2h	ttp	UNKNOWN	SYBR	None	0.54848	0.524313	0.573761	28.7599	28.7675	0.0223811		10.1479	0.0234149			0.866489	FALSE	0.3	TRUE	3	23	1	79.6388				N
H7	ActD + H2O2 0-2h	Beta-Actin	UNKNOWN	SYBR	None				18.6027	18.6195	0.0338209							FALSE	0.3	TRUE	3	13	1	84.7126				N
H8	ActD + H2O2 0-2h	Beta-Actin	UNKNOWN	SYBR	None				18.5974	18.6195	0.0338209							FALSE	0.3	TRUE	3	13	1	84.7126				N
H9	ActD + H2O2 0-2h	Beta-Actin	UNKNOWN	SYBR	None				18.6585	18.6195	0.0338209							FALSE	0.3	TRUE	3	13	1	84.8608				N
Analysis Type	Singleplex
Endogenous Control	Beta-Actin
RQ Min/Max Confidence Level	95.0
Reference Sample	Control
Block Type	96well
Chemistry	SYBR_GREEN
Experiment File Name	D:\password backup 1.3.2013\abi laptop back up 10aug2012\experiments\cavit from6_22_2011\BAC-LIF egfp copy number estimation\copy number estimation VIandact22and25fgf.eds
Experiment Run End Time	2012-03-23 18:18:51 PM CET
Instrument Type	steponeplus
Passive Reference	ROX
Well	Sample Name	Target Name	Task	Reporter	Quencher	RQ	RQ Min	RQ Max	Cт	Cт Mean	Cт SD	ΔCт	ΔCт Mean	ΔCт SE	HK Control ΔCт Mean	HK Control ΔCт SE	ΔΔCт	Automatic Ct Threshold	Ct Threshold	Automatic Baseline	Baseline Start	Baseline End	Efficiency	Tm1	Tm2	Tm3	Comments	HIGHSD	MTP
A1	Control 22	fgf2	UNKNOWN	SYBR	None	1	0.721739	1.38554	32.02	32.1154	0.134932		14.2166	0.10934			0	FALSE	0.3	TRUE	3	27	1	75.1847				N	N
A2	Control 22	fgf2	UNKNOWN	SYBR	None	1	0.721739	1.38554	32.2108	32.1154	0.134932		14.2166	0.10934			0	FALSE	0.3	TRUE	3	27	1	74.8867				N	N
A3	Control 22	Beta-actin	UNKNOWN	SYBR	None				17.9523	17.8989	0.0755231							FALSE	0.3	TRUE	3	12	1	84.7204				N	N
A4	Control 22	Beta-actin	UNKNOWN	SYBR	None				17.8455	17.8989	0.0755231							FALSE	0.3	TRUE	3	12	1	84.7204				N	N
D1	ActD 0-1h-22	fgf2	UNKNOWN	SYBR	None	0.791795	0.0621796	10.0827	33.3018	32.4894	1.14894		14.5534	0.853105			0.336802	FALSE	0.3	TRUE	3	28	1	75.0357				Y	N
D2	ActD 0-1h-22	fgf2	UNKNOWN	SYBR	None	0.791795	0.0621796	10.0827	31.677	32.4894	1.14894		14.5534	0.853105			0.336802	FALSE	0.3	TRUE	3	26	1	75.0357				Y	N
D3	ActD 0-1h-22	Beta-actin	UNKNOWN	SYBR	None				17.6757	17.936	0.368122							FALSE	0.3	TRUE	3	12	1	84.7204				N	N
D4	ActD 0-1h-22	Beta-actin	UNKNOWN	SYBR	None				18.1963	17.936	0.368122							FALSE	0.3	TRUE	3	13	1	83.8263	64.3065			N	Y
E1	ActD 0-2h-22	fgf2	UNKNOWN	SYBR	None	1.05349	0.140278	7.91171	31.6044	32.1702	0.800212		14.1414	0.676052			-0.0751743	FALSE	0.3	TRUE	3	26	1	75.0357				Y	N
E2	ActD 0-2h-22	fgf2	UNKNOWN	SYBR	None	1.05349	0.140278	7.91171	32.7361	32.1702	0.800212		14.1414	0.676052			-0.0751743	FALSE	0.3	TRUE	3	27	1	74.8867				Y	N
E3	ActD 0-2h-22	Beta-actin	UNKNOWN	SYBR	None				17.6589	18.0289	0.523214							FALSE	0.3	TRUE	3	12	1	84.5714				Y	N
E4	ActD 0-2h-22	Beta-actin	UNKNOWN	SYBR	None				18.3988	18.0289	0.523214							FALSE	0.3	TRUE	3	13	1	83.6773				Y	N
F1	ActD + H2O2 0-1h-22	fgf2	UNKNOWN	SYBR	None	0.63417	0.241366	1.66623	32.1375	32.4595	0.455437		14.8736	0.323905			0.657058	FALSE	0.3	TRUE	3	27	1	75.0357				N	N
F2	ActD + H2O2 0-1h-22	fgf2	UNKNOWN	SYBR	None	0.63417	0.241366	1.66623	32.7815	32.4595	0.455437		14.8736	0.323905			0.657058	FALSE	0.3	TRUE	3	27	1	74.8867				N	N
F3	ActD + H2O2 0-1h-22	Beta-actin	UNKNOWN	SYBR	None				17.6206	17.5859	0.0490495							FALSE	0.3	TRUE	3	12	1	84.7204				N	N
F4	ActD + H2O2 0-1h-22	Beta-actin	UNKNOWN	SYBR	None				17.5512	17.5859	0.0490495							FALSE	0.3	TRUE	3	12	1	84.7204				N	N
G1	ActD + late H2O2-22	fgf2	UNKNOWN	SYBR	None	0.974675	0.509858	1.86325	32.3394	32.2401	0.14051		14.2536	0.217268			0.0370064	FALSE	0.3	TRUE	3	27	1	75.0357				N	N
G2	ActD + late H2O2-22	fgf2	UNKNOWN	SYBR	None	0.974675	0.509858	1.86325	32.1407	32.2401	0.14051		14.2536	0.217268			0.0370064	FALSE	0.3	TRUE	3	27	1	74.8867				N	N
G3	ActD + late H2O2-22	Beta-actin	UNKNOWN	SYBR	None				17.7933	17.9865	0.273253							FALSE	0.3	TRUE	3	12	1	84.8694				N	N
G4	ActD + late H2O2-22	Beta-actin	UNKNOWN	SYBR	None				18.1797	17.9865	0.273253							FALSE	0.3	TRUE	3	12	1	84.4223				N	N
H1	ActD + H2O2 0-2h-22	fgf2	UNKNOWN	SYBR	None	0.423606	0.0272002	6.59709	32.3745	33.2951	1.30185		15.4558	0.920603			1.2392	FALSE	0.3	TRUE	3	27	1	75.1847				Y	N
H2	ActD + H2O2 0-2h-22	fgf2	UNKNOWN	SYBR	None	0.423606	0.0272002	6.59709	34.2156	33.2951	1.30185		15.4558	0.920603			1.2392	FALSE	0.3	TRUE	3	29	1	74.8867				Y	N
H3	ActD + H2O2 0-2h-22	Beta-actin	UNKNOWN	SYBR	None				17.8492	17.8393	0.0139968							FALSE	0.3	TRUE	3	12	1	84.8694				N	N
H4	ActD + H2O2 0-2h-22	Beta-actin	UNKNOWN	SYBR	None				17.8294	17.8393	0.0139968							FALSE	0.3	TRUE	3	12	1	84.8694				N	N
H9	water	fgf2	UNKNOWN	SYBR	None	2897.38			36.2974	36.2974			2.71603				-11.5005	FALSE	0.3	TRUE	3	31	1	73.0871				N	N
H10	water	Beta-actin	UNKNOWN	SYBR	None				33.5814	33.5814								FALSE	0.3	TRUE	3	28	1	76.2167				N	N
Analysis Type	Singleplex
Endogenous Control	Beta-actin
RQ Min/Max Confidence Level	95.0
Reference Sample	Control 22
Experiment 4
Block Type	96well
Chemistry	SYBR_GREEN
Experiment File Name	D:\qpcr raw data issue\actD experiments\ex12\ex12.eds
Experiment Run End Time	Not Started
Instrument Type	steponeplus
Passive Reference	ROX
Well	Sample Name	Target Name	Task	Reporter	Quencher	RQ	RQ Min	RQ Max	Cт	Cт Mean	Cт SD	ΔCт	ΔCт Mean	ΔCт SE	HK Control ΔCт Mean	HK Control ΔCт SE	ΔΔCт	Automatic Ct Threshold	Ct Threshold	Automatic Baseline	Baseline Start	Baseline End	Efficiency	Tm1	Tm2	Tm3	Comments	NOAMP	EXPFAIL	MTP
A1	Control	lif	UNKNOWN	SYBR	None	1	0.846538	1.18128	25.6547	25.6442	0.00977119		9.31332	0.086569			0	FALSE	0.3	TRUE	3	20	1	82.3282				N	N	N
A2	Control	lif	UNKNOWN	SYBR	None	1	0.846538	1.18128	25.6353	25.6442	0.00977119		9.31332	0.086569			0	FALSE	0.3	TRUE	3	20	1	82.3282				N	N	N
A3	Control	lif	UNKNOWN	SYBR	None	1	0.846538	1.18128	25.6427	25.6442	0.00977119		9.31332	0.086569			0	FALSE	0.3	TRUE	3	20	1	82.1768				N	N	N
A4	Control	gapdh	UNKNOWN	SYBR	None	1	0.844578	1.18402	17.5949	17.6241	0.0269318		1.29322	0.0877732			0	FALSE	0.3	TRUE	3	12	1	78.5991				N	N	N
A5	Control	gapdh	UNKNOWN	SYBR	None	1	0.844578	1.18402	17.6296	17.6241	0.0269318		1.29322	0.0877732			0	FALSE	0.3	TRUE	3	12	1	78.4475				N	N	N
A6	Control	gapdh	UNKNOWN	SYBR	None	1	0.844578	1.18402	17.6479	17.6241	0.0269318		1.29322	0.0877732			0	FALSE	0.3	TRUE	3	12	1	78.4475				N	N	N
A7	Control	Beta-actin	UNKNOWN	SYBR	None				16.1911	16.3309	0.149623							FALSE	0.3	TRUE	3	10	1	84.7088				N	N	N
A8	Control	Beta-actin	UNKNOWN	SYBR	None				16.3129	16.3309	0.149623							FALSE	0.3	TRUE	3	11	1	84.7088				N	N	N
A9	Control	Beta-actin	UNKNOWN	SYBR	None				16.4887	16.3309	0.149623							FALSE	0.3	TRUE	3	11	1	84.5621				N	N	N
A10	Control	Beta actin -rt	UNKNOWN	SYBR	None	1			31.8202	31.8202			15.4892				0	FALSE	0.3	TRUE	3	26	1	84.7111				N	N	N
A11	water	lif	UNKNOWN	SYBR	None				Undetermined									FALSE	0.3	TRUE	3	39	1	63.5517	93.0619	87.3983		Y	Y	Y
B11	water	gapdh	UNKNOWN	SYBR	None	3.53949			28.9694	28.9694			-0.530325				-1.82354	FALSE	0.3	TRUE	3	24	1	78.0087				N	N	N
C11	water	Beta-actin	UNKNOWN	SYBR	None				29.4998	29.4998								FALSE	0.3	TRUE	3	24	1	84.4175				N	N	N
D1	ActD 0-1h	lif	UNKNOWN	SYBR	None	0.198382	0.1764	0.223104	27.8703	27.8863	0.0756472		11.647	0.0610257			2.33365	FALSE	0.3	TRUE	3	22	1	82.1792	64.7377			N	N	Y
D2	ActD 0-1h	lif	UNKNOWN	SYBR	None	0.198382	0.1764	0.223104	27.82	27.8863	0.0756472		11.647	0.0610257			2.33365	FALSE	0.3	TRUE	3	22	1	82.1792				N	N	N
D3	ActD 0-1h	lif	UNKNOWN	SYBR	None	0.198382	0.1764	0.223104	27.9687	27.8863	0.0756472		11.647	0.0610257			2.33365	FALSE	0.3	TRUE	3	22	1	81.8786				N	N	N
D4	ActD 0-1h	gapdh	UNKNOWN	SYBR	None	1.05342	0.884287	1.25491	17.3139	17.4575	0.139149		1.21813	0.0909437			-0.0750872	FALSE	0.3	TRUE	3	12	1	78.301	64.4375			N	N	Y
D5	ActD 0-1h	gapdh	UNKNOWN	SYBR	None	1.05342	0.884287	1.25491	17.4668	17.4575	0.139149		1.21813	0.0909437			-0.0750872	FALSE	0.3	TRUE	3	12	1	78.2984				N	N	N
D6	ActD 0-1h	gapdh	UNKNOWN	SYBR	None	1.05342	0.884287	1.25491	17.5918	17.4575	0.139149		1.21813	0.0909437			-0.0750872	FALSE	0.3	TRUE	3	12	1	78.1493				N	N	N
D7	ActD 0-1h	Beta-actin	UNKNOWN	SYBR	None				16.1781	16.2394	0.0738235							FALSE	0.3	TRUE	3	10	1	84.5597				N	N	N
D8	ActD 0-1h	Beta-actin	UNKNOWN	SYBR	None				16.2187	16.2394	0.0738235							FALSE	0.3	TRUE	3	11	1	84.5597				N	N	N
D9	ActD 0-1h	Beta-actin	UNKNOWN	SYBR	None				16.3213	16.2394	0.0738235							FALSE	0.3	TRUE	3	11	1	84.7111				N	N	N
D10	ActD 0-1h	Beta actin -rt	UNKNOWN	SYBR	None	3.00598			30.1408	30.1408			13.9014				-1.58783	FALSE	0.3	TRUE	3	25	1	84.7111				N	N	N
E1	ActD 0-2h	lif	UNKNOWN	SYBR	None	0.133338	0.113769	0.156272	28.5057	28.586	0.116535		12.2202	0.0824703			2.90684	FALSE	0.3	TRUE	3	23	1	82.0301	64.7377			N	N	Y
E2	ActD 0-2h	lif	UNKNOWN	SYBR	None	0.133338	0.113769	0.156272	28.5327	28.586	0.116535		12.2202	0.0824703			2.90684	FALSE	0.3	TRUE	3	23	1	82.1792				N	N	N
E3	ActD 0-2h	lif	UNKNOWN	SYBR	None	0.133338	0.113769	0.156272	28.7197	28.586	0.116535		12.2202	0.0824703			2.90684	FALSE	0.3	TRUE	3	23	1	82.0277				N	N	N
E4	ActD 0-2h	gapdh	UNKNOWN	SYBR	None	1.02647	0.879361	1.19819	17.4922	17.6214	0.112064		1.25552	0.0803785			-0.0376943	FALSE	0.3	TRUE	3	12	1	78.45				N	N	N
E5	ActD 0-2h	gapdh	UNKNOWN	SYBR	None	1.02647	0.879361	1.19819	17.6794	17.6214	0.112064		1.25552	0.0803785			-0.0376943	FALSE	0.3	TRUE	3	12	1	78.2984				N	N	N
E6	ActD 0-2h	gapdh	UNKNOWN	SYBR	None	1.02647	0.879361	1.19819	17.6926	17.6214	0.112064		1.25552	0.0803785			-0.0376943	FALSE	0.3	TRUE	3	12	1	78.2984				N	N	N
E7	ActD 0-2h	Beta-actin	UNKNOWN	SYBR	None				16.3736	16.3659	0.0826056							FALSE	0.3	TRUE	3	11	1	84.5597				N	N	N
E8	ActD 0-2h	Beta-actin	UNKNOWN	SYBR	None				16.2797	16.3659	0.0826056							FALSE	0.3	TRUE	3	10	1	84.5597				N	N	N
E9	ActD 0-2h	Beta-actin	UNKNOWN	SYBR	None				16.4443	16.3659	0.0826056							FALSE	0.3	TRUE	3	11	1	84.7111				N	N	N
E10	ActD 0-2h	Beta actin -rt	UNKNOWN	SYBR	None	4.54837			29.6698	29.6698			13.3039				-2.18535	FALSE	0.3	TRUE	3	24	1	84.7111				N	N	N
F1	ActD + H2O2 0-1h	lif	UNKNOWN	SYBR	None	0.563933	0.493268	0.644721	28.0518	28.1106	0.0832471		10.1397	0.0695681			0.826405	FALSE	0.3	TRUE	3	22	1	82.1792	64.7377			N	N	Y
F2	ActD + H2O2 0-1h	lif	UNKNOWN	SYBR	None	0.563933	0.493268	0.644721	28.0742	28.1106	0.0832471		10.1397	0.0695681			0.826405	FALSE	0.3	TRUE	3	23	1	82.1792				N	N	N
F3	ActD + H2O2 0-1h	lif	UNKNOWN	SYBR	None	0.563933	0.493268	0.644721	28.2059	28.1106	0.0832471		10.1397	0.0695681			0.826405	FALSE	0.3	TRUE	3	22	1	82.1768				N	N	N
F4	ActD + H2O2 0-1h	gapdh	UNKNOWN	SYBR	None	1.34718	1.10499	1.64247	18.6707	18.8341	0.155645		0.863269	0.10298			-0.429946	FALSE	0.3	TRUE	3	13	1	78.45				N	N	N
F5	ActD + H2O2 0-1h	gapdh	UNKNOWN	SYBR	None	1.34718	1.10499	1.64247	18.851	18.8341	0.155645		0.863269	0.10298			-0.429946	FALSE	0.3	TRUE	3	13	1	78.2984				N	N	N
F6	ActD + H2O2 0-1h	gapdh	UNKNOWN	SYBR	None	1.34718	1.10499	1.64247	18.9807	18.8341	0.155645		0.863269	0.10298			-0.429946	FALSE	0.3	TRUE	3	13	1	78.2984				N	N	N
F7	ActD + H2O2 0-1h	Beta-actin	UNKNOWN	SYBR	None				17.917	17.9709	0.0871154							FALSE	0.3	TRUE	3	12	1	84.4107				N	N	N
F8	ActD + H2O2 0-1h	Beta-actin	UNKNOWN	SYBR	None				17.9242	17.9709	0.0871154							FALSE	0.3	TRUE	3	12	1	84.5597				N	N	N
F9	ActD + H2O2 0-1h	Beta-actin	UNKNOWN	SYBR	None				18.0714	17.9709	0.0871154							FALSE	0.3	TRUE	3	12	1	84.7111				N	N	N
F10	ActD + H2O2 0-1h	Beta actin -rt	UNKNOWN	SYBR	None	10.6129			30.0524	30.0524			12.0815				-3.40775	FALSE	0.3	TRUE	3	24	1	84.7111				N	N	N
G1	ActD + late H2O2	lif	UNKNOWN	SYBR	None	0.121222	0.0982305	0.149594	29.2804	29.2637	0.139388		12.3576	0.109278			3.04428	FALSE	0.3	TRUE	3	24	1	82.1792				N	N	N
G2	ActD + late H2O2	lif	UNKNOWN	SYBR	None	0.121222	0.0982305	0.149594	29.3941	29.2637	0.139388		12.3576	0.109278			3.04428	FALSE	0.3	TRUE	3	24	1	82.1792				N	N	N
G3	ActD + late H2O2	lif	UNKNOWN	SYBR	None	0.121222	0.0982305	0.149594	29.1168	29.2637	0.139388		12.3576	0.109278			3.04428	FALSE	0.3	TRUE	3	23	1	82.1768	64.5865			N	N	Y
G4	ActD + late H2O2	gapdh	UNKNOWN	SYBR	None	1.08869	0.882181	1.34353	17.9158	18.0768	0.139419		1.17063	0.109291			-0.122587	FALSE	0.3	TRUE	3	12	1	78.45				N	N	N
G5	ActD + late H2O2	gapdh	UNKNOWN	SYBR	None	1.08869	0.882181	1.34353	18.157	18.0768	0.139419		1.17063	0.109291			-0.122587	FALSE	0.3	TRUE	3	12	1	78.4475				N	N	N
G6	ActD + late H2O2	gapdh	UNKNOWN	SYBR	None	1.08869	0.882181	1.34353	18.1575	18.0768	0.139419		1.17063	0.109291			-0.122587	FALSE	0.3	TRUE	3	13	1	78.4475				N	N	N
G7	ActD + late H2O2	Beta-actin	UNKNOWN	SYBR	None				16.7983	16.9061	0.128047							FALSE	0.3	TRUE	3	11	1	84.7088				N	N	N
G8	ActD + late H2O2	Beta-actin	UNKNOWN	SYBR	None				16.8725	16.9061	0.128047							FALSE	0.3	TRUE	3	11	1	84.7088				N	N	N
G9	ActD + late H2O2	Beta-actin	UNKNOWN	SYBR	None				17.0476	16.9061	0.128047							FALSE	0.3	TRUE	3	11	1	84.8602				N	N	N
G10	ActD + late H2O2	Beta actin -rt	UNKNOWN	SYBR	None	4.07313			30.3692	30.3692			13.4631				-2.02614	FALSE	0.3	TRUE	3	25	1	84.7111				N	N	N
H1	ActD + H2O2 0-2h	lif	UNKNOWN	SYBR	None	0.427959	0.361783	0.506238	28.109	27.9457	0.143701		10.5378	0.0872862			1.22446	FALSE	0.3	TRUE	3	22	1	82.1792				N	N	N
H2	ActD + H2O2 0-2h	lif	UNKNOWN	SYBR	None	0.427959	0.361783	0.506238	27.8893	27.9457	0.143701		10.5378	0.0872862			1.22446	FALSE	0.3	TRUE	3	22	1	82.3282				N	N	N
H3	ActD + H2O2 0-2h	lif	UNKNOWN	SYBR	None	0.427959	0.361783	0.506238	27.8387	27.9457	0.143701		10.5378	0.0872862			1.22446	FALSE	0.3	TRUE	3	22	1	82.1768				N	N	N
H4	ActD + H2O2 0-2h	gapdh	UNKNOWN	SYBR	None	1.19781	1.07822	1.33067	18.354	18.4407	0.0821914		1.03281	0.0546569			-0.260401	FALSE	0.3	TRUE	3	13	1	78.5991				N	N	N
H5	ActD + H2O2 0-2h	gapdh	UNKNOWN	SYBR	None	1.19781	1.07822	1.33067	18.4507	18.4407	0.0821914		1.03281	0.0546569			-0.260401	FALSE	0.3	TRUE	3	13	1	78.4475				N	N	N
H6	ActD + H2O2 0-2h	gapdh	UNKNOWN	SYBR	None	1.19781	1.07822	1.33067	18.5174	18.4407	0.0821914		1.03281	0.0546569			-0.260401	FALSE	0.3	TRUE	3	13	1	78.4475				N	N	N
H7	ActD + H2O2 0-2h	Beta-actin	UNKNOWN	SYBR	None				17.3536	17.4079	0.0469756							FALSE	0.3	TRUE	3	12	1	84.7088				N	N	N
H8	ActD + H2O2 0-2h	Beta-actin	UNKNOWN	SYBR	None				17.4355	17.4079	0.0469756							FALSE	0.3	TRUE	3	12	1	84.7088				N	N	N
H9	ActD + H2O2 0-2h	Beta-actin	UNKNOWN	SYBR	None				17.4345	17.4079	0.0469756							FALSE	0.3	TRUE	3	12	1	84.8602				N	N	N
H10	ActD + H2O2 0-2h	Beta actin -rt	UNKNOWN	SYBR	None	8.58926			29.7946	29.7946			12.3867				-3.10253	FALSE	0.3	TRUE	3	24	1	84.7111				N	N	N
Analysis Type	Singleplex
Endogenous Control	Beta-actin
RQ Min/Max Confidence Level	95.0
Reference Sample	Control
Block Type	96well
Chemistry	SYBR_GREEN
Experiment File Name	D:\qpcr raw data issue\actD experiments\ex12\ex12gfap.eds
Experiment Run End Time	2011-03-17 20:53:41 PM CET
Instrument Type	steponeplus
Passive Reference	ROX
Well	Sample Name	Target Name	Task	Reporter	Quencher	RQ	RQ Min	RQ Max	Cт	Cт Mean	Cт SD	ΔCт	ΔCт Mean	ΔCт SE	HK Control ΔCт Mean	HK Control ΔCт SE	ΔΔCт	Automatic Ct Threshold	Ct Threshold	Automatic Baseline	Baseline Start	Baseline End	Efficiency	Tm1	Tm2	Tm3	Comments	MTP
A1	Control	Beta-actin	UNKNOWN	SYBR	None				16.9898	17.12	0.148062							FALSE	0.3	TRUE	3	11	1	84.7035				N
A4	ActD 0-1h	Beta-actin	UNKNOWN	SYBR	None				17.1039	17.0074	0.174818							FALSE	0.3	TRUE	3	11	1	84.8505				N
A5	ActD 0-2h	Beta-actin	UNKNOWN	SYBR	None				17.194	17.1222	0.144346							FALSE	0.3	TRUE	3	11	1	84.7013				N
A6	ActD + H2O2 0-1h	Beta-actin	UNKNOWN	SYBR	None				18.4936	18.634	0.151578							FALSE	0.3	TRUE	3	13	1	84.7013				N
A7	ActD +late H2O2	Beta-actin	UNKNOWN	SYBR	None				17.8358	17.9786	0.27479							FALSE	0.3	TRUE	3	12	1	84.7039				N
A8	ActD + H2O2 0-2h	Beta-actin	UNKNOWN	SYBR	None				18.5645	18.0816	0.42312							FALSE	0.3	TRUE	3	13	1	84.7039				N
B1	Control	Beta-actin	UNKNOWN	SYBR	None				17.2811	17.12	0.148062							FALSE	0.3	TRUE	3	11	1	85.0019				N
B4	ActD 0-1h	Beta-actin	UNKNOWN	SYBR	None				17.1126	17.0074	0.174818							FALSE	0.3	TRUE	3	11	1	84.8505				N
B5	ActD 0-2h	Beta-actin	UNKNOWN	SYBR	None				17.2165	17.1222	0.144346							FALSE	0.3	TRUE	3	11	1	84.8506				N
B6	ActD + H2O2 0-1h	Beta-actin	UNKNOWN	SYBR	None				18.6138	18.634	0.151578							FALSE	0.3	TRUE	3	13	1	84.8506				N
B7	ActD +late H2O2	Beta-actin	UNKNOWN	SYBR	None				17.8047	17.9786	0.27479							FALSE	0.3	TRUE	3	12	1	84.7039				N
B8	ActD + H2O2 0-2h	Beta-actin	UNKNOWN	SYBR	None				17.9045	18.0816	0.42312							FALSE	0.3	TRUE	3	12	1	84.7039				N
C1	Control	Beta-actin	UNKNOWN	SYBR	None				17.0891	17.12	0.148062							FALSE	0.3	TRUE	3	11	1	85.0019				N
C4	ActD 0-1h	Beta-actin	UNKNOWN	SYBR	None				16.8056	17.0074	0.174818							FALSE	0.3	TRUE	3	11	1	84.7013				N
C5	ActD 0-2h	Beta-actin	UNKNOWN	SYBR	None				16.956	17.1222	0.144346							FALSE	0.3	TRUE	3	11	1	84.7013				N
C6	ActD + H2O2 0-1h	Beta-actin	UNKNOWN	SYBR	None				18.7947	18.634	0.151578							FALSE	0.3	TRUE	3	12	1	84.7013				N
C7	ActD +late H2O2	Beta-actin	UNKNOWN	SYBR	None				18.2954	17.9786	0.27479							FALSE	0.3	TRUE	3	10	1	84.7039				N
C8	ActD + H2O2 0-2h	Beta-actin	UNKNOWN	SYBR	None				17.7759	18.0816	0.42312							FALSE	0.3	TRUE	3	12	1	84.7039				N
D1	Control	gfap	UNKNOWN	SYBR	None	1	0.844237	1.1845	30.1594	30.1891	0.0360623		13.069	0.0879828			0	FALSE	0.3	TRUE	3	25	1	81.8684				N
D4	ActD 0-1h	gfap	UNKNOWN	SYBR	None	0.898413	0.599024	1.34744	30.4875	30.231	0.320183		13.2236	0.210617			0.154549	FALSE	0.3	TRUE	3	25	1	81.7173				N
D5	ActD 0-2h	gfap	UNKNOWN	SYBR	None	0.757321	0.642499	0.892663	30.608	30.5922	0.0325947		13.4701	0.0854366			0.401023	FALSE	0.3	TRUE	3	25	1	81.716				N
D6	ActD + H2O2 0-1h	gfap	UNKNOWN	SYBR	None	0.881612	0.713989	1.08859	32.0126	31.8849	0.114225		13.2508	0.10958			0.181784	FALSE	0.3	TRUE	3	26	1	81.716				N
D7	ActD +late H2O2	gfap	UNKNOWN	SYBR	None	0.966538	0.67237	1.38941	31.2781	31.0968	0.17656		13.1181	0.188576			0.0491009	FALSE	0.3	TRUE	3	26	1	81.7192				N
D8	ActD + H2O2 0-2h	gfap	UNKNOWN	SYBR	None	0.932978	0.526247	1.65407	30.9113	31.2508	0.294209		13.1691	0.297539			0.100086	FALSE	0.3	TRUE	3	25	1	81.7192				N
E1	Control	gfap	UNKNOWN	SYBR	None	1	0.844237	1.1845	30.1786	30.1891	0.0360623		13.069	0.0879828			0	FALSE	0.3	TRUE	3	24	1	81.8684				N
E4	ActD 0-1h	gfap	UNKNOWN	SYBR	None	0.898413	0.599024	1.34744	30.3333	30.231	0.320183		13.2236	0.210617			0.154549	FALSE	0.3	TRUE	3	25	1	81.7173				N
E5	ActD 0-2h	gfap	UNKNOWN	SYBR	None	0.757321	0.642499	0.892663	30.6139	30.5922	0.0325947		13.4701	0.0854366			0.401023	FALSE	0.3	TRUE	3	25	1	81.5668				N
E6	ActD + H2O2 0-1h	gfap	UNKNOWN	SYBR	None	0.881612	0.713989	1.08859	31.7926	31.8849	0.114225		13.2508	0.10958			0.181784	FALSE	0.3	TRUE	3	26	1	81.4175				N
E7	ActD +late H2O2	gfap	UNKNOWN	SYBR	None	0.966538	0.67237	1.38941	30.9254	31.0968	0.17656		13.1181	0.188576			0.0491009	FALSE	0.3	TRUE	3	25	1	81.4207				N
E8	ActD + H2O2 0-2h	gfap	UNKNOWN	SYBR	None	0.932978	0.526247	1.65407	31.4328	31.2508	0.294209		13.1691	0.297539			0.100086	FALSE	0.3	TRUE	3	26	1	81.7192				N
F1	Control	gfap	UNKNOWN	SYBR	None	1	0.844237	1.1845	30.2292	30.1891	0.0360623		13.069	0.0879828			0	FALSE	0.3	TRUE	3	25	1	82.0176				N
F4	ActD 0-1h	gfap	UNKNOWN	SYBR	None	0.898413	0.599024	1.34744	29.8721	30.231	0.320183		13.2236	0.210617			0.154549	FALSE	0.3	TRUE	3	24	1	81.8665				N
F5	ActD 0-2h	gfap	UNKNOWN	SYBR	None	0.757321	0.642499	0.892663	30.5548	30.5922	0.0325947		13.4701	0.0854366			0.401023	FALSE	0.3	TRUE	3	25	1	81.8653				N
F6	ActD + H2O2 0-1h	gfap	UNKNOWN	SYBR	None	0.881612	0.713989	1.08859	31.8493	31.8849	0.114225		13.2508	0.10958			0.181784	FALSE	0.3	TRUE	3	26	1	81.716				N
F7	ActD +late H2O2	gfap	UNKNOWN	SYBR	None	0.966538	0.67237	1.38941	31.0867	31.0968	0.17656		13.1181	0.188576			0.0491009	FALSE	0.3	TRUE	3	25	1	81.7192				N
F8	ActD + H2O2 0-2h	gfap	UNKNOWN	SYBR	None	0.932978	0.526247	1.65407	31.4081	31.2508	0.294209		13.1691	0.297539			0.100086	FALSE	0.3	TRUE	3	26	1	81.7192				N
H11	water	Beta-actin	UNKNOWN	SYBR	None				38.3067	38.3067								FALSE	0.3	TRUE	3	33	1	76.4926	83.8035			Y
H12	water	gfap	UNKNOWN	SYBR	None				Undetermined									FALSE	0.3	TRUE	3	35	1	72.4641	61.5722			Y
Analysis Type	Singleplex
Endogenous Control	Beta-actin
RQ Min/Max Confidence Level	95.0
Reference Sample	Control
Block Type	96well
Chemistry	SYBR_GREEN
Experiment File Name	D:\qpcr raw data issue\actD experiments\ex12\ex12cntfttp_.eds
Experiment Run End Time	2011-03-11 19:53:22 PM CET
Instrument Type	steponeplus
Passive Reference	ROX
Well	Sample Name	Target Name	Task	Reporter	Quencher	RQ	RQ Min	RQ Max	Cт	Cт Mean	Cт SD	ΔCт	ΔCт Mean	ΔCт SE	HK Control ΔCт Mean	HK Control ΔCт SE	ΔΔCт	Automatic Ct Threshold	Ct Threshold	Automatic Baseline	Baseline Start	Baseline End	Efficiency	Tm1	Tm2	Tm3	Comments	MTP
A1	Control	cntf	UNKNOWN	SYBR	None	1	0.795776	1.25664	29.1051	28.9278	0.159491		12.1376	0.118701			0	FALSE	0.3	TRUE	3	23	1	75.0264				N
A2	Control	cntf	UNKNOWN	SYBR	None	1	0.795776	1.25664	28.882	28.9278	0.159491		12.1376	0.118701			0	FALSE	0.3	TRUE	3	23	1	75.1755				N
A3	Control	cntf	UNKNOWN	SYBR	None	1	0.795776	1.25664	28.7962	28.9278	0.159491		12.1376	0.118701			0	FALSE	0.3	TRUE	3	23	1	75.1742				N
A4	Control	ttp	UNKNOWN	SYBR	None	1	0.860485	1.16214	25.8797	25.8922	0.0381633		9.10207	0.0780778			0	FALSE	0.3	TRUE	3	20	1	79.645				N
A5	Control	ttp	UNKNOWN	SYBR	None	1	0.860485	1.16214	25.8619	25.8922	0.0381633		9.10207	0.0780778			0	FALSE	0.3	TRUE	3	20	1	79.793				N
A6	Control	ttp	UNKNOWN	SYBR	None	1	0.860485	1.16214	25.9351	25.8922	0.0381633		9.10207	0.0780778			0	FALSE	0.3	TRUE	3	20	1	79.793				N
A7	Control	Beta-actin	UNKNOWN	SYBR	None				16.7621	16.7902	0.129738							FALSE	0.3	TRUE	3	11	1	84.7119				N
A8	Control	Beta-actin	UNKNOWN	SYBR	None				16.6767	16.7902	0.129738							FALSE	0.3	TRUE	3	11	1	84.7119				N
A9	Control	Beta-actin	UNKNOWN	SYBR	None				16.9316	16.7902	0.129738							FALSE	0.3	TRUE	3	11	1	84.8644	65.343			Y
D1	ActD 0-1h	cntf	UNKNOWN	SYBR	None	1.00694	0.788548	1.28581	29.1538	28.9135	0.208968		12.1276	0.127033			-0.00997098	FALSE	0.3	TRUE	3	24	1	75.1755				N
D2	ActD 0-1h	cntf	UNKNOWN	SYBR	None	1.00694	0.788548	1.28581	28.7744	28.9135	0.208968		12.1276	0.127033			-0.00997098	FALSE	0.3	TRUE	3	23	1	75.0264				N
D3	ActD 0-1h	cntf	UNKNOWN	SYBR	None	1.00694	0.788548	1.28581	28.8124	28.9135	0.208968		12.1276	0.127033			-0.00997098	FALSE	0.3	TRUE	3	23	1	75.0252				N
D4	ActD 0-1h	ttp	UNKNOWN	SYBR	None	0.25714	0.237521	0.27838	27.8691	27.8474	0.0188965		11.0614	0.0412391			1.95937	FALSE	0.3	TRUE	3	22	1	79.7941				N
D5	ActD 0-1h	ttp	UNKNOWN	SYBR	None	0.25714	0.237521	0.27838	27.838	27.8474	0.0188965		11.0614	0.0412391			1.95937	FALSE	0.3	TRUE	3	22	1	79.644				N
D6	ActD 0-1h	ttp	UNKNOWN	SYBR	None	0.25714	0.237521	0.27838	27.835	27.8474	0.0188965		11.0614	0.0412391			1.95937	FALSE	0.3	TRUE	3	22	1	79.644				N
D7	ActD 0-1h	Beta-actin	UNKNOWN	SYBR	None				16.7064	16.7859	0.0688834							FALSE	0.3	TRUE	3	11	1	84.5629				N
D8	ActD 0-1h	Beta-actin	UNKNOWN	SYBR	None				16.8261	16.7859	0.0688834							FALSE	0.3	TRUE	3	11	1	84.7119				N
D9	ActD 0-1h	Beta-actin	UNKNOWN	SYBR	None				16.8253	16.7859	0.0688834							FALSE	0.3	TRUE	3	11	1	84.8644				N
E1	ActD 0-2h	cntf	UNKNOWN	SYBR	None	0.811294	0.583125	1.12874	29.482	29.342	0.220371		12.4393	0.171594			0.301702	FALSE	0.3	TRUE	3	24	1	75.1755				N
E2	ActD 0-2h	cntf	UNKNOWN	SYBR	None	0.811294	0.583125	1.12874	29.456	29.342	0.220371		12.4393	0.171594			0.301702	FALSE	0.3	TRUE	3	24	1	75.0264				N
E3	ActD 0-2h	cntf	UNKNOWN	SYBR	None	0.811294	0.583125	1.12874	29.088	29.342	0.220371		12.4393	0.171594			0.301702	FALSE	0.3	TRUE	3	23	1	75.0252				N
E4	ActD 0-2h	ttp	UNKNOWN	SYBR	None	0.140875	0.109349	0.18149	28.7543	28.8323	0.110516		11.9296	0.131636			2.82751	FALSE	0.3	TRUE	3	23	1	79.7941				N
E5	ActD 0-2h	ttp	UNKNOWN	SYBR	None	0.140875	0.109349	0.18149	28.9587	28.8323	0.110516		11.9296	0.131636			2.82751	FALSE	0.3	TRUE	3	24	1	79.644				N
E6	ActD 0-2h	ttp	UNKNOWN	SYBR	None	0.140875	0.109349	0.18149	28.7838	28.8323	0.110516		11.9296	0.131636			2.82751	FALSE	0.3	TRUE	3	23	1	79.644				N
E7	ActD 0-2h	Beta-actin	UNKNOWN	SYBR	None				16.9126	16.9027	0.199424							FALSE	0.3	TRUE	3	11	1	84.4139				N
E8	ActD 0-2h	Beta-actin	UNKNOWN	SYBR	None				16.6985	16.9027	0.199424							FALSE	0.3	TRUE	3	11	1	84.7119				N
E9	ActD 0-2h	Beta-actin	UNKNOWN	SYBR	None				17.097	16.9027	0.199424							FALSE	0.3	TRUE	3	11	1	84.7154				N
F1	ActD + H2O2 0-1h	cntf	UNKNOWN	SYBR	None	1.05887	0.848956	1.32069	30.5617	30.5417	0.0259602		12.0551	0.114811			-0.0825284	FALSE	0.3	TRUE	3	25	1	75.1755				N
F2	ActD + H2O2 0-1h	cntf	UNKNOWN	SYBR	None	1.05887	0.848956	1.32069	30.5124	30.5417	0.0259602		12.0551	0.114811			-0.0825284	FALSE	0.3	TRUE	3	25	1	75.0264				N
F3	ActD + H2O2 0-1h	cntf	UNKNOWN	SYBR	None	1.05887	0.848956	1.32069	30.5509	30.5417	0.0259602		12.0551	0.114811			-0.0825284	FALSE	0.3	TRUE	3	25	1	75.0252				N
F4	ActD + H2O2 0-1h	ttp	UNKNOWN	SYBR	None	0.642597	0.510957	0.808152	28.1788	28.2267	0.060773		9.74009	0.119113			0.638013	FALSE	0.3	TRUE	3	22	1	79.9431				N
F5	ActD + H2O2 0-1h	ttp	UNKNOWN	SYBR	None	0.642597	0.510957	0.808152	28.295	28.2267	0.060773		9.74009	0.119113			0.638013	FALSE	0.3	TRUE	3	23	1	79.644				N
F6	ActD + H2O2 0-1h	ttp	UNKNOWN	SYBR	None	0.642597	0.510957	0.808152	28.2062	28.2267	0.060773		9.74009	0.119113			0.638013	FALSE	0.3	TRUE	3	23	1	79.644				N
F7	ActD + H2O2 0-1h	Beta-actin	UNKNOWN	SYBR	None				18.4219	18.4866	0.197157							FALSE	0.3	TRUE	3	13	1	84.5629				N
F8	ActD + H2O2 0-1h	Beta-actin	UNKNOWN	SYBR	None				18.3299	18.4866	0.197157							FALSE	0.3	TRUE	3	13	1	84.5629				N
F9	ActD + H2O2 0-1h	Beta-actin	UNKNOWN	SYBR	None				18.708	18.4866	0.197157							FALSE	0.3	TRUE	3	13	1	84.8644	64.2999			Y
G1	ActD +late H2O2	cntf	UNKNOWN	SYBR	None	0.68593	0.470018	1.00103	30.5406	30.1812	0.318285		12.6815	0.196419			0.543866	FALSE	0.3	TRUE	3	25	1	75.1755				N
G2	ActD +late H2O2	cntf	UNKNOWN	SYBR	None	0.68593	0.470018	1.00103	30.0683	30.1812	0.318285		12.6815	0.196419			0.543866	FALSE	0.3	TRUE	3	24	1	75.0264				N
G3	ActD +late H2O2	cntf	UNKNOWN	SYBR	None	0.68593	0.470018	1.00103	29.9348	30.1812	0.318285		12.6815	0.196419			0.543866	FALSE	0.3	TRUE	3	24	1	75.0252				N
G4	ActD +late H2O2	ttp	UNKNOWN	SYBR	None	0.172537	0.148164	0.200921	29.208	29.1369	0.0659694		11.6371	0.079136			2.53502	FALSE	0.3	TRUE	3	23	1	79.7941				N
G5	ActD +late H2O2	ttp	UNKNOWN	SYBR	None	0.172537	0.148164	0.200921	29.1248	29.1369	0.0659694		11.6371	0.079136			2.53502	FALSE	0.3	TRUE	3	23	1	79.793				N
G6	ActD +late H2O2	ttp	UNKNOWN	SYBR	None	0.172537	0.148164	0.200921	29.0777	29.1369	0.0659694		11.6371	0.079136			2.53502	FALSE	0.3	TRUE	3	23	1	79.644				N
G7	ActD +late H2O2	Beta-actin	UNKNOWN	SYBR	None				17.5074	17.4998	0.120148							FALSE	0.3	TRUE	3	12	1	84.5629				N
G8	ActD +late H2O2	Beta-actin	UNKNOWN	SYBR	None				17.376	17.4998	0.120148							FALSE	0.3	TRUE	3	12	1	84.861				N
G9	ActD +late H2O2	Beta-actin	UNKNOWN	SYBR	None				17.6159	17.4998	0.120148							FALSE	0.3	TRUE	3	12	1	84.8644				N
H1	ActD + H2O2 0-2h	cntf	UNKNOWN	SYBR	None	0.73142	0.538419	0.993603	30.778	30.5963	0.221284		12.5888	0.159185			0.451228	FALSE	0.3	TRUE	3	25	1	75.1755				N
H2	ActD + H2O2 0-2h	cntf	UNKNOWN	SYBR	None	0.73142	0.538419	0.993603	30.6611	30.5963	0.221284		12.5888	0.159185			0.451228	FALSE	0.3	TRUE	3	25	1	75.1755				N
H3	ActD + H2O2 0-2h	cntf	UNKNOWN	SYBR	None	0.73142	0.538419	0.993603	30.3499	30.5963	0.221284		12.5888	0.159185			0.451228	FALSE	0.3	TRUE	3	25	1	75.1742				N
H4	ActD + H2O2 0-2h	ttp	UNKNOWN	SYBR	None	0.612883	0.470639	0.798118	27.8341	27.8159	0.171572		9.80839	0.137223			0.706317	FALSE	0.3	TRUE	3	22	1	79.9431				N
H5	ActD + H2O2 0-2h	ttp	UNKNOWN	SYBR	None	0.612883	0.470639	0.798118	27.6359	27.8159	0.171572		9.80839	0.137223			0.706317	FALSE	0.3	TRUE	3	22	1	79.9421				N
H6	ActD + H2O2 0-2h	ttp	UNKNOWN	SYBR	None	0.612883	0.470639	0.798118	27.9776	27.8159	0.171572		9.80839	0.137223			0.706317	FALSE	0.3	TRUE	3	22	1	79.793				N
H7	ActD + H2O2 0-2h	Beta-actin	UNKNOWN	SYBR	None				17.9136	18.0075	0.164479							FALSE	0.3	TRUE	3	12	1	84.7119				N
H8	ActD + H2O2 0-2h	Beta-actin	UNKNOWN	SYBR	None				17.9114	18.0075	0.164479							FALSE	0.3	TRUE	3	12	1	84.7119				N
H9	ActD + H2O2 0-2h	Beta-actin	UNKNOWN	SYBR	None				18.1974	18.0075	0.164479							FALSE	0.3	TRUE	3	12	1	84.8644				N
H10	water	cntf	UNKNOWN	SYBR	None	27870.1			33.8599	33.8599			-2.62883				-14.7664	FALSE	0.3	TRUE	3	28	1	72.1978				N
H11	water	ttp	UNKNOWN	SYBR	None	4045.12			33.6088	33.6088			-2.87989				-11.982	FALSE	0.3	TRUE	3	28	1	73.9855	64.5988			Y
H12	water	Beta-actin	UNKNOWN	SYBR	None				36.4887	36.4887								FALSE	0.3	TRUE	3	31	1	86.2031	76.0715			Y
Analysis Type	Singleplex
Endogenous Control	Beta-actin
RQ Min/Max Confidence Level	95.0
Reference Sample	Control
Block Type	96well
Chemistry	SYBR_GREEN
Experiment File Name	D:\qpcr raw data issue\actD experiments\actdfgf2finalexxx_ex1228fgfg.eds
Experiment Run End Time	2012-03-24 18:53:38 PM CET
Instrument Type	steponeplus
Passive Reference	ROX
Well	Sample Name	Target Name	Task	Reporter	Quencher	RQ	RQ Min	RQ Max	Cт	Cт Mean	Cт SD	ΔCт	ΔCт Mean	ΔCт SE	HK Control ΔCт Mean	HK Control ΔCт SE	ΔΔCт	Automatic Ct Threshold	Ct Threshold	Automatic Baseline	Baseline Start	Baseline End	Efficiency	Tm1	Tm2	Tm3	Comments
A1	Control-12	fgf2	UNKNOWN	SYBR	None	1	0.528369	1.89262	30.5239	30.3105	0.301878		13.8604	0.21391			0	FALSE	0.3	TRUE	3	25	1	74.8872
A2	Control-12	fgf2	UNKNOWN	SYBR	None	1	0.528369	1.89262	30.097	30.3105	0.301878		13.8604	0.21391			0	FALSE	0.3	TRUE	3	25	1	75.3342
A3	Control-12	Beta-actin	UNKNOWN	SYBR	None				16.4362	16.4501	0.0196182							FALSE	0.3	TRUE	3	11	1	84.7151
A4	Control-12	Beta-actin	UNKNOWN	SYBR	None				16.464	16.4501	0.0196182							FALSE	0.3	TRUE	3	11	1	84.7151
A9	water	fgf2	UNKNOWN	SYBR	None	366.008			38.6572	38.6572			5.34462				-8.51573	FALSE	0.3	TRUE	3	33	1	73.9865
B9	water	Beta-actin	UNKNOWN	SYBR	None				33.3126	33.3126								FALSE	0.3	TRUE	3	28	1	76.3711
D1	ActD 0-1h-12	fgf2	UNKNOWN	SYBR	None	0.841655	0.712761	0.993859	30.2898	30.2682	0.0305022		14.1091	0.0557358			0.248698	FALSE	0.3	TRUE	3	25	1	75.1852
D2	ActD 0-1h-12	fgf2	UNKNOWN	SYBR	None	0.841655	0.712761	0.993859	30.2467	30.2682	0.0305022		14.1091	0.0557358			0.248698	FALSE	0.3	TRUE	3	25	1	75.1852
D3	ActD 0-1h-12	Beta-actin	UNKNOWN	SYBR	None				16.1078	16.1592	0.0726814							FALSE	0.3	TRUE	3	10	1	84.7151
D4	ActD 0-1h-12	Beta-actin	UNKNOWN	SYBR	None				16.2106	16.1592	0.0726814							FALSE	0.3	TRUE	3	10	1	84.5661
E1	ActD 0-2h-12	fgf2	UNKNOWN	SYBR	None	0.774591	0.49968	1.20075	30.725	30.5841	0.199285		14.2288	0.146986			0.368493	FALSE	0.3	TRUE	3	25	1	75.1852
E2	ActD 0-2h-12	fgf2	UNKNOWN	SYBR	None	0.774591	0.49968	1.20075	30.4432	30.5841	0.199285		14.2288	0.146986			0.368493	FALSE	0.3	TRUE	3	25	1	75.1852
E3	ActD 0-2h-12	Beta-actin	UNKNOWN	SYBR	None				16.3135	16.3553	0.0591202							FALSE	0.3	TRUE	3	11	1	84.5661
E4	ActD 0-2h-12	Beta-actin	UNKNOWN	SYBR	None				16.3971	16.3553	0.0591202							FALSE	0.3	TRUE	3	11	1	84.5661
F1	ActD + H2O2 0-1h-12	fgf2	UNKNOWN	SYBR	None	0.481668	0.383495	0.604972	32.6756	32.6005	0.106164		14.9142	0.0764251			1.05389	FALSE	0.3	TRUE	3	27	1	75.1852
F2	ActD + H2O2 0-1h-12	fgf2	UNKNOWN	SYBR	None	0.481668	0.383495	0.604972	32.5254	32.6005	0.106164		14.9142	0.0764251			1.05389	FALSE	0.3	TRUE	3	27	1	75.0362
F3	ActD + H2O2 0-1h-12	Beta-actin	UNKNOWN	SYBR	None				17.6719	17.6863	0.0202669							FALSE	0.3	TRUE	3	12	1	84.7151
F4	ActD + H2O2 0-1h-12	Beta-actin	UNKNOWN	SYBR	None				17.7006	17.6863	0.0202669							FALSE	0.3	TRUE	3	12	1	84.7151
G1	ActD + late H2O2-12	fgf2	UNKNOWN	SYBR	None	0.477067	0.351487	0.647515	31.6314	31.7304	0.140027		14.9281	0.10243			1.06774	FALSE	0.3	TRUE	3	26	1	75.1852
G2	ActD + late H2O2-12	fgf2	UNKNOWN	SYBR	None	0.477067	0.351487	0.647515	31.8294	31.7304	0.140027		14.9281	0.10243			1.06774	FALSE	0.3	TRUE	3	26	1	75.1852
G3	ActD + late H2O2-12	Beta-actin	UNKNOWN	SYBR	None				16.7761	16.8023	0.0370973							FALSE	0.3	TRUE	3	11	1	84.8642
G4	ActD + late H2O2-12	Beta-actin	UNKNOWN	SYBR	None				16.8286	16.8023	0.0370973							FALSE	0.3	TRUE	3	11	1	84.7151
H1	ActD + H2O2 0-2h-12	fgf2	UNKNOWN	SYBR	None	0.641033	0.387838	1.05952	32.0438	31.8761	0.237144		14.5019	0.168487			0.64153	FALSE	0.3	TRUE	3	26	1	75.3342
H2	ActD + H2O2 0-2h-12	fgf2	UNKNOWN	SYBR	None	0.641033	0.387838	1.05952	31.7084	31.8761	0.237144		14.5019	0.168487			0.64153	FALSE	0.3	TRUE	3	26	1	75.3342
H3	ActD + H2O2 0-2h-12	Beta-actin	UNKNOWN	SYBR	None				17.3906	17.3742	0.0232057							FALSE	0.3	TRUE	3	12	1	84.8642
H4	ActD + H2O2 0-2h-12	Beta-actin	UNKNOWN	SYBR	None				17.3578	17.3742	0.0232057							FALSE	0.3	TRUE	3	12	1	84.7151
Analysis Type	Singleplex
Endogenous Control	Beta-actin
RQ Min/Max Confidence Level	95.0
Reference Sample	Control-12

## Sheet: Figure 2A
ABI Step One Plus
Experiment 1
Block Type	96well
Chemistry	SYBR_GREEN
Experiment File Name	C:\Users\cavit\Desktop\qpcr raw data issue\tnf actd serum\ex56noserumIV_.eds
Experiment Run End Time	2011-12-09 17:24:03 PM CET
Instrument Type	steponeplus
Passive Reference	ROX
Well	Sample Name	Target Name	Task	Reporter	Quencher	RQ	RQ Min	RQ Max	Cт	Cт Mean	Cт SD	ΔCт	ΔCт Mean	ΔCт SE	HK Control ΔCт Mean	HK Control ΔCт SE	ΔΔCт	Automatic Ct Threshold	Ct Threshold	Automatic Baseline	Baseline Start	Baseline End	Efficiency	Tm1	Tm2	Tm3	Comments	NOISE	MTP
A1	Control	LIF	UNKNOWN	SYBR	None	1	0.92264	1.08385	26.8033	26.8283	0.0353332		9.52642	0.0269973			0	FALSE	0.3	TRUE	3	21	1	81.7371				N	N
A2	TNF	LIF	UNKNOWN	SYBR	None	7.43925	5.8873	9.40032	23.6132	23.6803	0.0949188		6.63127	0.0784523			-2.89516	FALSE	0.3	TRUE	3	18	1	81.7371				N	N
A3	SD 0-1h	LIF	UNKNOWN	SYBR	None	0.422759	0.371478	0.48112	27.8181	27.8568	0.0547383		10.7685	0.0433592			1.24209	FALSE	0.3	TRUE	3	22	1	81.7281	64.8873			N	Y
A4	SD 0-2h	LIF	UNKNOWN	SYBR	None	0.110189	0.0399467	0.303943	29.5447	29.8848	0.480966		12.7084	0.340215			3.18195	FALSE	0.3	TRUE	3	24	1	81.7281				N	N
A5	SD + H2O2 0-1h	LIF	UNKNOWN	SYBR	None	3.58964	1.32317	9.73839	24.6123	24.9468	0.47295		7.68259	0.334641			-1.84384	FALSE	0.3	TRUE	3	19	1	81.7276				N	N
A6	SD + late H2O2	LIF	UNKNOWN	SYBR	None	0.173358	0.115756	0.259622	29.3513	29.4806	0.182857		12.0546	0.135419			2.52818	FALSE	0.3	TRUE	3	24	1	81.4295				N	N
A7	SD + H2O2 0-2h	LIF	UNKNOWN	SYBR	None	3.02663	2.3883	3.83559	25.444	25.3918	0.0737685		7.92871	0.0794238			-1.59771	FALSE	0.3	TRUE	3	18	1	81.5846				N	N
A10	Control	-RT Beta-ACTIN	UNKNOWN	SYBR	None	1			27.7827	27.7827			10.4808				0	FALSE	0.3	TRUE	3	22	1	83.0747				Y	N
A12	water	LIF	UNKNOWN	SYBR	None	119.335			35.2882	35.2882			2.62755				-6.89887	FALSE	0.3	TRUE	3	30	1	74.134				N	N
B1	Control	LIF	UNKNOWN	SYBR	None	1	0.92264	1.08385	26.8533	26.8283	0.0353332		9.52642	0.0269973			0	FALSE	0.3	TRUE	3	21	1	81.4391				N	N
B2	TNF	LIF	UNKNOWN	SYBR	None	7.43925	5.8873	9.40032	23.7474	23.6803	0.0949188		6.63127	0.0784523			-2.89516	FALSE	0.3	TRUE	3	18	1	81.5881				N	N
B3	SD 0-1h	LIF	UNKNOWN	SYBR	None	0.422759	0.371478	0.48112	27.8955	27.8568	0.0547383		10.7685	0.0433592			1.24209	FALSE	0.3	TRUE	3	22	1	81.5791				N	N
B4	SD 0-2h	LIF	UNKNOWN	SYBR	None	0.110189	0.0399467	0.303943	30.2249	29.8848	0.480966		12.7084	0.340215			3.18195	FALSE	0.3	TRUE	3	25	1	81.281	72.7861			N	Y
B5	SD + H2O2 0-1h	LIF	UNKNOWN	SYBR	None	3.58964	1.32317	9.73839	25.2812	24.9468	0.47295		7.68259	0.334641			-1.84384	FALSE	0.3	TRUE	3	19	1	80.9823				N	N
B6	SD + late H2O2	LIF	UNKNOWN	SYBR	None	0.173358	0.115756	0.259622	29.6099	29.4806	0.182857		12.0546	0.135419			2.52818	FALSE	0.3	TRUE	3	24	1	81.4295				N	N
B7	SD + H2O2 0-2h	LIF	UNKNOWN	SYBR	None	3.02663	2.3883	3.83559	25.3396	25.3918	0.0737685		7.92871	0.0794238			-1.59771	FALSE	0.3	TRUE	3	20	1	81.2866				N	N
B10	TNF	-RT Beta-ACTIN	UNKNOWN	SYBR	None	0.0227551			32.9875	32.9875			15.9385				5.45767	FALSE	0.3	TRUE	3	27	1	75.7729	83.3727	64.8947		N	Y
B12	water	ttp	UNKNOWN	SYBR	None	400.797			33.4039	33.4039			0.743233				-8.64673	FALSE	0.3	TRUE	3	28	1	73.836				N	N
C1	Control	ttp	UNKNOWN	SYBR	None	1	0.740499	1.35044	26.792	26.6918	0.141725		9.38996	0.100736			0	FALSE	0.3	TRUE	3	21	1	79.2044				N	N
C2	TNF	ttp	UNKNOWN	SYBR	None	1.85126	1.63886	2.09119	25.546	25.5505	0.00627819		8.50145	0.0408617			-0.888507	FALSE	0.3	TRUE	3	20	1	79.2044				N	N
C3	SD 0-1h	ttp	UNKNOWN	SYBR	None	0.559195	0.426107	0.73385	27.4058	27.3168	0.12589		10.2285	0.0911376			0.838577	FALSE	0.3	TRUE	3	22	1	79.0455				N	N
C4	SD 0-2h	ttp	UNKNOWN	SYBR	None	0.511933	0.421695	0.621482	27.4679	27.5323	0.0910574		10.3559	0.0650193			0.965972	FALSE	0.3	TRUE	3	22	1	79.3436				N	N
C5	SD + H2O2 0-1h	ttp	UNKNOWN	SYBR	None	1.02337	0.950284	1.10208	26.6426	26.6208	0.0307625		9.35663	0.0248442			-0.0333271	FALSE	0.3	TRUE	3	21	1	79.1935				N	N
C6	SD + late H2O2	ttp	UNKNOWN	SYBR	None	0.46282	0.232522	0.921211	28.1547	27.9274	0.321408		10.5014	0.230807			1.11148	FALSE	0.3	TRUE	3	23	1	78.8953				N	N
C7	SD + H2O2 0-2h	ttp	UNKNOWN	SYBR	None	0.889048	0.64875	1.21835	27.1097	27.0227	0.123092		9.55963	0.105655			0.169667	FALSE	0.3	TRUE	3	21	1	79.0513				N	N
C10	SD 0-1h	-RT Beta-ACTIN	UNKNOWN	SYBR	None	0.0316554			32.5505	32.5505			15.4622				4.9814	FALSE	0.3	TRUE	3	27	1	75.6239	82.7767			N	Y
D1	Control	ttp	UNKNOWN	SYBR	None	1	0.740499	1.35044	26.5916	26.6918	0.141725		9.38996	0.100736			0	FALSE	0.3	TRUE	3	21	1	79.2044				N	N
D2	TNF	ttp	UNKNOWN	SYBR	None	1.85126	1.63886	2.09119	25.5549	25.5505	0.00627819		8.50145	0.0408617			-0.888507	FALSE	0.3	TRUE	3	20	1	79.2044				N	N
D3	SD 0-1h	ttp	UNKNOWN	SYBR	None	0.559195	0.426107	0.73385	27.2278	27.3168	0.12589		10.2285	0.0911376			0.838577	FALSE	0.3	TRUE	3	21	1	79.1946				N	N
D4	SD 0-2h	ttp	UNKNOWN	SYBR	None	0.511933	0.421695	0.621482	27.5967	27.5323	0.0910574		10.3559	0.0650193			0.965972	FALSE	0.3	TRUE	3	22	1	79.1946				N	N
D5	SD + H2O2 0-1h	ttp	UNKNOWN	SYBR	None	1.02337	0.950284	1.10208	26.5991	26.6208	0.0307625		9.35663	0.0248442			-0.0333271	FALSE	0.3	TRUE	3	21	1	79.0444				N	N
D6	SD + late H2O2	ttp	UNKNOWN	SYBR	None	0.46282	0.232522	0.921211	27.7002	27.9274	0.321408		10.5014	0.230807			1.11148	FALSE	0.3	TRUE	3	22	1	79.1935				N	N
D7	SD + H2O2 0-2h	ttp	UNKNOWN	SYBR	None	0.889048	0.64875	1.21835	26.9357	27.0227	0.123092		9.55963	0.105655			0.169667	FALSE	0.3	TRUE	3	21	1	79.0513				N	N
D10	SD 0-2h	-RT Beta-ACTIN	UNKNOWN	SYBR	None	0.026468			32.8968	32.8968			15.7204				5.23961	FALSE	0.3	TRUE	3	27	1	75.6239	64.2986			N	Y
D12	water	Beta-ACTIN	UNKNOWN	SYBR	None				32.6607	32.6607								FALSE	0.3	TRUE	3	27	1	75.4751				N	N
E10	SD + H2O2 0-1h	-RT Beta-ACTIN	UNKNOWN	SYBR	None	0.0307703			32.7673	32.7673			15.5031				5.02232	FALSE	0.3	TRUE	3	27	1	75.7729	83.0747			N	Y
F10	SD + late H2O2	-RT Beta-ACTIN	UNKNOWN	SYBR	None	0.0364368			32.6853	32.6853			15.2593				4.77846	FALSE	0.3	TRUE	3	27	1	75.1768	82.6276			N	Y
G1	Control	Beta-ACTIN	UNKNOWN	SYBR	None				17.3121	17.3018	0.0144661							FALSE	0.3	TRUE	3	12	1	84.2697				N	N
G2	TNF	Beta-ACTIN	UNKNOWN	SYBR	None				17.0897	17.049	0.0574451							FALSE	0.3	TRUE	3	11	1	84.2697				N	N
G3	SD 0-1h	Beta-ACTIN	UNKNOWN	SYBR	None				17.0688	17.0883	0.0276362							FALSE	0.3	TRUE	3	11	1	84.4108	64.5892			N	Y
G4	SD 0-2h	Beta-ACTIN	UNKNOWN	SYBR	None				17.1854	17.1764	0.0127897							FALSE	0.3	TRUE	3	11	1	84.4108				N	N
G5	SD + H2O2 0-1h	Beta-ACTIN	UNKNOWN	SYBR	None				17.2762	17.2642	0.0169747							FALSE	0.3	TRUE	3	12	1	84.2618				N	N
G6	SD + late H2O2	Beta-ACTIN	UNKNOWN	SYBR	None				17.3858	17.426	0.0569232							FALSE	0.3	TRUE	3	12	1	84.2618	64.7338			N	Y
G7	SD + H2O2 0-2h	Beta-ACTIN	UNKNOWN	SYBR	None				17.4032	17.4631	0.0847024							FALSE	0.3	TRUE	3	12	1	84.267				N	N
G10	SD + H2O2 0-2h	-RT Beta-ACTIN	UNKNOWN	SYBR	None	0.0374197			32.684	32.684			15.2209				4.74006	FALSE	0.3	TRUE	3	27	1	75.6239				N	N
H1	Control	Beta-ACTIN	UNKNOWN	SYBR	None				17.2916	17.3018	0.0144661							FALSE	0.3	TRUE	3	11	1	84.4187				N	N
H2	TNF	Beta-ACTIN	UNKNOWN	SYBR	None				17.0084	17.049	0.0574451							FALSE	0.3	TRUE	3	11	1	84.4187				N	N
H3	SD 0-1h	Beta-ACTIN	UNKNOWN	SYBR	None				17.1078	17.0883	0.0276362							FALSE	0.3	TRUE	3	11	1	84.4108				N	N
H4	SD 0-2h	Beta-ACTIN	UNKNOWN	SYBR	None				17.1674	17.1764	0.0127897							FALSE	0.3	TRUE	3	11	1	84.5598				N	N
H5	SD + H2O2 0-1h	Beta-ACTIN	UNKNOWN	SYBR	None				17.2522	17.2642	0.0169747							FALSE	0.3	TRUE	3	12	1	84.4109				N	N
H6	SD + late H2O2	Beta-ACTIN	UNKNOWN	SYBR	None				17.4663	17.426	0.0569232							FALSE	0.3	TRUE	3	12	1	84.4109				N	N
H7	SD + H2O2 0-2h	Beta-ACTIN	UNKNOWN	SYBR	None				17.523	17.4631	0.0847024							FALSE	0.3	TRUE	3	12	1	84.118				N	N
Analysis Type	Singleplex
Endogenous Control	Beta-ACTIN
RQ Min/Max Confidence Level	95.0
Reference Sample	Control
Experiment 2
Block Type	96well
Chemistry	SYBR_GREEN
Experiment File Name	D:\password backup 1.3.2013\LEAVING ZURICH\main computer backups\flashdrive 29.6.12\tnfstability\ex38.eds
Experiment Run End Time	2011-05-23 19:43:05 PM CEST
Instrument Type	steponeplus
Passive Reference	ROX
Well	Sample Name	Target Name	Task	Reporter	Quencher	RQ	RQ Min	RQ Max	Cт	Cт Mean	Cт SD	ΔCт	ΔCт Mean	ΔCт SE	HK Control ΔCт Mean	HK Control ΔCт SE	ΔΔCт	Automatic Ct Threshold	Ct Threshold	Automatic Baseline	Baseline Start	Baseline End	Efficiency	Tm1	Tm2	Tm3	Comments	MTP
A1	Control	LIF	UNKNOWN	SYBR	None	1	0.860826	1.16167	26.7821	26.6506	0.131265		9.45887	0.0778716			0	FALSE	0.3	TRUE	3	21	1	81.884				N
A2	Control	LIF	UNKNOWN	SYBR	None	1	0.860826	1.16167	26.6502	26.6506	0.131265		9.45887	0.0778716			0	FALSE	0.3	TRUE	3	21	1	82.033				N
A3	Control	LIF	UNKNOWN	SYBR	None	1	0.860826	1.16167	26.5196	26.6506	0.131265		9.45887	0.0778716			0	FALSE	0.3	TRUE	3	21	1	82.0305				N
A7	Control	ttp	UNKNOWN	SYBR	None	1	0.949445	1.05325	26.4612	26.452	0.0349075		9.26025	0.0269564			0	FALSE	0.3	TRUE	3	21	1	79.1993				N
A8	Control	ttp	UNKNOWN	SYBR	None	1	0.949445	1.05325	26.4134	26.452	0.0349075		9.26025	0.0269564			0	FALSE	0.3	TRUE	3	21	1	79.3483				N
A9	Control	ttp	UNKNOWN	SYBR	None	1	0.949445	1.05325	26.4814	26.452	0.0349075		9.26025	0.0269564			0	FALSE	0.3	TRUE	3	21	1	79.3489				N
A10	Control	Beta-ACTIN	UNKNOWN	SYBR	None				17.2055	17.1918	0.0310066							FALSE	0.3	TRUE	3	11	1	84.2665				N
A11	Control	Beta-ACTIN	UNKNOWN	SYBR	None				17.1563	17.1918	0.0310066							FALSE	0.3	TRUE	3	11	1	84.4158				N
A12	Control	Beta-ACTIN	UNKNOWN	SYBR	None				17.2136	17.1918	0.0310066							FALSE	0.3	TRUE	3	11	1	84.4158				N
B1	TNF	LIF	UNKNOWN	SYBR	None	7.27244	6.43167	8.22312	23.8725	23.7878	0.108616		6.59643	0.063839			-2.86244	FALSE	0.3	TRUE	3	18	1	82.033				N
B2	TNF	LIF	UNKNOWN	SYBR	None	7.27244	6.43167	8.22312	23.6653	23.7878	0.108616		6.59643	0.063839			-2.86244	FALSE	0.3	TRUE	3	18	1	82.033				N
B3	TNF	LIF	UNKNOWN	SYBR	None	7.27244	6.43167	8.22312	23.8255	23.7878	0.108616		6.59643	0.063839			-2.86244	FALSE	0.3	TRUE	3	18	1	82.0305				N
B7	TNF	ttp	UNKNOWN	SYBR	None	2.06297	1.93797	2.19604	25.3991	25.4069	0.0523062		8.21552	0.0324794			-1.04472	FALSE	0.3	TRUE	3	20	1	79.3483				N
B8	TNF	ttp	UNKNOWN	SYBR	None	2.06297	1.93797	2.19604	25.4626	25.4069	0.0523062		8.21552	0.0324794			-1.04472	FALSE	0.3	TRUE	3	20	1	79.4974				N
B9	TNF	ttp	UNKNOWN	SYBR	None	2.06297	1.93797	2.19604	25.3589	25.4069	0.0523062		8.21552	0.0324794			-1.04472	FALSE	0.3	TRUE	3	20	1	79.4979				N
B10	TNF	Beta-ACTIN	UNKNOWN	SYBR	None				17.168	17.1914	0.0207074							FALSE	0.3	TRUE	3	11	1	84.4155				N
B11	TNF	Beta-ACTIN	UNKNOWN	SYBR	None				17.1985	17.1914	0.0207074							FALSE	0.3	TRUE	3	11	1	84.4158				N
B12	TNF	Beta-ACTIN	UNKNOWN	SYBR	None				17.2075	17.1914	0.0207074							FALSE	0.3	TRUE	3	11	1	84.4158				N
C1	SD 0-1h	LIF	UNKNOWN	SYBR	None	0.515629	0.451869	0.588385	27.4592	27.329	0.113198		10.4145	0.0685868			0.955595	FALSE	0.3	TRUE	3	22	1	81.884				N
C2	SD 0-1h	LIF	UNKNOWN	SYBR	None	0.515629	0.451869	0.588385	27.2542	27.329	0.113198		10.4145	0.0685868			0.955595	FALSE	0.3	TRUE	3	22	1	81.884				N
C3	SD 0-1h	LIF	UNKNOWN	SYBR	None	0.515629	0.451869	0.588385	27.2735	27.329	0.113198		10.4145	0.0685868			0.955595	FALSE	0.3	TRUE	3	22	1	81.8815				N
C7	SD 0-1h	ttp	UNKNOWN	SYBR	None	0.663269	0.571282	0.770068	26.6407	26.7671	0.129446		9.85258	0.077578			0.592333	FALSE	0.3	TRUE	3	21	1	79.4974				N
C8	SD 0-1h	ttp	UNKNOWN	SYBR	None	0.663269	0.571282	0.770068	26.8994	26.7671	0.129446		9.85258	0.077578			0.592333	FALSE	0.3	TRUE	3	21	1	79.3483	65.636			Y
C9	SD 0-1h	ttp	UNKNOWN	SYBR	None	0.663269	0.571282	0.770068	26.7612	26.7671	0.129446		9.85258	0.077578			0.592333	FALSE	0.3	TRUE	3	21	1	79.4979				N
C10	SD 0-1h	Beta-ACTIN	UNKNOWN	SYBR	None				16.9143	16.9145	0.0360371							FALSE	0.3	TRUE	3	11	1	84.4155				N
C11	SD 0-1h	Beta-ACTIN	UNKNOWN	SYBR	None				16.8786	16.9145	0.0360371							FALSE	0.3	TRUE	3	11	1	84.4158				N
C12	SD 0-1h	Beta-ACTIN	UNKNOWN	SYBR	None				16.9507	16.9145	0.0360371							FALSE	0.3	TRUE	3	11	1	84.4158				N
D1	SD 0-2h	LIF	UNKNOWN	SYBR	None	0.114299	0.104269	0.125293	28.4299	28.465	0.0355987		12.588	0.0477215			3.12912	FALSE	0.3	TRUE	3	23	1	81.884				N
D2	SD 0-2h	LIF	UNKNOWN	SYBR	None	0.114299	0.104269	0.125293	28.4639	28.465	0.0355987		12.588	0.0477215			3.12912	FALSE	0.3	TRUE	3	23	1	81.884				N
D3	SD 0-2h	LIF	UNKNOWN	SYBR	None	0.114299	0.104269	0.125293	28.5011	28.465	0.0355987		12.588	0.0477215			3.12912	FALSE	0.3	TRUE	3	23	1	81.8815				N
D7	SD 0-2h	ttp	UNKNOWN	SYBR	None	0.766938	0.693746	0.847852	25.5779	25.5201	0.0508339		9.64306	0.052118			0.382818	FALSE	0.3	TRUE	3	20	1	79.3483				N
D8	SD 0-2h	ttp	UNKNOWN	SYBR	None	0.766938	0.693746	0.847852	25.4997	25.5201	0.0508339		9.64306	0.052118			0.382818	FALSE	0.3	TRUE	3	20	1	79.3483				N
D9	SD 0-2h	ttp	UNKNOWN	SYBR	None	0.766938	0.693746	0.847852	25.4826	25.5201	0.0508339		9.64306	0.052118			0.382818	FALSE	0.3	TRUE	3	20	1	79.4979				N
D10	SD 0-2h	Beta-ACTIN	UNKNOWN	SYBR	None				15.9615	15.877	0.0745974							FALSE	0.3	TRUE	3	10	1	84.4155				N
D11	SD 0-2h	Beta-ACTIN	UNKNOWN	SYBR	None				15.8201	15.877	0.0745974							FALSE	0.3	TRUE	3	10	1	84.5648				N
D12	SD 0-2h	Beta-ACTIN	UNKNOWN	SYBR	None				15.8494	15.877	0.0745974							FALSE	0.3	TRUE	3	10	1	84.4158				N
E1	SD + H2O2 0-1h	LIF	UNKNOWN	SYBR	None	3.9134	3.54437	4.32086	24.4096	24.3607	0.0427275		7.49045	0.0514672			-1.96842	FALSE	0.3	TRUE	3	19	1	82.033				N
E2	SD + H2O2 0-1h	LIF	UNKNOWN	SYBR	None	3.9134	3.54437	4.32086	24.3421	24.3607	0.0427275		7.49045	0.0514672			-1.96842	FALSE	0.3	TRUE	3	19	1	81.884				N
E3	SD + H2O2 0-1h	LIF	UNKNOWN	SYBR	None	3.9134	3.54437	4.32086	24.3305	24.3607	0.0427275		7.49045	0.0514672			-1.96842	FALSE	0.3	TRUE	3	19	1	81.8815				N
E7	SD + H2O2 0-1h	ttp	UNKNOWN	SYBR	None	1.21259	1.09832	1.33877	25.8559	25.8524	0.0426095		8.98215	0.0514346			-0.278098	FALSE	0.3	TRUE	3	20	1	79.1993				N
E8	SD + H2O2 0-1h	ttp	UNKNOWN	SYBR	None	1.21259	1.09832	1.33877	25.8932	25.8524	0.0426095		8.98215	0.0514346			-0.278098	FALSE	0.3	TRUE	3	20	1	79.3483				N
E9	SD + H2O2 0-1h	ttp	UNKNOWN	SYBR	None	1.21259	1.09832	1.33877	25.8082	25.8524	0.0426095		8.98215	0.0514346			-0.278098	FALSE	0.3	TRUE	3	20	1	79.4979				N
E10	SD + H2O2 0-1h	Beta-ACTIN	UNKNOWN	SYBR	None				16.9512	16.8703	0.0782367							FALSE	0.3	TRUE	3	11	1	84.4155				N
E11	SD + H2O2 0-1h	Beta-ACTIN	UNKNOWN	SYBR	None				16.8646	16.8703	0.0782367							FALSE	0.3	TRUE	3	11	1	84.4158				N
E12	SD + H2O2 0-1h	Beta-ACTIN	UNKNOWN	SYBR	None				16.795	16.8703	0.0782367							FALSE	0.3	TRUE	3	11	1	84.4158				N
F1	SD + late H2O2	LIF	UNKNOWN	SYBR	None	0.212629	0.176008	0.25687	26.6747	26.5105	0.167451		11.6925	0.0982189			2.23359	FALSE	0.3	TRUE	3	21	1	81.884				N
F2	SD + late H2O2	LIF	UNKNOWN	SYBR	None	0.212629	0.176008	0.25687	26.5166	26.5105	0.167451		11.6925	0.0982189			2.23359	FALSE	0.3	TRUE	3	21	1	81.7351				N
F3	SD + late H2O2	LIF	UNKNOWN	SYBR	None	0.212629	0.176008	0.25687	26.34	26.5105	0.167451		11.6925	0.0982189			2.23359	FALSE	0.3	TRUE	3	21	1	81.8815	64.8924			Y
F7	SD + late H2O2	ttp	UNKNOWN	SYBR	None	0.738394	0.697617	0.781556	24.4909	24.5158	0.0413903		9.69778	0.0295185			0.437536	FALSE	0.3	TRUE	3	19	1	79.3483				N
F8	SD + late H2O2	ttp	UNKNOWN	SYBR	None	0.738394	0.697617	0.781556	24.5636	24.5158	0.0413903		9.69778	0.0295185			0.437536	FALSE	0.3	TRUE	3	19	1	79.1993	64.4436			Y
F9	SD + late H2O2	ttp	UNKNOWN	SYBR	None	0.738394	0.697617	0.781556	24.4929	24.5158	0.0413903		9.69778	0.0295185			0.437536	FALSE	0.3	TRUE	3	19	1	79.3489				N
F10	SD + late H2O2	Beta-ACTIN	UNKNOWN	SYBR	None				14.7838	14.818	0.0300145							FALSE	0.3	TRUE	3	9	1	84.4155				N
F11	SD + late H2O2	Beta-ACTIN	UNKNOWN	SYBR	None				14.84	14.818	0.0300145							FALSE	0.3	TRUE	3	9	1	84.1178				N
F12	SD + late H2O2	Beta-ACTIN	UNKNOWN	SYBR	None				14.8302	14.818	0.0300145							FALSE	0.3	TRUE	3	9	1	84.2668				N
G1	SD + H2O2 0-2h	LIF	UNKNOWN	SYBR	None	3.0577	2.68125	3.487	23.3825	23.3426	0.109167		7.84643	0.0682673			-1.61244	FALSE	0.3	TRUE	3	18	1	82.033				N
G2	SD + H2O2 0-2h	LIF	UNKNOWN	SYBR	None	3.0577	2.68125	3.487	23.4262	23.3426	0.109167		7.84643	0.0682673			-1.61244	FALSE	0.3	TRUE	3	18	1	82.033				N
G3	SD + H2O2 0-2h	LIF	UNKNOWN	SYBR	None	3.0577	2.68125	3.487	23.2191	23.3426	0.109167		7.84643	0.0682673			-1.61244	FALSE	0.3	TRUE	3	18	1	82.0305				N
G7	SD + H2O2 0-2h	ttp	UNKNOWN	SYBR	None	1.19987	1.13323	1.27044	24.5112	24.4935	0.0241119		8.99736	0.0296938			-0.262881	FALSE	0.3	TRUE	3	19	1	79.3483	64.7417			Y
G8	SD + H2O2 0-2h	ttp	UNKNOWN	SYBR	None	1.19987	1.13323	1.27044	24.4661	24.4935	0.0241119		8.99736	0.0296938			-0.262881	FALSE	0.3	TRUE	3	19	1	79.3483				N
G9	SD + H2O2 0-2h	ttp	UNKNOWN	SYBR	None	1.19987	1.13323	1.27044	24.5033	24.4935	0.0241119		8.99736	0.0296938			-0.262881	FALSE	0.3	TRUE	3	19	1	79.4979				N
G10	SD + H2O2 0-2h	Beta-ACTIN	UNKNOWN	SYBR	None				15.4999	15.4962	0.0454288							FALSE	0.3	TRUE	3	10	1	84.4155				N
G11	SD + H2O2 0-2h	Beta-ACTIN	UNKNOWN	SYBR	None				15.449	15.4962	0.0454288							FALSE	0.3	TRUE	3	10	1	84.4158				N
G12	SD + H2O2 0-2h	Beta-ACTIN	UNKNOWN	SYBR	None				15.5397	15.4962	0.0454288							FALSE	0.3	TRUE	3	10	1	84.1178				N
H1	Control	-RT Beta-ACTIN	UNKNOWN	SYBR	None	1			34.5209	34.5209			17.3291				0	FALSE	0.3	TRUE	3	29	1	76.6694	84.4169	64.7503		Y
H2	TNF	-RT Beta-ACTIN	UNKNOWN	SYBR	None	0.799994			34.8424	34.8424			17.651				0.321939	FALSE	0.3	TRUE	3	29	1	75.6265	83.8209			Y
H3	SD 0-1h	-RT Beta-ACTIN	UNKNOWN	SYBR	None	0.940406			34.3323	34.3323			17.4178				0.0886447	FALSE	0.3	TRUE	3	29	1	76.3675				N
H4	SD 0-2h	-RT Beta-ACTIN	UNKNOWN	SYBR	None	0.171588			35.7491	35.7491			19.8721				2.54298	FALSE	0.3	TRUE	3	30	1	75.4733	63.8492			Y
H5	SD + H2O2 0-1h	-RT Beta-ACTIN	UNKNOWN	SYBR	None	0.238588			36.2668	36.2668			19.3965				2.06741	FALSE	0.3	TRUE	3	31	1	75.6179	83.6677			Y
H6	SD + late H2O2	-RT Beta-ACTIN	UNKNOWN	SYBR	None	0.359996			33.621	33.621			18.8031				1.47395	FALSE	0.3	TRUE	3	28	1	83.8168	75.6179			Y
H7	SD + H2O2 0-2h	-RT Beta-ACTIN	UNKNOWN	SYBR	None	0.0709868			36.6416	36.6416			21.1454				3.81631	FALSE	0.3	TRUE	3	31	1	75.9203				N
H9	water	LIF	UNKNOWN	SYBR	None	60.6125			37.9635	37.9635			3.53733				-5.92154	FALSE	0.3	TRUE	3	32	1	72.047	80.8391			Y
H11	water	ttp	UNKNOWN	SYBR	None	958.311			33.7821	33.7821			-0.644104				-9.90435	FALSE	0.3	TRUE	3	28	1	73.686				N
H12	water	Beta-ACTIN	UNKNOWN	SYBR	None				34.4262	34.4262								FALSE	0.3	TRUE	3	29	1	75.7723				N
Analysis Type	Singleplex
Endogenous Control	Beta-ACTIN
RQ Min/Max Confidence Level	95.0
Reference Sample	Control
Experiment 3
Block Type	96well
Chemistry	SYBR_GREEN
Experiment File Name	D:\password backup 1.3.2013\abi 7.11.11\cavit old abi\TNF vs peroxide vs P38\ex30\ex30.eds
Experiment Run End Time	2011-01-24 15:57:46 PM CET
Instrument Type	steponeplus
Passive Reference	ROX
Well	Sample Name	Target Name	Task	Reporter	Quencher	RQ	RQ Min	RQ Max	Cт	Cт Mean	Cт SD	ΔCт	ΔCт Mean	ΔCт SE	HK Control ΔCт Mean	HK Control ΔCт SE	ΔΔCт	Automatic Ct Threshold	Ct Threshold	Automatic Baseline	Baseline Start	Baseline End	Efficiency	Tm1	Tm2	Tm3	Comments	MTP
A1	Control	LIF	UNKNOWN	SYBR	None	1	0.953518	1.04875	26.1002	26.1108	0.0175153		9.08226	0.0247324			0	FALSE	0.3	TRUE	3	20	1	82.18				N
A2	TNF	LIF	UNKNOWN	SYBR	None	6.1831	5.79414	6.59818	23.5267	23.5751	0.0537192		6.45393	0.0337616			-2.62833	FALSE	0.3	TRUE	3	18	1	82.3291				N
A4	SD 0-2h	LIF	UNKNOWN	SYBR	None	0.111512	0.0854477	0.145526	29.5061	29.2786	0.198174		12.247	0.138336			3.16473	FALSE	0.3	TRUE	3	24	1	82.0314				N
A5	SD + H2O2 0-1h	LIF	UNKNOWN	SYBR	None	4.95505	4.19509	5.85268	24.1646	24.2174	0.0539659		6.77336	0.0865125			-2.3089	FALSE	0.3	TRUE	3	18	1	82.0287				N
A6	SD + H2O2 0-2h	LIF	UNKNOWN	SYBR	None	3.92689	3.25806	4.73302	24.8262	24.8384	0.0181912		7.10888	0.0970214			-1.97339	FALSE	0.3	TRUE	3	19	1	82.0287				N
A7	SD + late H2O2	LIF	UNKNOWN	SYBR	None	0.233029	0.205946	0.263674	28.4891	28.4822	0.0686652		11.1837	0.0641991			2.10142	FALSE	0.3	TRUE	3	23	1	81.8817				N
B1	Control	LIF	UNKNOWN	SYBR	None	1	0.953518	1.04875	26.1012	26.1108	0.0175153		9.08226	0.0247324			0	FALSE	0.3	TRUE	3	21	1	82.18	64.5921			Y
B2	TNF	LIF	UNKNOWN	SYBR	None	6.1831	5.79414	6.59818	23.6329	23.5751	0.0537192		6.45393	0.0337616			-2.62833	FALSE	0.3	TRUE	3	18	1	82.18				N
B3	SD 0-1h	LIF	UNKNOWN	SYBR	None	0.39675	0.372033	0.42311	27.6561	27.6751	0.0268256		10.416	0.02916			1.3337	FALSE	0.3	TRUE	3	22	1	82.0314				N
B4	SD 0-2h	LIF	UNKNOWN	SYBR	None	0.111512	0.0854477	0.145526	29.1441	29.2786	0.198174		12.247	0.138336			3.16473	FALSE	0.3	TRUE	3	24	1	82.0314				N
B5	SD + H2O2 0-1h	LIF	UNKNOWN	SYBR	None	4.95505	4.19509	5.85268	24.2725	24.2174	0.0539659		6.77336	0.0865125			-2.3089	FALSE	0.3	TRUE	3	19	1	82.0287				N
B6	SD + H2O2 0-2h	LIF	UNKNOWN	SYBR	None	3.92689	3.25806	4.73302	24.8296	24.8384	0.0181912		7.10888	0.0970214			-1.97339	FALSE	0.3	TRUE	3	19	1	81.8796				N
B7	SD + late H2O2	LIF	UNKNOWN	SYBR	None	0.233029	0.205946	0.263674	28.4104	28.4822	0.0686652		11.1837	0.0641991			2.10142	FALSE	0.3	TRUE	3	23	1	81.8817				N
C1	Control	LIF	UNKNOWN	SYBR	None	1	0.953518	1.04875	26.131	26.1108	0.0175153		9.08226	0.0247324			0	FALSE	0.3	TRUE	3	21	1	82.18				N
C2	TNF	LIF	UNKNOWN	SYBR	None	6.1831	5.79414	6.59818	23.5655	23.5751	0.0537192		6.45393	0.0337616			-2.62833	FALSE	0.3	TRUE	3	18	1	82.18				N
C3	SD 0-1h	LIF	UNKNOWN	SYBR	None	0.39675	0.372033	0.42311	27.694	27.6751	0.0268256		10.416	0.02916			1.3337	FALSE	0.3	TRUE	3	22	1	82.0314				N
C4	SD 0-2h	LIF	UNKNOWN	SYBR	None	0.111512	0.0854477	0.145526	29.1855	29.2786	0.198174		12.247	0.138336			3.16473	FALSE	0.3	TRUE	3	23	1	82.0314				N
C5	SD + H2O2 0-1h	LIF	UNKNOWN	SYBR	None	4.95505	4.19509	5.85268	24.2151	24.2174	0.0539659		6.77336	0.0865125			-2.3089	FALSE	0.3	TRUE	3	19	1	81.8796				N
C6	SD + H2O2 0-2h	LIF	UNKNOWN	SYBR	None	3.92689	3.25806	4.73302	24.8593	24.8384	0.0181912		7.10888	0.0970214			-1.97339	FALSE	0.3	TRUE	3	19	1	81.8796				N
C7	SD + late H2O2	LIF	UNKNOWN	SYBR	None	0.233029	0.205946	0.263674	28.5472	28.4822	0.0686652		11.1837	0.0641991			2.10142	FALSE	0.3	TRUE	3	23	1	81.8817				N
D1	Control	Beta-ACTIN	UNKNOWN	SYBR	None				17.0054	17.0285	0.0390934							FALSE	0.3	TRUE	3	11	1	84.7139				N
D2	TNF	Beta-ACTIN	UNKNOWN	SYBR	None				17.1268	17.1211	0.0231037							FALSE	0.3	TRUE	3	11	1	84.8629				N
D3	SD 0-1h	Beta-ACTIN	UNKNOWN	SYBR	None				17.2361	17.2591	0.0383602							FALSE	0.3	TRUE	3	12	1	84.416				N
D4	SD 0-2h	Beta-ACTIN	UNKNOWN	SYBR	None				17.1104	17.0316	0.134676							FALSE	0.3	TRUE	3	11	1	84.565				N
D5	SD + H2O2 0-1h	Beta-ACTIN	UNKNOWN	SYBR	None				17.4757	17.4441	0.139789							FALSE	0.3	TRUE	3	12	1	84.2648	64.7366			Y
D6	SD + H2O2 0-2h	Beta-ACTIN	UNKNOWN	SYBR	None				17.6499	17.7295	0.167058							FALSE	0.3	TRUE	3	12	1	84.2648				N
D7	SD + late H2O2	Beta-ACTIN	UNKNOWN	SYBR	None				17.3883	17.2986	0.0874624							FALSE	0.3	TRUE	3	12	1	84.5643				N
E1	Control	Beta-ACTIN	UNKNOWN	SYBR	None				17.0737	17.0285	0.0390934							FALSE	0.3	TRUE	3	11	1	84.7139				N
E2	TNF	Beta-ACTIN	UNKNOWN	SYBR	None				17.1409	17.1211	0.0231037							FALSE	0.3	TRUE	3	11	1	84.7139	64.8902			Y
E3	SD 0-1h	Beta-ACTIN	UNKNOWN	SYBR	None				17.3034	17.2591	0.0383602							FALSE	0.3	TRUE	3	11	1	84.565				N
E4	SD 0-2h	Beta-ACTIN	UNKNOWN	SYBR	None				17.1083	17.0316	0.134676							FALSE	0.3	TRUE	3	11	1	84.565				N
E5	SD + H2O2 0-1h	Beta-ACTIN	UNKNOWN	SYBR	None				17.5653	17.4441	0.139789							FALSE	0.3	TRUE	3	12	1	84.4138	64.7366			Y
E6	SD + H2O2 0-2h	Beta-ACTIN	UNKNOWN	SYBR	None				17.9215	17.7295	0.167058							FALSE	0.3	TRUE	3	12	1	84.4138				N
E7	SD + late H2O2	Beta-ACTIN	UNKNOWN	SYBR	None				17.2937	17.2986	0.0874624							FALSE	0.3	TRUE	3	11	1	84.4152				N
F1	Control	Beta-ACTIN	UNKNOWN	SYBR	None				17.0066	17.0285	0.0390934							FALSE	0.3	TRUE	3	11	1	84.7139				N
F2	TNF	Beta-ACTIN	UNKNOWN	SYBR	None				17.0957	17.1211	0.0231037							FALSE	0.3	TRUE	3	11	1	84.5648	64.4431			Y
F3	SD 0-1h	Beta-ACTIN	UNKNOWN	SYBR	None				17.2378	17.2591	0.0383602							FALSE	0.3	TRUE	3	11	1	84.714				N
F4	SD 0-2h	Beta-ACTIN	UNKNOWN	SYBR	None				16.8761	17.0316	0.134676							FALSE	0.3	TRUE	3	11	1	84.714				N
F5	SD + H2O2 0-1h	Beta-ACTIN	UNKNOWN	SYBR	None				17.2912	17.4441	0.139789							FALSE	0.3	TRUE	3	11	1	84.5629				N
F6	SD + H2O2 0-2h	Beta-ACTIN	UNKNOWN	SYBR	None				17.6171	17.7295	0.167058							FALSE	0.3	TRUE	3	12	1	84.4138				N
F7	SD + late H2O2	Beta-ACTIN	UNKNOWN	SYBR	None				17.2136	17.2986	0.0874624							FALSE	0.3	TRUE	3	11	1	84.4152				N
G1	Control	-RT Beta-ACTIN	UNKNOWN	SYBR	None	1			29.8452	29.8452			12.8167				0	FALSE	0.3	TRUE	3	24	1	84.5648				N
G2	TNF	-RT Beta-ACTIN	UNKNOWN	SYBR	None	0.00423978			37.8196	37.8196			20.6985				7.88179	FALSE	0.3	TRUE	3	32	1	76.069				N
G3	SD 0-1h	-RT Beta-ACTIN	UNKNOWN	SYBR	None	0.00540063			37.6084	37.6084			20.3493				7.53266	FALSE	0.3	TRUE	3	32	1	83.6708				N
G4	SD 0-2h	-RT Beta-ACTIN	UNKNOWN	SYBR	None	0.0107238			36.3913	36.3913			19.3597				6.54304	FALSE	0.3	TRUE	3	31	1	75.3249	83.6708			Y
G5	SD + H2O2 0-1h	-RT Beta-ACTIN	UNKNOWN	SYBR	None	0.00942915			36.9894	36.9894			19.5453				6.72866	FALSE	0.3	TRUE	3	32	1	75.7678				N
G6	SD + H2O2 0-2h	-RT Beta-ACTIN	UNKNOWN	SYBR	None	0.0416739			35.1309	35.1309			17.4014				4.58471	FALSE	0.3	TRUE	3	30	1	75.7678				N
G7	SD + late H2O2	-RT Beta-ACTIN	UNKNOWN	SYBR	None	0.0380821			34.83	34.83			17.5314				4.71474	FALSE	0.3	TRUE	3	29	1	84.5643	74.8774			Y
H1	water	LIF	UNKNOWN	SYBR	None	71.0719			37.4335	37.4335			2.93106				-6.15121	FALSE	0.3	TRUE	3	32	1	72.1937				N
H2	water	Beta-ACTIN	UNKNOWN	SYBR	None				34.5024	34.5024								FALSE	0.3	TRUE	3	29	1	76.218	84.8629	64.5921		Y
Analysis Type	Singleplex
Endogenous Control	Beta-ACTIN
RQ Min/Max Confidence Level	95.0
Reference Sample	Control
Block Type	96well
Chemistry	SYBR_GREEN
Experiment File Name	D:\password backup 1.3.2013\backup ABI 04 july 2011\Applied Biosystems\StepOne Software v2.1\experiments\cavit\tnfstability\ex30II.eds
Experiment Run End Time	2011-05-23 16:12:49 PM CEST
Instrument Type	steponeplus
Passive Reference	ROX
Well	Sample Name	Target Name	Task	Reporter	Quencher	RQ	RQ Min	RQ Max	Cт	Cт Mean	Cт SD	ΔCт	ΔCт Mean	ΔCт SE	HK Control ΔCт Mean	HK Control ΔCт SE	ΔΔCт	Automatic Ct Threshold	Ct Threshold	Automatic Baseline	Baseline Start	Baseline End	Efficiency	Tm1	Tm2	Tm3	Comments	MTP
A4	Control	ttp	UNKNOWN	SYBR	None	1	0.828309	1.20728	27.1281	26.999	0.119828		9.67716	0.09788			0	FALSE	0.3	TRUE	3	22	1	79.4925				N
A5	Control	ttp	UNKNOWN	SYBR	None	1	0.828309	1.20728	26.8913	26.999	0.119828		9.67716	0.09788			0	FALSE	0.3	TRUE	3	21	1	79.4829				N
A6	Control	ttp	UNKNOWN	SYBR	None	1	0.828309	1.20728	26.9777	26.999	0.119828		9.67716	0.09788			0	FALSE	0.3	TRUE	3	21	1	79.3337				N
A7	Control	Beta-ACTIN	UNKNOWN	SYBR	None				17.2577	17.3219	0.119927							FALSE	0.3	TRUE	3	11	1	84.5556				N
A8	Control	Beta-ACTIN	UNKNOWN	SYBR	None				17.2477	17.3219	0.119927							FALSE	0.3	TRUE	3	12	1	84.5556				N
A9	Control	Beta-ACTIN	UNKNOWN	SYBR	None				17.4602	17.3219	0.119927							FALSE	0.3	TRUE	3	11	1	84.5586				N
B4	TNF	ttp	UNKNOWN	SYBR	None	1.97092	1.80047	2.1575	26.2866	26.2549	0.0358558		8.6983	0.0469999			-0.978868	FALSE	0.3	TRUE	3	21	1	79.4925				N
B5	TNF	ttp	UNKNOWN	SYBR	None	1.97092	1.80047	2.1575	26.2622	26.2549	0.0358558		8.6983	0.0469999			-0.978868	FALSE	0.3	TRUE	3	21	1	79.4829				N
B6	TNF	ttp	UNKNOWN	SYBR	None	1.97092	1.80047	2.1575	26.216	26.2549	0.0358558		8.6983	0.0469999			-0.978868	FALSE	0.3	TRUE	3	20	1	79.4829				N
B7	TNF	Beta-ACTIN	UNKNOWN	SYBR	None				17.6404	17.5566	0.0730844							FALSE	0.3	TRUE	3	12	1	83.9591	64.5726			Y
B8	TNF	Beta-ACTIN	UNKNOWN	SYBR	None				17.5233	17.5566	0.0730844							FALSE	0.3	TRUE	3	12	1	84.1082	64.4235			Y
B9	TNF	Beta-ACTIN	UNKNOWN	SYBR	None				17.5061	17.5566	0.0730844							FALSE	0.3	TRUE	3	12	1	84.2604				N
C4	SD 0-1h	ttp	UNKNOWN	SYBR	None	0.675552	0.583862	0.781641	28.0366	28.0067	0.123301		10.243	0.0757949			0.565861	FALSE	0.3	TRUE	3	22	1	79.4925				N
C5	SD 0-1h	ttp	UNKNOWN	SYBR	None	0.675552	0.583862	0.781641	27.8712	28.0067	0.123301		10.243	0.0757949			0.565861	FALSE	0.3	TRUE	3	22	1	79.4829				N
C6	SD 0-1h	ttp	UNKNOWN	SYBR	None	0.675552	0.583862	0.781641	28.1123	28.0067	0.123301		10.243	0.0757949			0.565861	FALSE	0.3	TRUE	3	23	1	79.4829				N
C7	SD 0-1h	Beta-ACTIN	UNKNOWN	SYBR	None				17.7401	17.7637	0.0450712							FALSE	0.3	TRUE	3	12	1	84.4065				N
C8	SD 0-1h	Beta-ACTIN	UNKNOWN	SYBR	None				17.7353	17.7637	0.0450712							FALSE	0.3	TRUE	3	12	1	84.2573				N
C9	SD 0-1h	Beta-ACTIN	UNKNOWN	SYBR	None				17.8157	17.7637	0.0450712							FALSE	0.3	TRUE	3	12	1	84.4095				N
D4	SD 0-2h	ttp	UNKNOWN	SYBR	None	1.08067	1.02872	1.13524	26.9556	26.9418	0.0119306		9.56524	0.0256007			-0.111924	FALSE	0.3	TRUE	3	21	1	79.3434				N
D5	SD 0-2h	ttp	UNKNOWN	SYBR	None	1.08067	1.02872	1.13524	26.9349	26.9418	0.0119306		9.56524	0.0256007			-0.111924	FALSE	0.3	TRUE	3	21	1	79.1846	65.0164			Y
D6	SD 0-2h	ttp	UNKNOWN	SYBR	None	1.08067	1.02872	1.13524	26.9349	26.9418	0.0119306		9.56524	0.0256007			-0.111924	FALSE	0.3	TRUE	3	21	1	79.1846				N
D7	SD 0-2h	Beta-ACTIN	UNKNOWN	SYBR	None				17.3448	17.3766	0.0427066							FALSE	0.3	TRUE	3	12	1	84.2573				N
D8	SD 0-2h	Beta-ACTIN	UNKNOWN	SYBR	None				17.3597	17.3766	0.0427066							FALSE	0.3	TRUE	3	12	1	84.2573				N
D9	SD 0-2h	Beta-ACTIN	UNKNOWN	SYBR	None				17.4251	17.3766	0.0427066							FALSE	0.3	TRUE	3	12	1	84.4095				N
E4	SD + H2O2 0-1h	ttp	UNKNOWN	SYBR	None	0.894939	0.710554	1.12717	27.4837	27.4906	0.197999		9.8373	0.119882			0.160138	FALSE	0.3	TRUE	3	22	1	79.3434				N
E5	SD + H2O2 0-1h	ttp	UNKNOWN	SYBR	None	0.894939	0.710554	1.12717	27.692	27.4906	0.197999		9.8373	0.119882			0.160138	FALSE	0.3	TRUE	3	22	1	78.8863				N
E6	SD + H2O2 0-1h	ttp	UNKNOWN	SYBR	None	0.894939	0.710554	1.12717	27.2962	27.4906	0.197999		9.8373	0.119882			0.160138	FALSE	0.3	TRUE	3	22	1	79.4829				N
E7	SD + H2O2 0-1h	Beta-ACTIN	UNKNOWN	SYBR	None				17.5991	17.6533	0.0625401							FALSE	0.3	TRUE	3	12	1	84.2573	63.8269			Y
E8	SD + H2O2 0-1h	Beta-ACTIN	UNKNOWN	SYBR	None				17.6391	17.6533	0.0625401							FALSE	0.3	TRUE	3	12	1	84.2573				N
E9	SD + H2O2 0-1h	Beta-ACTIN	UNKNOWN	SYBR	None				17.7217	17.6533	0.0625401							FALSE	0.3	TRUE	3	12	1	84.4095				N
F4	SD + H2O2 0-2h	ttp	UNKNOWN	SYBR	None	0.827255	0.694322	0.985638	27.8793	27.9317	0.108911		9.95076	0.0910253			0.273596	FALSE	0.3	TRUE	3	22	1	79.3434				N
F5	SD + H2O2 0-2h	ttp	UNKNOWN	SYBR	None	0.827255	0.694322	0.985638	27.8588	27.9317	0.108911		9.95076	0.0910253			0.273596	FALSE	0.3	TRUE	3	22	1	79.4829				N
F6	SD + H2O2 0-2h	ttp	UNKNOWN	SYBR	None	0.827255	0.694322	0.985638	28.0569	27.9317	0.108911		9.95076	0.0910253			0.273596	FALSE	0.3	TRUE	3	22	1	79.3337				N
F7	SD + H2O2 0-2h	Beta-ACTIN	UNKNOWN	SYBR	None				17.9051	17.9809	0.113997							FALSE	0.3	TRUE	3	12	1	84.2573				N
F8	SD + H2O2 0-2h	Beta-ACTIN	UNKNOWN	SYBR	None				18.112	17.9809	0.113997							FALSE	0.3	TRUE	3	12	1	84.1082				N
F9	SD + H2O2 0-2h	Beta-ACTIN	UNKNOWN	SYBR	None				17.9256	17.9809	0.113997							FALSE	0.3	TRUE	3	12	1	84.5586				N
G4	SD +late H2O2	ttp	UNKNOWN	SYBR	None	0.473934	0.414642	0.541705	28.0804	27.9871	0.0861312		10.7544	0.0694488			1.07724	FALSE	0.3	TRUE	3	22	1	79.3434				N
G5	SD +late H2O2	ttp	UNKNOWN	SYBR	None	0.473934	0.414642	0.541705	27.9107	27.9871	0.0861312		10.7544	0.0694488			1.07724	FALSE	0.3	TRUE	3	22	1	79.4829				N
G6	SD +late H2O2	ttp	UNKNOWN	SYBR	None	0.473934	0.414642	0.541705	27.97	27.9871	0.0861312		10.7544	0.0694488			1.07724	FALSE	0.3	TRUE	3	22	1	79.4829				N
G7	SD +late H2O2	Beta-ACTIN	UNKNOWN	SYBR	None				17.3294	17.2326	0.0839693							FALSE	0.3	TRUE	3	12	1	84.2573				N
G8	SD +late H2O2	Beta-ACTIN	UNKNOWN	SYBR	None				17.19	17.2326	0.0839693							FALSE	0.3	TRUE	3	11	1	84.1082				N
G9	SD +late H2O2	Beta-ACTIN	UNKNOWN	SYBR	None				17.1785	17.2326	0.0839693							FALSE	0.3	TRUE	3	11	1	84.5586				N
H10	water	ttp	UNKNOWN	SYBR	None	1402.99			33.9015	33.9015			-0.777122				-10.4543	FALSE	0.3	TRUE	3	28	1	73.9717	64.1304			Y
H11	water	Beta-ACTIN	UNKNOWN	SYBR	None				34.6787	34.6787								FALSE	0.3	TRUE	3	29	1	75.7617				N
Analysis Type	Singleplex
Endogenous Control	Beta-ACTIN
RQ Min/Max Confidence Level	95.0
Reference Sample	Control
Experiment 4
Block Type	96well
Chemistry	SYBR_GREEN
Experiment File Name	D:\password backup 1.3.2013\LEAVING ZURICH\main computer backups\new back up flash drive\tnfstability\ex10II.eds
Experiment Run End Time	2011-05-23 17:55:07 PM CEST
Instrument Type	steponeplus
Passive Reference	ROX
Well	Sample Name	Target Name	Task	Reporter	Quencher	RQ	RQ Min	RQ Max	Cт	Cт Mean	Cт SD	ΔCт	ΔCт Mean	ΔCт SE	HK Control ΔCт Mean	HK Control ΔCт SE	ΔΔCт	Automatic Ct Threshold	Ct Threshold	Automatic Baseline	Baseline Start	Baseline End	Efficiency	Tm1	Tm2	Tm3	Comments	MTP
A4	Control	ttp	UNKNOWN	SYBR	None	1	0.871832	1.14701	26.2522	26.2509	0.0656956		9.28906	0.0712703			0	FALSE	0.3	TRUE	3	21	1	79.6443				N
A5	Control	ttp	UNKNOWN	SYBR	None	1	0.871832	1.14701	26.1845	26.2509	0.0656956		9.28906	0.0712703			0	FALSE	0.3	TRUE	3	21	1	79.4902				N
A6	Control	ttp	UNKNOWN	SYBR	None	1	0.871832	1.14701	26.3159	26.2509	0.0656956		9.28906	0.0712703			0	FALSE	0.3	TRUE	3	21	1	79.4902				N
A7	Control	Beta-ACTIN	UNKNOWN	SYBR	None				16.8983	16.9618	0.104511							FALSE	0.3	TRUE	3	11	1	84.4114				N
A8	Control	Beta-ACTIN	UNKNOWN	SYBR	None				16.9048	16.9618	0.104511							FALSE	0.3	TRUE	3	11	1	84.4114				N
A9	Control	Beta-ACTIN	UNKNOWN	SYBR	None				17.0825	16.9618	0.104511							FALSE	0.3	TRUE	3	11	1	84.2674				N
B4	TNF	ttp	UNKNOWN	SYBR	None	2.02598	1.82252	2.25216	25.1069	25.105	0.054245		8.27044	0.0549948			-1.01862	FALSE	0.3	TRUE	3	20	1	79.4953	65.1903			Y
B5	TNF	ttp	UNKNOWN	SYBR	None	2.02598	1.82252	2.25216	25.1583	25.105	0.054245		8.27044	0.0549948			-1.01862	FALSE	0.3	TRUE	3	19	1	79.1921				N
B6	TNF	ttp	UNKNOWN	SYBR	None	2.02598	1.82252	2.25216	25.0499	25.105	0.054245		8.27044	0.0549948			-1.01862	FALSE	0.3	TRUE	3	19	1	79.3412				N
B7	TNF	Beta-ACTIN	UNKNOWN	SYBR	None				16.7811	16.8346	0.0782992							FALSE	0.3	TRUE	3	11	1	84.4114				N
B8	TNF	Beta-ACTIN	UNKNOWN	SYBR	None				16.7982	16.8346	0.0782992							FALSE	0.3	TRUE	3	11	1	84.4114				N
B9	TNF	Beta-ACTIN	UNKNOWN	SYBR	None				16.9244	16.8346	0.0782992							FALSE	0.3	TRUE	3	11	1	84.2674				N
C4	SD 0-1h	ttp	UNKNOWN	SYBR	None	0.913779	0.791683	1.05471	26.5252	26.4596	0.0568993		9.41915	0.0745278			0.130082	FALSE	0.3	TRUE	3	21	1	79.3463				N
C5	SD 0-1h	ttp	UNKNOWN	SYBR	None	0.913779	0.791683	1.05471	26.4297	26.4596	0.0568993		9.41915	0.0745278			0.130082	FALSE	0.3	TRUE	3	21	1	79.3412				N
C6	SD 0-1h	ttp	UNKNOWN	SYBR	None	0.913779	0.791683	1.05471	26.4238	26.4596	0.0568993		9.41915	0.0745278			0.130082	FALSE	0.3	TRUE	3	21	1	79.3412				N
C7	SD 0-1h	Beta-ACTIN	UNKNOWN	SYBR	None				16.9464	17.0404	0.115869							FALSE	0.3	TRUE	3	11	1	84.4114				N
C8	SD 0-1h	Beta-ACTIN	UNKNOWN	SYBR	None				17.005	17.0404	0.115869							FALSE	0.3	TRUE	3	11	1	84.2623				N
C9	SD 0-1h	Beta-ACTIN	UNKNOWN	SYBR	None				17.1699	17.0404	0.115869							FALSE	0.3	TRUE	3	11	1	84.4165				N
D4	SD 0-2h	ttp	UNKNOWN	SYBR	None	0.646048	0.589477	0.708049	26.578	26.5598	0.0785112		9.91935	0.0476174			0.630287	FALSE	0.3	TRUE	3	21	1	79.3463				N
D5	SD 0-2h	ttp	UNKNOWN	SYBR	None	0.646048	0.589477	0.708049	26.6277	26.5598	0.0785112		9.91935	0.0476174			0.630287	FALSE	0.3	TRUE	3	21	1	79.1921				N
D6	SD 0-2h	ttp	UNKNOWN	SYBR	None	0.646048	0.589477	0.708049	26.4739	26.5598	0.0785112		9.91935	0.0476174			0.630287	FALSE	0.3	TRUE	3	21	1	79.3412				N
D7	SD 0-2h	Beta-ACTIN	UNKNOWN	SYBR	None				16.6304	16.6405	0.0252634							FALSE	0.3	TRUE	3	11	1	84.2623				N
D8	SD 0-2h	Beta-ACTIN	UNKNOWN	SYBR	None				16.6218	16.6405	0.0252634							FALSE	0.3	TRUE	3	11	1	84.2623				N
D9	SD 0-2h	Beta-ACTIN	UNKNOWN	SYBR	None				16.6692	16.6405	0.0252634							FALSE	0.3	TRUE	3	11	1	84.5655				N
E4	SD + H2O2 0-1h	ttp	UNKNOWN	SYBR	None	1.30793	1.18856	1.43928	26.1067	26.061	0.0619193		8.90178	0.0497295			-0.387281	FALSE	0.3	TRUE	3	20	1	79.4953				N
E5	SD + H2O2 0-1h	ttp	UNKNOWN	SYBR	None	1.30793	1.18856	1.43928	26.0857	26.061	0.0619193		8.90178	0.0497295			-0.387281	FALSE	0.3	TRUE	3	20	1	79.4902				N
E6	SD + H2O2 0-1h	ttp	UNKNOWN	SYBR	None	1.30793	1.18856	1.43928	25.9905	26.061	0.0619193		8.90178	0.0497295			-0.387281	FALSE	0.3	TRUE	3	20	1	79.3412				N
E7	SD + H2O2 0-1h	Beta-ACTIN	UNKNOWN	SYBR	None				17.1302	17.1592	0.0598755							FALSE	0.3	TRUE	3	11	1	84.2623				N
E8	SD + H2O2 0-1h	Beta-ACTIN	UNKNOWN	SYBR	None				17.1193	17.1592	0.0598755							FALSE	0.3	TRUE	3	11	1	84.2623				N
E9	SD + H2O2 0-1h	Beta-ACTIN	UNKNOWN	SYBR	None				17.228	17.1592	0.0598755							FALSE	0.3	TRUE	3	11	1	84.4165				N
F4	SD + H2O2 0-2h	ttp	UNKNOWN	SYBR	None	1.06926	0.9995	1.14389	26.6729	26.6582	0.0313487		9.19245	0.0350576			-0.0966142	FALSE	0.3	TRUE	3	21	1	79.4953				N
F5	SD + H2O2 0-2h	ttp	UNKNOWN	SYBR	None	1.06926	0.9995	1.14389	26.6222	26.6582	0.0313487		9.19245	0.0350576			-0.0966142	FALSE	0.3	TRUE	3	21	1	79.4902				N
F6	SD + H2O2 0-2h	ttp	UNKNOWN	SYBR	None	1.06926	0.9995	1.14389	26.6796	26.6582	0.0313487		9.19245	0.0350576			-0.0966142	FALSE	0.3	TRUE	3	21	1	79.3412				N
F7	SD + H2O2 0-2h	Beta-ACTIN	UNKNOWN	SYBR	None				17.4171	17.4658	0.0520036							FALSE	0.3	TRUE	3	12	1	84.2623				N
F8	SD + H2O2 0-2h	Beta-ACTIN	UNKNOWN	SYBR	None				17.4596	17.4658	0.0520036							FALSE	0.3	TRUE	3	12	1	84.2623				N
F9	SD + H2O2 0-2h	Beta-ACTIN	UNKNOWN	SYBR	None				17.5206	17.4658	0.0520036							FALSE	0.3	TRUE	3	12	1	84.4165				N
G4	SD + late H2O2	ttp	UNKNOWN	SYBR	None	0.616866	0.5546	0.686122	27.2602	27.3419	0.0772953		9.98604	0.0552895			0.696972	FALSE	0.3	TRUE	3	22	1	79.4953				N
G5	SD + late H2O2	ttp	UNKNOWN	SYBR	None	0.616866	0.5546	0.686122	27.4138	27.3419	0.0772953		9.98604	0.0552895			0.696972	FALSE	0.3	TRUE	3	22	1	79.3412				N
G6	SD + late H2O2	ttp	UNKNOWN	SYBR	None	0.616866	0.5546	0.686122	27.3517	27.3419	0.0772953		9.98604	0.0552895			0.696972	FALSE	0.3	TRUE	3	22	1	79.3412				N
G7	SD + late H2O2	Beta-ACTIN	UNKNOWN	SYBR	None				17.3023	17.3559	0.0565352							FALSE	0.3	TRUE	3	12	1	84.2623				N
G8	SD + late H2O2	Beta-ACTIN	UNKNOWN	SYBR	None				17.3503	17.3559	0.0565352							FALSE	0.3	TRUE	3	12	1	84.2623				N
G9	SD + late H2O2	Beta-ACTIN	UNKNOWN	SYBR	None				17.415	17.3559	0.0565352							FALSE	0.3	TRUE	3	12	1	83.9694				N
H10	water	ttp	UNKNOWN	SYBR	None	430.922			34.3616	34.3616			0.537781				-8.75128	FALSE	0.3	TRUE	3	29	1	73.537	63.8497			Y
H11	water	Beta-ACTIN	UNKNOWN	SYBR	None				33.8239	33.8239								FALSE	0.3	TRUE	3	28	1	76.5145	83.0718			Y
Analysis Type	Singleplex
Endogenous Control	Beta-ACTIN
RQ Min/Max Confidence Level	95.0
Reference Sample	Control
Block Type	96well
Chemistry	SYBR_GREEN
Experiment File Name	D:\back up labtop 10_5_10\13.11.11\21315\cavit\TNF vs peroxide vs P38\Ex10_22june_2010\Ex10b.eds
Experiment Run End Time	2010-06-23 18:12:43 PM CEST
Instrument Type	steponeplus
Passive Reference	ROX
Well	Sample Name	Target Name	Task	Reporter	Quencher	RQ	RQ Min	RQ Max	Cт	Cт Mean	Cт SD	ΔCт	ΔCт Mean	ΔCт SE	HK Control ΔCт Mean	HK Control ΔCт SE	ΔΔCт	Automatic Ct Threshold	Ct Threshold	Automatic Baseline	Baseline Start	Baseline End	Efficiency	Tm1	Tm2	Tm3	Comments	HIGHSD	MTP
A3	SD 0-1h	lif	UNKNOWN	SYBR	None	1.4501	1.14579	1.83524	25.9978	26.041	0.210965		9.29372	0.122391			-0.536153	FALSE	0.3	TRUE	3	20	1	82.1748				N	N
A4	SD 0-2h	lif	UNKNOWN	SYBR	None	0.614959	0.358817	1.05395	26.5411	27.0849	0.48355		10.5313	0.279941			0.701438	FALSE	0.3	TRUE	3	21	1	82.3238				N	N
A5	SD + H2O2 0-1h	lif	UNKNOWN	SYBR	None	5.41569	4.48551	6.53875	24.1104	24.2971	0.161932		7.39272	0.0979205			-2.43714	FALSE	0.3	TRUE	3	19	1	82.1741				N	N
A6	SD + H2O2 0-2h	lif	UNKNOWN	SYBR	None	5.17905	2.92674	9.16465	24.3379	24.8728	0.512608		7.45718	0.296563			-2.37269	FALSE	0.3	TRUE	3	19	1	82.0251				Y	N
A7	SD + late H2O2	lif	UNKNOWN	SYBR	None	0.762732	0.531017	1.09556	27.3313	27.0518	0.324717		10.2206	0.188161			0.390752	FALSE	0.3	TRUE	3	22	1	81.7308				N	N
B3	SD 0-1h	lif	UNKNOWN	SYBR	None	1.4501	1.14579	1.83524	25.8551	26.041	0.210965		9.29372	0.122391			-0.536153	FALSE	0.3	TRUE	3	20	1	82.1748				N	N
B4	SD 0-2h	lif	UNKNOWN	SYBR	None	0.614959	0.358817	1.05395	27.2471	27.0849	0.48355		10.5313	0.279941			0.701438	FALSE	0.3	TRUE	3	21	1	82.1748				N	N
B5	SD + H2O2 0-1h	lif	UNKNOWN	SYBR	None	5.41569	4.48551	6.53875	24.3991	24.2971	0.161932		7.39272	0.0979205			-2.43714	FALSE	0.3	TRUE	3	19	1	82.0251				N	N
B6	SD + H2O2 0-2h	lif	UNKNOWN	SYBR	None	5.17905	2.92674	9.16465	24.9209	24.8728	0.512608		7.45718	0.296563			-2.37269	FALSE	0.3	TRUE	3	19	1	82.0251				Y	N
B7	SD + late H2O2	lif	UNKNOWN	SYBR	None	0.762732	0.531017	1.09556	26.6956	27.0518	0.324717		10.2206	0.188161			0.390752	FALSE	0.3	TRUE	3	21	1	82.0289	65.636			N	Y
C3	SD 0-1h	lif	UNKNOWN	SYBR	None	1.4501	1.14579	1.83524	26.2703	26.041	0.210965		9.29372	0.122391			-0.536153	FALSE	0.3	TRUE	3	20	1	81.8767				N	N
C4	SD 0-2h	lif	UNKNOWN	SYBR	None	0.614959	0.358817	1.05395	27.4664	27.0849	0.48355		10.5313	0.279941			0.701438	FALSE	0.3	TRUE	3	22	1	82.0258				N	N
C5	SD + H2O2 0-1h	lif	UNKNOWN	SYBR	None	5.41569	4.48551	6.53875	24.3818	24.2971	0.161932		7.39272	0.0979205			-2.43714	FALSE	0.3	TRUE	3	19	1	81.876				N	N
C6	SD + H2O2 0-2h	lif	UNKNOWN	SYBR	None	5.17905	2.92674	9.16465	25.3597	24.8728	0.512608		7.45718	0.296563			-2.37269	FALSE	0.3	TRUE	3	20	1	81.727				Y	N
C7	SD + late H2O2	lif	UNKNOWN	SYBR	None	0.762732	0.531017	1.09556	27.1286	27.0518	0.324717		10.2206	0.188161			0.390752	FALSE	0.3	TRUE	3	21	1	81.7308				N	N
C10	SD 0-1h	gapdh	UNKNOWN	SYBR	None				18.3062	18.3004	0.0271658		1.55305	0.0197545				FALSE	0.3	TRUE	3	13	1	78.3048				N	N
C11	SD 0-1h	gapdh	UNKNOWN	SYBR	None				18.2708	18.3004	0.0271658		1.55305	0.0197545				FALSE	0.3	TRUE	3	13	1	78.3055				N	N
C12	SD 0-1h	gapdh	UNKNOWN	SYBR	None				18.3242	18.3004	0.0271658		1.55305	0.0197545				FALSE	0.3	TRUE	3	13	1	78.3055				N	N
D3	SD 0-1h	beta-actin	UNKNOWN	SYBR	None				16.7498	16.7473	0.0208023							FALSE	0.3	TRUE	3	11	1	84.8576				N	N
D4	SD 0-2h	beta-actin	UNKNOWN	SYBR	None				16.5398	16.5535	0.035778							FALSE	0.3	TRUE	3	11	1	84.7085				N	N
D5	SD + H2O2 0-1h	beta-actin	UNKNOWN	SYBR	None				16.8657	16.9044	0.0504324							FALSE	0.3	TRUE	3	11	1	84.8573				N	N
D6	SD + H2O2 0-2h	beta-actin	UNKNOWN	SYBR	None				17.3884	17.4157	0.0329025							FALSE	0.3	TRUE	3	12	1	84.7082				N	N
D7	SD + late H2O2	beta-actin	UNKNOWN	SYBR	None				16.8005	16.8312	0.0277869							FALSE	0.3	TRUE	3	11	1	84.7113				N	N
D10	SD 0-2h	gapdh	UNKNOWN	SYBR	None				18.2539	18.2128	0.073712		1.65924	0.0473058				FALSE	0.3	TRUE	3	13	1	78.3048				N	N
D11	SD 0-2h	gapdh	UNKNOWN	SYBR	None				18.1277	18.2128	0.073712		1.65924	0.0473058				FALSE	0.3	TRUE	3	13	1	78.3055				N	N
D12	SD 0-2h	gapdh	UNKNOWN	SYBR	None				18.2568	18.2128	0.073712		1.65924	0.0473058				FALSE	0.3	TRUE	3	12	1	78.3055				N	N
E3	SD 0-1h	beta-actin	UNKNOWN	SYBR	None				16.7668	16.7473	0.0208023							FALSE	0.3	TRUE	3	11	1	84.8576				N	N
E4	SD 0-2h	beta-actin	UNKNOWN	SYBR	None				16.5942	16.5535	0.035778							FALSE	0.3	TRUE	3	11	1	84.7085	64.5876			N	Y
E5	SD + H2O2 0-1h	beta-actin	UNKNOWN	SYBR	None				16.886	16.9044	0.0504324							FALSE	0.3	TRUE	3	11	1	84.7082				N	N
E6	SD + H2O2 0-2h	beta-actin	UNKNOWN	SYBR	None				17.4522	17.4157	0.0329025							FALSE	0.3	TRUE	3	12	1	84.7082				N	N
E7	SD + late H2O2	beta-actin	UNKNOWN	SYBR	None				16.8546	16.8312	0.0277869							FALSE	0.3	TRUE	3	11	1	84.7113				N	N
E10	SD + H2O2 0-1h	gapdh	UNKNOWN	SYBR	None				18.3824	18.4514	0.0621039		1.54708	0.0461892				FALSE	0.3	TRUE	3	13	1	78.3048				N	N
E11	SD + H2O2 0-1h	gapdh	UNKNOWN	SYBR	None				18.5026	18.4514	0.0621039		1.54708	0.0461892				FALSE	0.3	TRUE	3	13	1	78.1565				N	N
E12	SD + H2O2 0-1h	gapdh	UNKNOWN	SYBR	None				18.4693	18.4514	0.0621039		1.54708	0.0461892				FALSE	0.3	TRUE	3	13	1	78.1565				N	N
F3	SD 0-1h	beta-actin	UNKNOWN	SYBR	None				16.7254	16.7473	0.0208023							FALSE	0.3	TRUE	3	11	1	84.8576	65.4818			N	Y
F4	SD 0-2h	beta-actin	UNKNOWN	SYBR	None				16.5267	16.5535	0.035778							FALSE	0.3	TRUE	3	11	1	84.8576				N	N
F5	SD + H2O2 0-1h	beta-actin	UNKNOWN	SYBR	None				16.9614	16.9044	0.0504324							FALSE	0.3	TRUE	3	11	1	84.7082	64.4357			N	Y
F6	SD + H2O2 0-2h	beta-actin	UNKNOWN	SYBR	None				17.4064	17.4157	0.0329025							FALSE	0.3	TRUE	3	12	1	84.8573				N	N
F7	SD + late H2O2	beta-actin	UNKNOWN	SYBR	None				16.8385	16.8312	0.0277869							FALSE	0.3	TRUE	3	11	1	84.7113				N	N
F10	SD + H2O2 0-2h	gapdh	UNKNOWN	SYBR	None				18.8389	18.7831	0.0633462		1.3674	0.0412121				FALSE	0.3	TRUE	3	13	1	78.3048				N	N
F11	SD + H2O2 0-2h	gapdh	UNKNOWN	SYBR	None				18.7142	18.7831	0.0633462		1.3674	0.0412121				FALSE	0.3	TRUE	3	13	1	78.3055				N	N
F12	SD + H2O2 0-2h	gapdh	UNKNOWN	SYBR	None				18.796	18.7831	0.0633462		1.3674	0.0412121				FALSE	0.3	TRUE	3	13	1	78.1565				N	N
G3	SD 0-1h	-rt beta-actin	UNKNOWN	SYBR	None				35.6918	35.6918			18.9445					FALSE	0.3	TRUE	3	30	1	75.7659				N	N
G4	SD 0-2h	-rt beta-actin	UNKNOWN	SYBR	None				36.6862	36.6862			20.1326					FALSE	0.3	TRUE	3	31	1	75.3188	83.9633	63.6933		N	Y
G5	SD + H2O2 0-1h	-rt beta-actin	UNKNOWN	SYBR	None				36.9879	36.9879			20.0835					FALSE	0.3	TRUE	3	32	1	75.6154	83.0685			N	Y
G6	SD + H2O2 0-2h	-rt beta-actin	UNKNOWN	SYBR	None				35.2511	35.2511			17.8355					FALSE	0.3	TRUE	3	30	1	75.0192	83.8138	65.9264		N	Y
G7	SD + late H2O2	-rt beta-actin	UNKNOWN	SYBR	None				36.0867	36.0867			19.2555					FALSE	0.3	TRUE	3	31	1	75.4717	63.5497			N	Y
G10	SD + late H2O2	gapdh	UNKNOWN	SYBR	None				18.3199	18.325	0.0574494		1.49384	0.0368445				FALSE	0.3	TRUE	3	13	1	78.4538				N	N
G11	SD + late H2O2	gapdh	UNKNOWN	SYBR	None				18.2703	18.325	0.0574494		1.49384	0.0368445				FALSE	0.3	TRUE	3	13	1	78.3055				N	N
G12	SD + late H2O2	gapdh	UNKNOWN	SYBR	None				18.3849	18.325	0.0574494		1.49384	0.0368445				FALSE	0.3	TRUE	3	13	1	78.1565				N	N
H1	control	beta-actin	UNKNOWN	SYBR	None				16.8293	16.7706	0.0529928							FALSE	0.3	TRUE	3	11	1	85.009				N	N
H2	control	beta-actin	UNKNOWN	SYBR	None				16.756	16.7706	0.0529928							FALSE	0.3	TRUE	3	11	1	85.009				N	N
H3	control	beta-actin	UNKNOWN	SYBR	None				16.7264	16.7706	0.0529928							FALSE	0.3	TRUE	3	11	1	85.0066				N	N
H4	control	lif	UNKNOWN	SYBR	None	1	0.881083	1.13497	26.4935	26.6004	0.100871		9.82987	0.0657857			0	FALSE	0.3	TRUE	3	21	1	82.3238				N	N
H5	control	lif	UNKNOWN	SYBR	None	1	0.881083	1.13497	26.6939	26.6004	0.100871		9.82987	0.0657857			0	FALSE	0.3	TRUE	3	21	1	82.3232				N	N
H6	control	lif	UNKNOWN	SYBR	None	1	0.881083	1.13497	26.6139	26.6004	0.100871		9.82987	0.0657857			0	FALSE	0.3	TRUE	3	21	1	82.3232				N	N
Analysis Type	Singleplex
Endogenous Control	beta-actin
RQ Min/Max Confidence Level	95.0
Reference Sample	control
Block Type	96well
Chemistry	SYBR_GREEN
Experiment File Name	D:\back up labtop 10_5_10\13.11.11\21315\cavit\TNF vs peroxide vs P38\Ex10_22june_2010\Ex10a.eds
Experiment Run End Time	2010-06-23 16:23:45 PM CEST
Instrument Type	steponeplus
Passive Reference	ROX
Well	Sample Name	Target Name	Task	Reporter	Quencher	RQ	RQ Min	RQ Max	Cт	Cт Mean	Cт SD	ΔCт	ΔCт Mean	ΔCт SE	HK Control ΔCт Mean	HK Control ΔCт SE	ΔΔCт	Automatic Ct Threshold	Ct Threshold	Automatic Baseline	Baseline Start	Baseline End	Efficiency	Tm1	Tm2	Tm3	Comments	NOAMP	EXPFAIL	MTP
A1	Control	lif	UNKNOWN	SYBR	None	1	0.772582	1.29436	25.9074	26.0548	0.13383		9.07694	0.134071			0	FALSE	0.3	TRUE	3	20	1	82.1791				N	N	N
A2	TNF	lif	UNKNOWN	SYBR	None	13.1108	8.03327	21.3975	22.2677	22.4499	0.177761		5.36426	0.254532			-3.71268	FALSE	0.3	TRUE	3	17	1	82.3281				N	N	N
A10	Control	gapdh	UNKNOWN	SYBR	None	1	0.727848	1.37391	17.9813	18.2158	0.213831		1.23791	0.165064			0	FALSE	0.3	TRUE	3	12	1	78.4513				N	N	N
A11	Control	gapdh	UNKNOWN	SYBR	None	1	0.727848	1.37391	18.2663	18.2158	0.213831		1.23791	0.165064			0	FALSE	0.3	TRUE	3	13	1	78.3054				N	N	N
A12	Control	gapdh	UNKNOWN	SYBR	None	1	0.727848	1.37391	18.3999	18.2158	0.213831		1.23791	0.165064			0	FALSE	0.3	TRUE	3	13	1	78.3054				N	N	N
B1	Control	lif	UNKNOWN	SYBR	None	1	0.772582	1.29436	26.0884	26.0548	0.13383		9.07694	0.134071			0	FALSE	0.3	TRUE	3	20	1	82.1791				N	N	N
B2	TNF	lif	UNKNOWN	SYBR	None	13.1108	8.03327	21.3975	22.459	22.4499	0.177761		5.36426	0.254532			-3.71268	FALSE	0.3	TRUE	3	16	1	82.0301				N	N	N
B10	TNF	gapdh	UNKNOWN	SYBR	None	0.734788	0.43173	1.25058	18.6049	18.7681	0.257499		1.68251	0.276324			0.4446	FALSE	0.3	TRUE	3	13	1	78.4513				N	N	N
B11	TNF	gapdh	UNKNOWN	SYBR	None	0.734788	0.43173	1.25058	18.6345	18.7681	0.257499		1.68251	0.276324			0.4446	FALSE	0.3	TRUE	3	13	1	78.3054				N	N	N
B12	TNF	gapdh	UNKNOWN	SYBR	None	0.734788	0.43173	1.25058	19.0649	18.7681	0.257499		1.68251	0.276324			0.4446	FALSE	0.3	TRUE	3	14	1	78.1564				N	N	N
C1	Control	lif	UNKNOWN	SYBR	None	1	0.772582	1.29436	26.1687	26.0548	0.13383		9.07694	0.134071			0	FALSE	0.3	TRUE	3	20	1	82.1791	64.892			N	N	Y
C2	TNF	lif	UNKNOWN	SYBR	None	13.1108	8.03327	21.3975	22.6228	22.4499	0.177761		5.36426	0.254532			-3.71268	FALSE	0.3	TRUE	3	17	1	82.3281				N	N	N
D1	Control	beta-actin	UNKNOWN	SYBR	None				17.1158	16.9779	0.189775							FALSE	0.3	TRUE	3	12	1	85.0106	64.892			N	N	Y
D2	TNF	beta-actin	UNKNOWN	SYBR	None				16.9798	17.0856	0.403435							FALSE	0.3	TRUE	3	11	1	85.0106				N	N	N
E1	Control	beta-actin	UNKNOWN	SYBR	None				16.7615	16.9779	0.189775							FALSE	0.3	TRUE	3	11	1	84.8616	64.892			N	N	Y
E2	TNF	beta-actin	UNKNOWN	SYBR	None				16.7456	17.0856	0.403435							FALSE	0.3	TRUE	3	11	1	85.0106				N	N	N
F1	Control	beta-actin	UNKNOWN	SYBR	None				17.0564	16.9779	0.189775							FALSE	0.3	TRUE	3	11	1	84.8616	64.892			N	N	Y
F2	TNF	beta-actin	UNKNOWN	SYBR	None				17.5314	17.0856	0.403435							FALSE	0.3	TRUE	3	12	1	84.8616				N	N	N
G1	Control	-rt beta-actin	UNKNOWN	SYBR	None	1			37.0062	37.0062			20.0283				0	FALSE	0.3	TRUE	3	31	1	83.8184	74.7278			N	N	Y
G2	TNF	-rt beta-actin	UNKNOWN	SYBR	None	0.679904			37.6704	37.6704			20.5849				0.556597	FALSE	0.3	TRUE	3	32	1	75.4729	63.6998			N	N	Y
H1	water	lif	UNKNOWN	SYBR	None				Undetermined									FALSE	0.3	TRUE	3	39	1	63.6998	71.7473			Y	Y	Y
H2	water	beta-actin	UNKNOWN	SYBR	None				35.8056	35.8056								FALSE	0.3	TRUE	3	30	1	83.9674	64.594			N	N	Y
H3	water	gapdh	UNKNOWN	SYBR	None	6.81374			34.2751	34.2751			-1.53054				-2.76845	FALSE	0.3	TRUE	3	29	1	71.5967	77.8571			N	N	Y
Analysis Type	Singleplex
Endogenous Control	beta-actin
RQ Min/Max Confidence Level	95.0
Reference Sample	Control
Block Type	96well
Chemistry	SYBR_GREEN
Experiment File Name	D:\qpcr raw data issue\tnf actd serum\Ex10b.eds
Experiment Run End Time	2010-06-23 18:12:43 PM CEST
Instrument Type	steponeplus
Passive Reference	ROX
Well	Sample Name	Target Name	Task	Reporter	Quencher	RQ	RQ Min	RQ Max	Cт	Cт Mean	Cт SD	ΔCт	ΔCт Mean	ΔCт SE	HK Control ΔCт Mean	HK Control ΔCт SE	ΔΔCт	Automatic Ct Threshold	Ct Threshold	Automatic Baseline	Baseline Start	Baseline End	Efficiency	Tm1	Tm2	Tm3	Comments	MTP
C10	SD 0-1h	Gapdh	UNKNOWN	SYBR	None	1	0.962696	1.03875	18.3062	18.3004	0.0271658		1.55305	0.0197545			0	FALSE	0.3	TRUE	3	13	1	78.3048				N
C11	SD 0-1h	Gapdh	UNKNOWN	SYBR	None	1	0.962696	1.03875	18.2708	18.3004	0.0271658		1.55305	0.0197545			0	FALSE	0.3	TRUE	3	13	1	78.3055				N
C12	SD 0-1h	Gapdh	UNKNOWN	SYBR	None	1	0.962696	1.03875	18.3242	18.3004	0.0271658		1.55305	0.0197545			0	FALSE	0.3	TRUE	3	13	1	78.3055				N
D3	SD 0-1h	beta-actin	UNKNOWN	SYBR	None				16.7498	16.7473	0.0208023							FALSE	0.3	TRUE	3	11	1	84.8576				N
D4	SD 0-2h	beta-actin	UNKNOWN	SYBR	None				16.5398	16.5535	0.035778							FALSE	0.3	TRUE	3	11	1	84.7085				N
D5	SD + H2O2 0-1h	beta-actin	UNKNOWN	SYBR	None				16.8657	16.9044	0.0504324							FALSE	0.3	TRUE	3	11	1	84.8573				N
D6	SD + H2O2 0-2h	beta-actin	UNKNOWN	SYBR	None				17.3884	17.4157	0.0329025							FALSE	0.3	TRUE	3	12	1	84.7082				N
D7	SD + late H2O2	beta-actin	UNKNOWN	SYBR	None				16.8005	16.8312	0.0277869							FALSE	0.3	TRUE	3	11	1	84.7113				N
D10	SD 0-2h	Gapdh	UNKNOWN	SYBR	None	0.929042	0.848199	1.01759	18.2539	18.2128	0.073712		1.65924	0.0473058			0.106184	FALSE	0.3	TRUE	3	13	1	78.3048				N
D11	SD 0-2h	Gapdh	UNKNOWN	SYBR	None	0.929042	0.848199	1.01759	18.1277	18.2128	0.073712		1.65924	0.0473058			0.106184	FALSE	0.3	TRUE	3	13	1	78.3055				N
D12	SD 0-2h	Gapdh	UNKNOWN	SYBR	None	0.929042	0.848199	1.01759	18.2568	18.2128	0.073712		1.65924	0.0473058			0.106184	FALSE	0.3	TRUE	3	12	1	78.3055				N
E3	SD 0-1h	beta-actin	UNKNOWN	SYBR	None				16.7668	16.7473	0.0208023							FALSE	0.3	TRUE	3	11	1	84.8576				N
E4	SD 0-2h	beta-actin	UNKNOWN	SYBR	None				16.5942	16.5535	0.035778							FALSE	0.3	TRUE	3	11	1	84.7085	64.5876			Y
E5	SD + H2O2 0-1h	beta-actin	UNKNOWN	SYBR	None				16.886	16.9044	0.0504324							FALSE	0.3	TRUE	3	11	1	84.7082				N
E6	SD + H2O2 0-2h	beta-actin	UNKNOWN	SYBR	None				17.4522	17.4157	0.0329025							FALSE	0.3	TRUE	3	12	1	84.7082				N
E7	SD + late H2O2	beta-actin	UNKNOWN	SYBR	None				16.8546	16.8312	0.0277869							FALSE	0.3	TRUE	3	11	1	84.7113				N
E10	SD + H2O2 0-1h	Gapdh	UNKNOWN	SYBR	None	1.00415	0.918743	1.0975	18.3824	18.4514	0.0621039		1.54708	0.0461892			-0.00597509	FALSE	0.3	TRUE	3	13	1	78.3048				N
E11	SD + H2O2 0-1h	Gapdh	UNKNOWN	SYBR	None	1.00415	0.918743	1.0975	18.5026	18.4514	0.0621039		1.54708	0.0461892			-0.00597509	FALSE	0.3	TRUE	3	13	1	78.1565				N
E12	SD + H2O2 0-1h	Gapdh	UNKNOWN	SYBR	None	1.00415	0.918743	1.0975	18.4693	18.4514	0.0621039		1.54708	0.0461892			-0.00597509	FALSE	0.3	TRUE	3	13	1	78.1565				N
F3	SD 0-1h	beta-actin	UNKNOWN	SYBR	None				16.7254	16.7473	0.0208023							FALSE	0.3	TRUE	3	11	1	84.8576	65.4818			Y
F4	SD 0-2h	beta-actin	UNKNOWN	SYBR	None				16.5267	16.5535	0.035778							FALSE	0.3	TRUE	3	11	1	84.8576				N
F5	SD + H2O2 0-1h	beta-actin	UNKNOWN	SYBR	None				16.9614	16.9044	0.0504324							FALSE	0.3	TRUE	3	11	1	84.7082	64.4357			Y
F6	SD + H2O2 0-2h	beta-actin	UNKNOWN	SYBR	None				17.4064	17.4157	0.0329025							FALSE	0.3	TRUE	3	12	1	84.8573				N
F7	SD + late H2O2	beta-actin	UNKNOWN	SYBR	None				16.8385	16.8312	0.0277869							FALSE	0.3	TRUE	3	11	1	84.7113				N
F10	SD + H2O2 0-2h	Gapdh	UNKNOWN	SYBR	None	1.13733	1.05061	1.23121	18.8389	18.7831	0.0633462		1.3674	0.0412121			-0.185648	FALSE	0.3	TRUE	3	13	1	78.3048				N
F11	SD + H2O2 0-2h	Gapdh	UNKNOWN	SYBR	None	1.13733	1.05061	1.23121	18.7142	18.7831	0.0633462		1.3674	0.0412121			-0.185648	FALSE	0.3	TRUE	3	13	1	78.3055				N
F12	SD + H2O2 0-2h	Gapdh	UNKNOWN	SYBR	None	1.13733	1.05061	1.23121	18.796	18.7831	0.0633462		1.3674	0.0412121			-0.185648	FALSE	0.3	TRUE	3	13	1	78.1565				N
G3	SD 0-1h	-rt beta-actin	UNKNOWN	SYBR	None	1			35.6918	35.6918			18.9445				0	FALSE	0.3	TRUE	3	30	1	75.7659				N
G4	SD 0-2h	-rt beta-actin	UNKNOWN	SYBR	None	0.438874			36.6862	36.6862			20.1326				1.18812	FALSE	0.3	TRUE	3	31	1	75.3188	83.9633	63.6933		Y
G5	SD + H2O2 0-1h	-rt beta-actin	UNKNOWN	SYBR	None	0.454071			36.9879	36.9879			20.0835				1.13901	FALSE	0.3	TRUE	3	32	1	75.6154	83.0685			Y
G6	SD + H2O2 0-2h	-rt beta-actin	UNKNOWN	SYBR	None	2.15702			35.2511	35.2511			17.8355				-1.10904	FALSE	0.3	TRUE	3	30	1	75.0192	83.8138	65.9264		Y
G7	SD + late H2O2	-rt beta-actin	UNKNOWN	SYBR	None	0.80611			36.0867	36.0867			19.2555				0.310951	FALSE	0.3	TRUE	3	31	1	75.4717	63.5497			Y
G10	SD + late H2O2	Gapdh	UNKNOWN	SYBR	None	1.0419	0.970578	1.11846	18.3199	18.325	0.0574494		1.49384	0.0368445			-0.059213	FALSE	0.3	TRUE	3	13	1	78.4538				N
G11	SD + late H2O2	Gapdh	UNKNOWN	SYBR	None	1.0419	0.970578	1.11846	18.2703	18.325	0.0574494		1.49384	0.0368445			-0.059213	FALSE	0.3	TRUE	3	13	1	78.3055				N
G12	SD + late H2O2	Gapdh	UNKNOWN	SYBR	None	1.0419	0.970578	1.11846	18.3849	18.325	0.0574494		1.49384	0.0368445			-0.059213	FALSE	0.3	TRUE	3	13	1	78.1565				N
H1	control	beta-actin	UNKNOWN	SYBR	None				16.8293	16.7706	0.0529928							FALSE	0.3	TRUE	3	11	1	85.009				N
H2	control	beta-actin	UNKNOWN	SYBR	None				16.756	16.7706	0.0529928							FALSE	0.3	TRUE	3	11	1	85.009				N
H3	control	beta-actin	UNKNOWN	SYBR	None				16.7264	16.7706	0.0529928							FALSE	0.3	TRUE	3	11	1	85.0066				N
Analysis Type	Singleplex
Endogenous Control	beta-actin
RQ Min/Max Confidence Level	95.0
Reference Sample	SD 0-1h

## Sheet: Figure 2B
ABI Step One Plus
Experiment 1
Block Type	96well
Chemistry	SYBR_GREEN
Experiment File Name	C:\Users\cavit\Desktop\qpcr raw data issue\tnf actd\ex49_.eds
Experiment Run End Time	Not Started
Instrument Type	steponeplus
Passive Reference	ROX
Well	Sample Name	Target Name	Task	Reporter	Quencher	RQ	RQ Min	RQ Max	Cт	Cт Mean	Cт SD	ΔCт	ΔCт Mean	ΔCт SE	HK Control ΔCт Mean	HK Control ΔCт SE	ΔΔCт	Automatic Ct Threshold	Ct Threshold	Automatic Baseline	Baseline Start	Baseline End	Efficiency	Tm1	Tm2	Tm3	Comments	MTP
A1	Control	LIF	UNKNOWN	SYBR	None	1	0.858493	1.16483	27.4174	27.4202	0.00396787		9.53589	0.0511596			0	FALSE	0.3	TRUE	3	22	1	81.8887				N
A2	TNF	LIF	UNKNOWN	SYBR	None	8.04206	6.35467	10.1775	24.6199	24.5673	0.0743916		6.52832	0.0789621			-3.00756	FALSE	0.3	TRUE	3	19	1	81.8887				N
A5	ActD 0-1h	LIF	UNKNOWN	SYBR	None	4.18778	2.99182	5.86182	26.2703	26.378	0.152391		7.4697	0.112759			-2.06619	FALSE	0.3	TRUE	3	21	1	81.878				N
A6	ActD 0-2h	LIF	UNKNOWN	SYBR	None	3.91711	3.04458	5.03969	25.9667	25.8953	0.100908		7.5661	0.0844935			-1.96979	FALSE	0.3	TRUE	3	20	1	81.878				N
A7	ActD + H2O2 0-1h	LIF	UNKNOWN	SYBR	None	5.294	3.63983	7.69994	25.4052	25.4005	0.00654659		7.13153	0.125617			-2.40436	FALSE	0.3	TRUE	3	20	1	82.0317				N
A8	ActD + late H2O2	LIF	UNKNOWN	SYBR	None	1.0562	0.71571	1.55866	27.501	27.5384	0.0528731		9.45701	0.130485			-0.0788784	FALSE	0.3	TRUE	3	22	1	81.8827				N
A9	ActD + H2O2 0-2h	LIF	UNKNOWN	SYBR	None	2.91092	1.37133	6.179	26.6533	26.4147	0.337474		7.99441	0.252379			-1.54147	FALSE	0.3	TRUE	3	21	1	79.0521	80.5425			Y
A10	Control	Beta-ACTIN	UNKNOWN	SYBR	None				17.8332	17.8843	0.0722417							FALSE	0.3	TRUE	3	12	1	84.5666				N
A11	Control	Beta-ACTIN	UNKNOWN	SYBR	None				17.9354	17.8843	0.0722417							FALSE	0.3	TRUE	3	12	1	84.7137				N
A12	ActD + H2O2 0-2h	Beta-ACTIN	UNKNOWN	SYBR	None				18.5024	18.4202	0.116194							FALSE	0.3	TRUE	3	13	1	84.5647				N
B1	Control	LIF	UNKNOWN	SYBR	None	1	0.858493	1.16483	27.423	27.4202	0.00396787		9.53589	0.0511596			0	FALSE	0.3	TRUE	3	22	1	81.8887				N
B2	TNF	LIF	UNKNOWN	SYBR	None	8.04206	6.35467	10.1775	24.5147	24.5673	0.0743916		6.52832	0.0789621			-3.00756	FALSE	0.3	TRUE	3	19	1	82.0377				N
B5	ActD 0-1h	LIF	UNKNOWN	SYBR	None	4.18778	2.99182	5.86182	26.4858	26.378	0.152391		7.4697	0.112759			-2.06619	FALSE	0.3	TRUE	3	21	1	81.5799				N
B6	ActD 0-2h	LIF	UNKNOWN	SYBR	None	3.91711	3.04458	5.03969	25.824	25.8953	0.100908		7.5661	0.0844935			-1.96979	FALSE	0.3	TRUE	3	20	1	81.878				N
B7	ActD + H2O2 0-1h	LIF	UNKNOWN	SYBR	None	5.294	3.63983	7.69994	25.3959	25.4005	0.00654659		7.13153	0.125617			-2.40436	FALSE	0.3	TRUE	3	20	1	81.8827				N
B8	ActD + late H2O2	LIF	UNKNOWN	SYBR	None	1.0562	0.71571	1.55866	27.5758	27.5384	0.0528731		9.45701	0.130485			-0.0788784	FALSE	0.3	TRUE	3	22	1	81.8827				N
B9	ActD + H2O2 0-2h	LIF	UNKNOWN	SYBR	None	2.91092	1.37133	6.179	26.176	26.4147	0.337474		7.99441	0.252379			-1.54147	FALSE	0.3	TRUE	3	20	1	81.8839				N
B10	TNF	Beta-ACTIN	UNKNOWN	SYBR	None				18.0979	18.039	0.0832822							FALSE	0.3	TRUE	3	12	1	84.5666				N
B11	TNF	Beta-ACTIN	UNKNOWN	SYBR	None				17.9801	18.039	0.0832822							FALSE	0.3	TRUE	3	12	1	84.5647				N
B12	ActD + H2O2 0-2h	Beta-ACTIN	UNKNOWN	SYBR	None				18.3381	18.4202	0.116194							FALSE	0.3	TRUE	3	13	1	84.5647				N
C12	water	LIF	UNKNOWN	SYBR	None	167.982			36.3873	36.3873			2.14372				-7.39217	FALSE	0.3	TRUE	3	31	1	72.4954				N
E1	Control	ttp	UNKNOWN	SYBR	None	1	0.858442	1.1649	27.155	27.1582	0.00445475		9.27386	0.0511796			0	FALSE	0.3	TRUE	3	22	1	79.3559				N
E2	TNF	ttp	UNKNOWN	SYBR	None	1.77917	1.46309	2.16353	26.4528	26.4817	0.0408211		8.44265	0.0655831			-0.831203	FALSE	0.3	TRUE	3	21	1	79.3559				N
E5	ActD 0-1h	ttp	UNKNOWN	SYBR	None	0.925453	0.814425	1.05162	28.2669	28.2939	0.0382936		9.38563	0.0428519			0.111769	FALSE	0.3	TRUE	3	23	1	79.493				N
E6	ActD 0-2h	ttp	UNKNOWN	SYBR	None	0.814756	0.685664	0.968153	27.9346	27.8986	0.0509431		9.56942	0.0578403			0.29556	FALSE	0.3	TRUE	3	22	1	79.493				N
E7	ActD + H2O2 0-1h	ttp	UNKNOWN	SYBR	None	1.06797	0.721996	1.57973	27.4096	27.448	0.0542865		9.17899	0.13127			-0.0948715	FALSE	0.3	TRUE	3	22	1	79.349				N
E8	ActD + late H2O2	ttp	UNKNOWN	SYBR	None	0.276789	0.118024	0.649123	28.9514	29.2084	0.363466		11.127	0.285801			1.85314	FALSE	0.3	TRUE	3	23	1	79.349				N
E9	ActD + H2O2 0-2h	ttp	UNKNOWN	SYBR	None	0.889694	0.69164	1.14446	27.8822	27.8627	0.0275121		9.44248	0.0844336			0.168618	FALSE	0.3	TRUE	3	22	1	79.4992				N
E10	ActD 0-1h	Beta-ACTIN	UNKNOWN	SYBR	None				18.8751	18.9083	0.0469698							FALSE	0.3	TRUE	3	13	1	84.5666				N
E11	ActD 0-1h	Beta-ACTIN	UNKNOWN	SYBR	None				18.9415	18.9083	0.0469698							FALSE	0.3	TRUE	3	13	1	84.5647				N
E12	water	ttp	UNKNOWN	SYBR	None	1073.73			33.449	33.449			-0.794563				-10.0684	FALSE	0.3	TRUE	3	28	1	73.6875	64.4493			Y
F1	Control	ttp	UNKNOWN	SYBR	None	1	0.858442	1.1649	27.1613	27.1582	0.00445475		9.27386	0.0511796			0	FALSE	0.3	TRUE	3	22	1	79.5049				N
F2	TNF	ttp	UNKNOWN	SYBR	None	1.77917	1.46309	2.16353	26.5105	26.4817	0.0408211		8.44265	0.0655831			-0.831203	FALSE	0.3	TRUE	3	21	1	79.5049				N
F5	ActD 0-1h	ttp	UNKNOWN	SYBR	None	0.925453	0.814425	1.05162	28.321	28.2939	0.0382936		9.38563	0.0428519			0.111769	FALSE	0.3	TRUE	3	23	1	79.493				N
F6	ActD 0-2h	ttp	UNKNOWN	SYBR	None	0.814756	0.685664	0.968153	27.8626	27.8986	0.0509431		9.56942	0.0578403			0.29556	FALSE	0.3	TRUE	3	22	1	79.493				N
F7	ActD + H2O2 0-1h	ttp	UNKNOWN	SYBR	None	1.06797	0.721996	1.57973	27.4864	27.448	0.0542865		9.17899	0.13127			-0.0948715	FALSE	0.3	TRUE	3	22	1	79.349				N
F8	ActD + late H2O2	ttp	UNKNOWN	SYBR	None	0.276789	0.118024	0.649123	29.4654	29.2084	0.363466		11.127	0.285801			1.85314	FALSE	0.3	TRUE	3	24	1	79.1999				N
F9	ActD + H2O2 0-2h	ttp	UNKNOWN	SYBR	None	0.889694	0.69164	1.14446	27.8433	27.8627	0.0275121		9.44248	0.0844336			0.168618	FALSE	0.3	TRUE	3	22	1	79.4992				N
F10	ActD 0-2h	Beta-ACTIN	UNKNOWN	SYBR	None				18.3745	18.3292	0.0639985							FALSE	0.3	TRUE	3	13	1	84.4176				N
F11	ActD 0-2h	Beta-ACTIN	UNKNOWN	SYBR	None				18.284	18.3292	0.0639985							FALSE	0.3	TRUE	3	12	1	84.5647				N
G10	ActD + H2O2 0-1h	Beta-ACTIN	UNKNOWN	SYBR	None				18.3945	18.269	0.177529							FALSE	0.3	TRUE	3	13	1	84.7157				N
G11	ActD + H2O2 0-1h	Beta-ACTIN	UNKNOWN	SYBR	None				18.1435	18.269	0.177529							FALSE	0.3	TRUE	3	12	1	84.5647	64.8963			Y
G12	water	Beta-ACTIN	UNKNOWN	SYBR	None				34.2436	34.2436								FALSE	0.3	TRUE	3	29	1	83.5217	75.0285			Y
H10	ActD + late H2O2	Beta-ACTIN	UNKNOWN	SYBR	None				17.9564	18.0814	0.176797							FALSE	0.3	TRUE	3	12	1	84.7157				N
H11	ActD + late H2O2	Beta-ACTIN	UNKNOWN	SYBR	None				18.2064	18.0814	0.176797							FALSE	0.3	TRUE	3	12	1	84.7137				N
Analysis Type	Singleplex
Endogenous Control	Beta-ACTIN
RQ Min/Max Confidence Level	95.0
Reference Sample	Control
Experiment 2
Block Type	96well
Chemistry	SYBR_GREEN
Experiment File Name	D:\flash drive 3.29.2013\Agca EXs\Ex39 tnf induction actD +\39_.eds
Experiment Run End Time	2011-05-20 18:23:37 PM CEST
Instrument Type	steponeplus
Passive Reference	ROX
Well	Sample Name	Target Name	Task	Reporter	Quencher	RQ	RQ Min	RQ Max	Cт	Cт Mean	Cт SD	ΔCт	ΔCт Mean	ΔCт SE	HK Control ΔCт Mean	HK Control ΔCт SE	ΔΔCт	Automatic Ct Threshold	Ct Threshold	Automatic Baseline	Baseline Start	Baseline End	Efficiency	Tm1	Tm2	Tm3	Comments	MTP
A1	Control	LIF	UNKNOWN	SYBR	None	1	0.757963	1.31933	26.6672	26.6991	0.151382		9.74179	0.143997			0	FALSE	0.3	TRUE	3	21	1	82.0349				N
A2	TNF	LIF	UNKNOWN	SYBR	None	8.79476	7.00618	11.0399	23.168	23.1811	0.129668		6.60514	0.118142			-3.13664	FALSE	0.3	TRUE	3	17	1	82.1839				N
A5	ActD 0-1h	LIF	UNKNOWN	SYBR	None	1.99385	1.48586	2.67552	25.3765	25.5421	0.260149		8.74623	0.152808			-0.995558	FALSE	0.3	TRUE	3	20	1	82.1733				N
A6	ActD 0-2h	LIF	UNKNOWN	SYBR	None	1.00485	0.767636	1.31535	24.3988	24.3206	0.181586		9.73481	0.139919			-0.00697327	FALSE	0.3	TRUE	3	19	1	82.0242				N
A7	ActD + H2O2 0-1h	LIF	UNKNOWN	SYBR	None	4.39774	4.00505	4.82893	24.1737	24.203	0.0397677		7.60502	0.0486022			-2.13676	FALSE	0.3	TRUE	3	19	1	82.1755				N
A8	ActD + late H2O2	LIF	UNKNOWN	SYBR	None	1.39509	1.16239	1.67437	24.5974	24.6036	0.10306		9.26143	0.0948211			-0.480355	FALSE	0.3	TRUE	3	19	1	82.1755				N
A9	ActD + H2O2 0-2h	LIF	UNKNOWN	SYBR	None	2.34559	1.76999	3.10837	23.4069	23.2731	0.116684		8.51184	0.146305			-1.22995	FALSE	0.3	TRUE	3	18	1	82.0276				N
A10	Control	Beta-ACTIN	UNKNOWN	SYBR	None				16.7788	16.9573	0.198215							FALSE	0.3	TRUE	3	11	1	84.5612				N
A11	Control	-rt Beta-ACTIN	UNKNOWN	SYBR	None	1			36.903	36.903			19.9457				0	FALSE	0.3	TRUE	3	31	1	75.1745	85.1607			Y
A12	ActD + H2O2 0-2h	-rt Beta-ACTIN	UNKNOWN	SYBR	None	1.22751			34.4112	34.4112			19.65				-0.295731	FALSE	0.3	TRUE	3	29	1	84.1174	76.3668			Y
B1	Control	LIF	UNKNOWN	SYBR	None	1	0.757963	1.31933	26.5661	26.6991	0.151382		9.74179	0.143997			0	FALSE	0.3	TRUE	3	21	1	82.3329				N
B2	TNF	LIF	UNKNOWN	SYBR	None	8.79476	7.00618	11.0399	23.0584	23.1811	0.129668		6.60514	0.118142			-3.13664	FALSE	0.3	TRUE	3	17	1	82.1839				N
B5	ActD 0-1h	LIF	UNKNOWN	SYBR	None	1.99385	1.48586	2.67552	25.4079	25.5421	0.260149		8.74623	0.152808			-0.995558	FALSE	0.3	TRUE	3	20	1	82.0242				N
B6	ActD 0-2h	LIF	UNKNOWN	SYBR	None	1.00485	0.767636	1.31535	24.113	24.3206	0.181586		9.73481	0.139919			-0.00697327	FALSE	0.3	TRUE	3	18	1	82.1733				N
B7	ActD + H2O2 0-1h	LIF	UNKNOWN	SYBR	None	4.39774	4.00505	4.82893	24.187	24.203	0.0397677		7.60502	0.0486022			-2.13676	FALSE	0.3	TRUE	3	18	1	82.1755	64.2886			Y
B8	ActD + late H2O2	LIF	UNKNOWN	SYBR	None	1.39509	1.16239	1.67437	24.5037	24.6036	0.10306		9.26143	0.0948211			-0.480355	FALSE	0.3	TRUE	3	19	1	82.1755				N
B9	ActD + H2O2 0-2h	LIF	UNKNOWN	SYBR	None	2.34559	1.76999	3.10837	23.22	23.2731	0.116684		8.51184	0.146305			-1.22995	FALSE	0.3	TRUE	3	17	1	82.1766				N
B10	TNF	Beta-ACTIN	UNKNOWN	SYBR	None				16.3976	16.5759	0.158301							FALSE	0.3	TRUE	3	11	1	84.5612				N
B11	TNF	-rt Beta-ACTIN	UNKNOWN	SYBR	None	3.28945			34.8038	34.8038			18.2279				-1.71785	FALSE	0.3	TRUE	3	29	1	83.6702	64.443	75.9197		Y
B12	ActD + H2O2 0-2h	Beta-ACTIN	UNKNOWN	SYBR	None				14.5202	14.7612	0.224945							FALSE	0.3	TRUE	3	9	1	84.7136				N
C1	Control	LIF	UNKNOWN	SYBR	None	1	0.757963	1.31933	26.8638	26.6991	0.151382		9.74179	0.143997			0	FALSE	0.3	TRUE	3	21	1	82.0349				N
C2	TNF	LIF	UNKNOWN	SYBR	None	8.79476	7.00618	11.0399	23.3168	23.1811	0.129668		6.60514	0.118142			-3.13664	FALSE	0.3	TRUE	3	18	1	82.1839				N
C5	ActD 0-1h	LIF	UNKNOWN	SYBR	None	1.99385	1.48586	2.67552	25.842	25.5421	0.260149		8.74623	0.152808			-0.995558	FALSE	0.3	TRUE	3	20	1	81.7261				N
C6	ActD 0-2h	LIF	UNKNOWN	SYBR	None	1.00485	0.767636	1.31535	24.4499	24.3206	0.181586		9.73481	0.139919			-0.00697327	FALSE	0.3	TRUE	3	19	1	81.8751				N
C7	ActD + H2O2 0-1h	LIF	UNKNOWN	SYBR	None	4.39774	4.00505	4.82893	24.2483	24.203	0.0397677		7.60502	0.0486022			-2.13676	FALSE	0.3	TRUE	3	19	1	82.0264				N
C12	water	Beta-ACTIN	UNKNOWN	SYBR	None				35.3814	35.3814								FALSE	0.3	TRUE	3	30	1	76.3668	78.9007			Y
D1	Control	Ttp	UNKNOWN	SYBR	None	1	0.712339	1.40383	26.4476	26.2099	0.232183		9.25258	0.176255			0	FALSE	0.3	TRUE	3	21	1	79.5013				N
D2	TNF	Ttp	UNKNOWN	SYBR	None	2.19045	1.76209	2.72295	24.8304	24.6973	0.115314		8.12135	0.113073			-1.13123	FALSE	0.3	TRUE	3	19	1	79.5013				N
D5	ActD 0-1h	Ttp	UNKNOWN	SYBR	None	0.360689	0.317229	0.410103	27.6395	27.5197	0.104786		10.7238	0.0667157			1.47117	FALSE	0.3	TRUE	3	22	1	79.4896				N
D6	ActD 0-2h	Ttp	UNKNOWN	SYBR	None	0.27768	0.229976	0.335278	25.7368	25.6868	0.0549566		11.1011	0.0979439			1.84851	FALSE	0.3	TRUE	3	20	1	79.4896	65.3252			Y
D7	ActD + H2O2 0-1h	Ttp	UNKNOWN	SYBR	None	0.880372	0.730714	1.06068	26.2018	26.0344	0.150384		9.4364	0.0968166			0.183814	FALSE	0.3	TRUE	3	20	1	79.3434				N
D8	ActD + late H2O2	Ttp	UNKNOWN	SYBR	None	0.256014	0.219274	0.298911	26.5499	26.5604	0.0555617		11.2183	0.0804961			1.9657	FALSE	0.3	TRUE	3	21	1	79.4925				N
D9	ActD + H2O2 0-2h	Ttp	UNKNOWN	SYBR	None	0.644468	0.485274	0.855887	24.6243	24.6476	0.120829		9.8864	0.147422			0.633818	FALSE	0.3	TRUE	3	19	1	79.4939				N
D12	water	Ttp	UNKNOWN	SYBR	None	1511.5			34.0722	34.0722			-1.30919				-10.5618	FALSE	0.3	TRUE	3	29	1	73.833				N
E1	Control	Ttp	UNKNOWN	SYBR	None	1	0.712339	1.40383	25.9837	26.2099	0.232183		9.25258	0.176255			0	FALSE	0.3	TRUE	3	20	1	79.7994	65.4925			Y
E2	TNF	Ttp	UNKNOWN	SYBR	None	2.19045	1.76209	2.72295	24.6284	24.6973	0.115314		8.12135	0.113073			-1.13123	FALSE	0.3	TRUE	3	19	1	79.7994	65.0454			Y
E5	ActD 0-1h	Ttp	UNKNOWN	SYBR	None	0.360689	0.317229	0.410103	27.4454	27.5197	0.104786		10.7238	0.0667157			1.47117	FALSE	0.3	TRUE	3	22	1	79.6387				N
E6	ActD 0-2h	Ttp	UNKNOWN	SYBR	None	0.27768	0.229976	0.335278	25.628	25.6868	0.0549566		11.1011	0.0979439			1.84851	FALSE	0.3	TRUE	3	20	1	79.6387				N
E7	ActD + H2O2 0-1h	Ttp	UNKNOWN	SYBR	None	0.880372	0.730714	1.06068	25.9905	26.0344	0.150384		9.4364	0.0968166			0.183814	FALSE	0.3	TRUE	3	20	1	79.4925				N
E8	ActD + late H2O2	Ttp	UNKNOWN	SYBR	None	0.256014	0.219274	0.298911	26.6205	26.5604	0.0555617		11.2183	0.0804961			1.9657	FALSE	0.3	TRUE	3	21	1	79.4925				N
E9	ActD + H2O2 0-2h	Ttp	UNKNOWN	SYBR	None	0.644468	0.485274	0.855887	24.5402	24.6476	0.120829		9.8864	0.147422			0.633818	FALSE	0.3	TRUE	3	19	1	79.792				N
E10	ActD 0-1h	Beta-ACTIN	UNKNOWN	SYBR	None				16.745	16.7959	0.0487118							FALSE	0.3	TRUE	3	11	1	84.5612				N
E11	ActD 0-1h	-rt Beta-ACTIN	UNKNOWN	SYBR	None	5.52292			34.2762	34.2762			17.4803				-2.46543	FALSE	0.3	TRUE	3	29	1	84.2664	75.7706			Y
E12	water	LIF	UNKNOWN	SYBR	None	347.843			36.6809	36.6809			1.29949				-8.44229	FALSE	0.3	TRUE	3	31	1	72.6406				N
F1	Control	Ttp	UNKNOWN	SYBR	None	1	0.712339	1.40383	26.1983	26.2099	0.232183		9.25258	0.176255			0	FALSE	0.3	TRUE	3	21	1	79.7994				N
F2	TNF	Ttp	UNKNOWN	SYBR	None	2.19045	1.76209	2.72295	24.6331	24.6973	0.115314		8.12135	0.113073			-1.13123	FALSE	0.3	TRUE	3	19	1	79.7994				N
F5	ActD 0-1h	Ttp	UNKNOWN	SYBR	None	0.360689	0.317229	0.410103	27.474	27.5197	0.104786		10.7238	0.0667157			1.47117	FALSE	0.3	TRUE	3	22	1	79.6387				N
F6	ActD 0-2h	Ttp	UNKNOWN	SYBR	None	0.27768	0.229976	0.335278	25.6957	25.6868	0.0549566		11.1011	0.0979439			1.84851	FALSE	0.3	TRUE	3	20	1	79.7878				N
F7	ActD + H2O2 0-1h	Ttp	UNKNOWN	SYBR	None	0.880372	0.730714	1.06068	25.9108	26.0344	0.150384		9.4364	0.0968166			0.183814	FALSE	0.3	TRUE	3	20	1	79.6415				N
F8	ActD + late H2O2	Ttp	UNKNOWN	SYBR	None	0.256014	0.219274	0.298911	26.5109	26.5604	0.0555617		11.2183	0.0804961			1.9657	FALSE	0.3	TRUE	3	21	1	79.6415				N
F9	ActD + H2O2 0-2h	Ttp	UNKNOWN	SYBR	None	0.644468	0.485274	0.855887	24.7785	24.6476	0.120829		9.8864	0.147422			0.633818	FALSE	0.3	TRUE	3	19	1	79.4939				N
F10	ActD 0-2h	Beta-ACTIN	UNKNOWN	SYBR	None				14.5485	14.5857	0.160495							FALSE	0.3	TRUE	3	9	1	84.7103				N
F11	ActD 0-2h	-rt Beta-ACTIN	UNKNOWN	SYBR	None	2.04224			33.5013	33.5013			18.9156				-1.03015	FALSE	0.3	TRUE	3	28	1	75.3235	83.8193	81.4345		Y
F12	ActD + late H2O2	LIF	UNKNOWN	SYBR	None	1.39509	1.16239	1.67437	24.7096	24.6036	0.10306		9.26143	0.0948211			-0.480355	FALSE	0.3	TRUE	3	19	1	81.7326				N
G1	Control	Beta-ACTIN	UNKNOWN	SYBR	None				16.9225	16.9573	0.198215							FALSE	0.3	TRUE	3	11	1	84.5684	65.1944			Y
G2	TNF	Beta-ACTIN	UNKNOWN	SYBR	None				16.6305	16.5759	0.158301							FALSE	0.3	TRUE	3	11	1	84.7174				N
G5	ActD 0-1h	Beta-ACTIN	UNKNOWN	SYBR	None				16.8006	16.7959	0.0487118							FALSE	0.3	TRUE	3	11	1	84.708				N
G6	ActD 0-2h	Beta-ACTIN	UNKNOWN	SYBR	None				14.4471	14.5857	0.160495							FALSE	0.3	TRUE	3	9	1	84.708	64.4306			Y
G7	ActD + H2O2 0-1h	Beta-ACTIN	UNKNOWN	SYBR	None				16.6012	16.598	0.074196							FALSE	0.3	TRUE	3	11	1	84.5604				N
G8	ActD + late H2O2	Beta-ACTIN	UNKNOWN	SYBR	None				15.2271	15.3421	0.127874							FALSE	0.3	TRUE	3	9	1	84.5604	64.4377			Y
G9	ActD + H2O2 0-2h	Beta-ACTIN	UNKNOWN	SYBR	None				14.9656	14.7612	0.224945							FALSE	0.3	TRUE	3	9	1	84.5612				N
G10	ActD + H2O2 0-1h	Beta-ACTIN	UNKNOWN	SYBR	None				16.5222	16.598	0.074196							FALSE	0.3	TRUE	3	11	1	84.5612				N
G11	ActD + H2O2 0-1h	-rt Beta-ACTIN	UNKNOWN	SYBR	None	2.70097			35.1102	35.1102			18.5123				-1.43348	FALSE	0.3	TRUE	3	30	1	83.5212	78.6026	82.1797		Y
G12	ActD + H2O2 0-2h	LIF	UNKNOWN	SYBR	None	2.34559	1.76999	3.10837	23.1923	23.2731	0.116684		8.51184	0.146305			-1.22995	FALSE	0.3	TRUE	3	17	1	82.0307				N
H1	Control	Beta-ACTIN	UNKNOWN	SYBR	None				17.1706	16.9573	0.198215							FALSE	0.3	TRUE	3	11	1	84.8664				N
H2	TNF	Beta-ACTIN	UNKNOWN	SYBR	None				16.6997	16.5759	0.158301							FALSE	0.3	TRUE	3	11	1	84.7174				N
H5	ActD 0-1h	Beta-ACTIN	UNKNOWN	SYBR	None				16.8421	16.7959	0.0487118							FALSE	0.3	TRUE	3	11	1	84.708				N
H6	ActD 0-2h	Beta-ACTIN	UNKNOWN	SYBR	None				14.7616	14.5857	0.160495							FALSE	0.3	TRUE	3	9	1	84.708				N
H7	ActD + H2O2 0-1h	Beta-ACTIN	UNKNOWN	SYBR	None				16.6705	16.598	0.074196							FALSE	0.3	TRUE	3	11	1	84.7095				N
H8	ActD + late H2O2	Beta-ACTIN	UNKNOWN	SYBR	None				15.4798	15.3421	0.127874							FALSE	0.3	TRUE	3	10	1	84.5604				N
H9	ActD + H2O2 0-2h	Beta-ACTIN	UNKNOWN	SYBR	None				14.798	14.7612	0.224945							FALSE	0.3	TRUE	3	9	1	84.7103				N
H10	ActD + late H2O2	Beta-ACTIN	UNKNOWN	SYBR	None				15.3195	15.3421	0.127874							FALSE	0.3	TRUE	3	9	1	84.7103				N
H11	ActD + late H2O2	-rt Beta-ACTIN	UNKNOWN	SYBR	None	0.996684			35.2927	35.2927			19.9505				0.00479158	FALSE	0.3	TRUE	3	30	1	83.8193	75.6216			Y
Analysis Type	Singleplex
Endogenous Control	Beta-ACTIN
RQ Min/Max Confidence Level	95.0
Reference Sample	Control
Experiment 3
Block Type	96well
Chemistry	SYBR_GREEN
Experiment File Name	C:\Users\cavit\Desktop\qpcr raw data issue\tnf actd\52.eds
Experiment Run End Time	2011-08-25 16:08:48 PM CEST
Instrument Type	steponeplus
Passive Reference	ROX
Well	Sample Name	Target Name	Task	Reporter	Quencher	RQ	RQ Min	RQ Max	Cт	Cт Mean	Cт SD	ΔCт	ΔCт Mean	ΔCт SE	HK Control ΔCт Mean	HK Control ΔCт SE	ΔΔCт	Automatic Ct Threshold	Ct Threshold	Automatic Baseline	Baseline Start	Baseline End	Efficiency	Tm1	Tm2	Tm3	Comments	MTP
A1	Control	LIF	UNKNOWN	SYBR	None	1	0.754562	1.32527	27.1325	27.2265	0.13294		8.99613	0.0944274			0	FALSE	0.3	TRUE	3	21	1	82.0339				N
A2	TNF	LIF	UNKNOWN	SYBR	None	6.30327	5.25038	7.56731	24.9159	24.863	0.0747935		6.34002	0.0612831			-2.6561	FALSE	0.3	TRUE	3	19	1	82.1829				N
A5	ActD 0-1h	LIF	UNKNOWN	SYBR	None	1.41885	1.37963	1.45918	25.9515	25.9538	0.00330296		8.49141	0.00939859			-0.504719	FALSE	0.3	TRUE	3	20	1	82.0193				N
A6	ActD 0-2h	LIF	UNKNOWN	SYBR	None	0.829865	0.643815	1.06968	25.9274	25.9029	0.0347088		9.26518	0.0851171			0.269052	FALSE	0.3	TRUE	3	20	1	82.0193				N
A7	ActD + H2O2 0-1h	LIF	UNKNOWN	SYBR	None	3.42663	3.23669	3.62772	25.4893	25.5084	0.0269335		7.21933	0.0191211			-1.77679	FALSE	0.3	TRUE	3	20	1	82.0288				N
A8	ActD + late H2O2	LIF	UNKNOWN	SYBR	None	0.821842	0.70863	0.953141	27.145	27.131	0.0197409		9.27919	0.0496968			0.283067	FALSE	0.3	TRUE	3	21	1	82.0288				N
A9	ActD + H2O2 0-2h	LIF	UNKNOWN	SYBR	None	2.84871	2.47506	3.27877	25.7494	25.7284	0.0297469		7.48582	0.0471441			-1.51031	FALSE	0.3	TRUE	3	20	1	82.028				N
A10	Control	-RT Beta-ACTIN	UNKNOWN	SYBR	None	1			32.5714	32.5714			14.3411				0	FALSE	0.3	TRUE	3	27	1	76.5113	83.3699			Y
A11	ActD + H2O2 0-2h	-RT Beta-ACTIN	UNKNOWN	SYBR	None	1.55948			31.9426	31.9426			13.7				-0.641068	FALSE	0.3	TRUE	3	26	1	76.5113	83.3678	66.8228		Y
A12	water	LIF	UNKNOWN	SYBR	None	9.37254			38.0201	38.0201			5.76768				-3.22844	FALSE	0.3	TRUE	3	33	1	72.934				N
B1	Control	LIF	UNKNOWN	SYBR	None	1	0.754562	1.32527	27.3205	27.2265	0.13294		8.99613	0.0944274			0	FALSE	0.3	TRUE	3	22	1	82.0339				N
B2	TNF	LIF	UNKNOWN	SYBR	None	6.30327	5.25038	7.56731	24.8101	24.863	0.0747935		6.34002	0.0612831			-2.6561	FALSE	0.3	TRUE	3	19	1	82.1829				N
B5	ActD 0-1h	LIF	UNKNOWN	SYBR	None	1.41885	1.37963	1.45918	25.9562	25.9538	0.00330296		8.49141	0.00939859			-0.504719	FALSE	0.3	TRUE	3	20	1	82.0193				N
B6	ActD 0-2h	LIF	UNKNOWN	SYBR	None	0.829865	0.643815	1.06968	25.8783	25.9029	0.0347088		9.26518	0.0851171			0.269052	FALSE	0.3	TRUE	3	20	1	82.0193				N
B7	ActD + H2O2 0-1h	LIF	UNKNOWN	SYBR	None	3.42663	3.23669	3.62772	25.5274	25.5084	0.0269335		7.21933	0.0191211			-1.77679	FALSE	0.3	TRUE	3	20	1	81.8798				N
B8	ActD + late H2O2	LIF	UNKNOWN	SYBR	None	0.821842	0.70863	0.953141	27.117	27.131	0.0197409		9.27919	0.0496968			0.283067	FALSE	0.3	TRUE	3	21	1	81.8798				N
B9	ActD + H2O2 0-2h	LIF	UNKNOWN	SYBR	None	2.84871	2.47506	3.27877	25.7074	25.7284	0.0297469		7.48582	0.0471441			-1.51031	FALSE	0.3	TRUE	3	20	1	82.028				N
B10	TNF	-RT Beta-ACTIN	UNKNOWN	SYBR	None	1.67641			32.1187	32.1187			13.5957				-0.745372	FALSE	0.3	TRUE	3	27	1	76.5113	84.4136			Y
B12	water	ttp	UNKNOWN	SYBR	None	296.343			33.4103	33.4103			1.15797				-8.21113	FALSE	0.3	TRUE	3	28	1	73.8283	63.9908			Y
C1	Control	ttp	UNKNOWN	SYBR	None	1	0.824934	1.21222	27.6634	27.5995	0.0903777		9.3691	0.0645297			0	FALSE	0.3	TRUE	3	22	1	79.3509				N
C2	TNF	ttp	UNKNOWN	SYBR	None	1.73631	1.58312	1.90433	27.0953	27.0961	0.00107896		8.57307	0.0309704			-0.796026	FALSE	0.3	TRUE	3	21	1	79.4999				N
C5	ActD 0-1h	ttp	UNKNOWN	SYBR	None	0.362882	0.349159	0.377143	28.2848	28.294	0.0129758		10.8315	0.0129254			1.46243	FALSE	0.3	TRUE	3	23	1	79.6337				N
C6	ActD 0-2h	ttp	UNKNOWN	SYBR	None	0.193562	0.146506	0.255732	28.3303	28.3759	0.0644948		11.7382	0.0933936			2.36913	FALSE	0.3	TRUE	3	23	1	79.6337				N
C7	ActD + H2O2 0-1h	ttp	UNKNOWN	SYBR	None	0.86714	0.671195	1.12029	27.7779	27.8638	0.121436		9.57476	0.0858848			0.205664	FALSE	0.3	TRUE	3	22	1	79.4942				N
C8	ActD + late H2O2	ttp	UNKNOWN	SYBR	None	0.149845	0.0988583	0.227128	30.0904	29.9594	0.185329		12.1076	0.139457			2.73846	FALSE	0.3	TRUE	3	25	1	79.4942	73.5304			Y
C9	ActD + H2O2 0-2h	ttp	UNKNOWN	SYBR	None	0.577659	0.416943	0.800324	28.3025	28.4034	0.142624		10.1608	0.10932			0.791711	FALSE	0.3	TRUE	3	23	1	79.6424				N
D1	Control	ttp	UNKNOWN	SYBR	None	1	0.824934	1.21222	27.5356	27.5995	0.0903777		9.3691	0.0645297			0	FALSE	0.3	TRUE	3	22	1	79.4999				N
D2	TNF	ttp	UNKNOWN	SYBR	None	1.73631	1.58312	1.90433	27.0968	27.0961	0.00107896		8.57307	0.0309704			-0.796026	FALSE	0.3	TRUE	3	21	1	79.649				N
D5	ActD 0-1h	ttp	UNKNOWN	SYBR	None	0.362882	0.349159	0.377143	28.3031	28.294	0.0129758		10.8315	0.0129254			1.46243	FALSE	0.3	TRUE	3	23	1	79.3355				N
D6	ActD 0-2h	ttp	UNKNOWN	SYBR	None	0.193562	0.146506	0.255732	28.4215	28.3759	0.0644948		11.7382	0.0933936			2.36913	FALSE	0.3	TRUE	3	23	1	79.4846				N
D7	ActD + H2O2 0-1h	ttp	UNKNOWN	SYBR	None	0.86714	0.671195	1.12029	27.9497	27.8638	0.121436		9.57476	0.0858848			0.205664	FALSE	0.3	TRUE	3	22	1	79.3451				N
D8	ActD + late H2O2	ttp	UNKNOWN	SYBR	None	0.149845	0.0988583	0.227128	29.8283	29.9594	0.185329		12.1076	0.139457			2.73846	FALSE	0.3	TRUE	3	24	1	79.3451	73.3813			Y
D9	ActD + H2O2 0-2h	ttp	UNKNOWN	SYBR	None	0.577659	0.416943	0.800324	28.5042	28.4034	0.142624		10.1608	0.10932			0.791711	FALSE	0.3	TRUE	3	23	1	79.4933				N
D12	water	Beta-ACTIN	UNKNOWN	SYBR	None				32.2524	32.2524								FALSE	0.3	TRUE	3	27	1	76.5113				N
E10	ActD 0-1h	-RT Beta-ACTIN	UNKNOWN	SYBR	None	0.574537			32.603	32.603			15.1406				0.799528	FALSE	0.3	TRUE	3	27	1	75.9149	84.2645			Y
F10	ActD 0-2h	-RT Beta-ACTIN	UNKNOWN	SYBR	None	0.322272			32.6124	32.6124			15.9747				1.63365	FALSE	0.3	TRUE	3	27	1	75.9149	83.9663			Y
G1	Control	Beta-ACTIN	UNKNOWN	SYBR	None				18.2214	18.2304	0.0126508							FALSE	0.3	TRUE	3	12	1	84.5678				N
G2	TNF	Beta-ACTIN	UNKNOWN	SYBR	None				18.554	18.523	0.0437855							FALSE	0.3	TRUE	3	13	1	84.5678				N
G5	ActD 0-1h	Beta-ACTIN	UNKNOWN	SYBR	None				17.4533	17.4624	0.0128747							FALSE	0.3	TRUE	3	12	1	84.554				N
G6	ActD 0-2h	Beta-ACTIN	UNKNOWN	SYBR	None				16.5562	16.6377	0.115261							FALSE	0.3	TRUE	3	11	1	84.7031				N
G7	ActD + H2O2 0-1h	Beta-ACTIN	UNKNOWN	SYBR	None				18.2873	18.289	0.00241147							FALSE	0.3	TRUE	3	13	1	84.5635				N
G8	ActD + late H2O2	Beta-ACTIN	UNKNOWN	SYBR	None				17.8041	17.8518	0.0674525							FALSE	0.3	TRUE	3	12	1	84.5635				N
G9	ActD + H2O2 0-2h	Beta-ACTIN	UNKNOWN	SYBR	None				18.2848	18.2426	0.0596678							FALSE	0.3	TRUE	3	13	1	84.7118				N
G10	ActD + H2O2 0-1h	-RT Beta-ACTIN	UNKNOWN	SYBR	None	1.11112			32.4781	32.4781			14.1891				-0.152012	FALSE	0.3	TRUE	3	27	1	76.5113				N
H1	Control	Beta-ACTIN	UNKNOWN	SYBR	None				18.2393	18.2304	0.0126508							FALSE	0.3	TRUE	3	12	1	84.7168				N
H2	TNF	Beta-ACTIN	UNKNOWN	SYBR	None				18.4921	18.523	0.0437855							FALSE	0.3	TRUE	3	13	1	84.7168				N
H5	ActD 0-1h	Beta-ACTIN	UNKNOWN	SYBR	None				17.4715	17.4624	0.0128747							FALSE	0.3	TRUE	3	12	1	84.7031				N
H6	ActD 0-2h	Beta-ACTIN	UNKNOWN	SYBR	None				16.7192	16.6377	0.115261							FALSE	0.3	TRUE	3	11	1	84.7031				N
H7	ActD + H2O2 0-1h	Beta-ACTIN	UNKNOWN	SYBR	None				18.2907	18.289	0.00241147							FALSE	0.3	TRUE	3	13	1	84.5635				N
H8	ActD + late H2O2	Beta-ACTIN	UNKNOWN	SYBR	None				17.8995	17.8518	0.0674525							FALSE	0.3	TRUE	3	12	1	84.5635				N
H9	ActD + H2O2 0-2h	Beta-ACTIN	UNKNOWN	SYBR	None				18.2004	18.2426	0.0596678							FALSE	0.3	TRUE	3	12	1	84.7118				N
H10	ActD + late H2O2	-RT Beta-ACTIN	UNKNOWN	SYBR	None	0.514395			33.1519	33.1519			15.3001				0.95905	FALSE	0.3	TRUE	3	28	1	76.2131				N
Analysis Type	Singleplex
Endogenous Control	Beta-ACTIN
RQ Min/Max Confidence Level	95.0
Reference Sample	Control
Experiment 4
Block Type	96well
Chemistry	SYBR_GREEN
Experiment File Name	C:\Users\cavit\Desktop\qpcr raw data issue\tnf actd\55.eds
Experiment Run End Time	2011-12-09 18:07:31 PM CET
Instrument Type	steponeplus
Passive Reference	ROX
Well	Sample Name	Target Name	Task	Reporter	Quencher	RQ	RQ Min	RQ Max	Cт	Cт Mean	Cт SD	ΔCт	ΔCт Mean	ΔCт SE	HK Control ΔCт Mean	HK Control ΔCт SE	ΔΔCт	Automatic Ct Threshold	Ct Threshold	Automatic Baseline	Baseline Start	Baseline End	Efficiency	Tm1	Tm2	Tm3	Comments	MTP
A1	Control	LIF	UNKNOWN	SYBR	None	1	0.636307	1.57157	27.1413	27.1875	0.065362		9.1022	0.151582			0	FALSE	0.3	TRUE	3	22	1	81.7315				N
A2	TNF	LIF	UNKNOWN	SYBR	None	6.42017	4.62151	8.91884	24.4078	24.469	0.0864651		6.41959	0.110222			-2.68261	FALSE	0.3	TRUE	3	19	1	82.0294				N
A5	ActD 0-1h	LIF	UNKNOWN	SYBR	None	1.37344	1.05281	1.79171	26.5842	26.6696	0.120756		8.64441	0.0891424			-0.457789	FALSE	0.3	TRUE	3	21	1	81.7238				N
A6	ActD 0-2h	LIF	UNKNOWN	SYBR	None	0.811558	0.562334	1.17124	27.1272	27.1892	0.0877167		9.40343	0.123009			0.301234	FALSE	0.3	TRUE	3	21	1	81.8728				N
A7	ActD + H2O2 0-1h	LIF	UNKNOWN	SYBR	None	3.92333	3.26	4.72162	25.136	25.1576	0.0306128		7.13012	0.0621022			-1.97208	FALSE	0.3	TRUE	3	20	1	81.8737				N
A8	ActD + late H2O2	LIF	UNKNOWN	SYBR	None	0.830039	0.504464	1.36574	27.0039	27.1215	0.16627		9.37095	0.166973			0.268749	FALSE	0.3	TRUE	3	21	1	81.8737				N
A9	ActD + H2O2 0-2h	LIF	UNKNOWN	SYBR	None	3.67706	3.35316	4.03224	25.3128	25.3317	0.0268108		7.22365	0.030918			-1.87855	FALSE	0.3	TRUE	3	20	1	81.8789				N
A10	Control	-RT Beta-ACTIN	UNKNOWN	SYBR	None	1			32.6382	32.6382			14.5529				0	FALSE	0.3	TRUE	3	27	1	75.4714				N
A11	ActD + H2O2 0-2h	-RT Beta-ACTIN	UNKNOWN	SYBR	None	2.23778			31.4989	31.4989			13.3908				-1.16207	FALSE	0.3	TRUE	3	26	1	83.5151	75.7684	65.9361		Y
A12	water	LIF	UNKNOWN	SYBR	None	56.8235			35.8587	35.8587			3.27378				-5.82842	FALSE	0.3	TRUE	3	30	1	73.2358				N
B1	Control	LIF	UNKNOWN	SYBR	None	1	0.636307	1.57157	27.2337	27.1875	0.065362		9.1022	0.151582			0	FALSE	0.3	TRUE	3	22	1	81.8805				N
B2	TNF	LIF	UNKNOWN	SYBR	None	6.42017	4.62151	8.91884	24.5301	24.469	0.0864651		6.41959	0.110222			-2.68261	FALSE	0.3	TRUE	3	19	1	81.7315				N
B5	ActD 0-1h	LIF	UNKNOWN	SYBR	None	1.37344	1.05281	1.79171	26.755	26.6696	0.120756		8.64441	0.0891424			-0.457789	FALSE	0.3	TRUE	3	21	1	81.4256				N
B6	ActD 0-2h	LIF	UNKNOWN	SYBR	None	0.811558	0.562334	1.17124	27.2512	27.1892	0.0877167		9.40343	0.123009			0.301234	FALSE	0.3	TRUE	3	22	1	81.7238				N
B7	ActD + H2O2 0-1h	LIF	UNKNOWN	SYBR	None	3.92333	3.26	4.72162	25.1793	25.1576	0.0306128		7.13012	0.0621022			-1.97208	FALSE	0.3	TRUE	3	19	1	81.7247				N
B8	ActD + late H2O2	LIF	UNKNOWN	SYBR	None	0.830039	0.504464	1.36574	27.239	27.1215	0.16627		9.37095	0.166973			0.268749	FALSE	0.3	TRUE	3	22	1	81.7247				N
B9	ActD + H2O2 0-2h	LIF	UNKNOWN	SYBR	None	3.67706	3.35316	4.03224	25.3507	25.3317	0.0268108		7.22365	0.030918			-1.87855	FALSE	0.3	TRUE	3	20	1	81.7298				N
B10	TNF	-RT Beta-ACTIN	UNKNOWN	SYBR	None	1.03903			32.547	32.547			14.4977				-0.0552406	FALSE	0.3	TRUE	3	27	1	75.6204	83.518			Y
B12	water	ttp	UNKNOWN	SYBR	None	202.064			33.8641	33.8641			1.27915				-7.65867	FALSE	0.3	TRUE	3	28	1	73.6828				N
C1	Control	ttp	UNKNOWN	SYBR	None	1	0.605018	1.65284	27.11	27.0231	0.122861		8.93782	0.168489			0	FALSE	0.3	TRUE	3	22	1	79.4971				N
C2	TNF	ttp	UNKNOWN	SYBR	None	1.63282	1.15987	2.29863	26.3487	26.2798	0.0973612		8.23046	0.114675			-0.707366	FALSE	0.3	TRUE	3	21	1	79.4971				N
C5	ActD 0-1h	ttp	UNKNOWN	SYBR	None	0.218569	0.202236	0.236222	29.1616	29.1568	0.00675833		11.1317	0.0260427			2.19384	FALSE	0.3	TRUE	3	24	1	79.3387				N
C6	ActD 0-2h	ttp	UNKNOWN	SYBR	None	0.132337	0.0486258	0.360159	29.9597	29.6413	0.450363		11.8555	0.335705			2.91771	FALSE	0.3	TRUE	3	24	1	79.3387	73.3761			Y
C7	ActD + H2O2 0-1h	ttp	UNKNOWN	SYBR	None	0.874721	0.442636	1.72859	26.9376	27.1584	0.312333		9.13093	0.228395			0.193105	FALSE	0.3	TRUE	3	21	1	79.4897				N
C8	ActD + late H2O2	ttp	UNKNOWN	SYBR	None	0.154833	0.079391	0.301966	29.5696	29.3795	0.268723		11.629	0.223971			2.69121	FALSE	0.3	TRUE	3	24	1	79.1917				N
C9	ActD + H2O2 0-2h	ttp	UNKNOWN	SYBR	None	0.707279	0.509462	0.981907	27.4383	27.5456	0.151685		9.43747	0.110003			0.499648	FALSE	0.3	TRUE	3	22	1	79.4947				N
D1	Control	ttp	UNKNOWN	SYBR	None	1	0.605018	1.65284	26.9362	27.0231	0.122861		8.93782	0.168489			0	FALSE	0.3	TRUE	3	21	1	79.3482				N
D2	TNF	ttp	UNKNOWN	SYBR	None	1.63282	1.15987	2.29863	26.211	26.2798	0.0973612		8.23046	0.114675			-0.707366	FALSE	0.3	TRUE	3	21	1	79.4971				N
D5	ActD 0-1h	ttp	UNKNOWN	SYBR	None	0.218569	0.202236	0.236222	29.1521	29.1568	0.00675833		11.1317	0.0260427			2.19384	FALSE	0.3	TRUE	3	24	1	78.8915				N
D6	ActD 0-2h	ttp	UNKNOWN	SYBR	None	0.132337	0.0486258	0.360159	29.3228	29.6413	0.450363		11.8555	0.335705			2.91771	FALSE	0.3	TRUE	3	24	1	79.1896				N
D7	ActD + H2O2 0-1h	ttp	UNKNOWN	SYBR	None	0.874721	0.442636	1.72859	27.3793	27.1584	0.312333		9.13093	0.228395			0.193105	FALSE	0.3	TRUE	3	22	1	79.3407				N
D8	ActD + late H2O2	ttp	UNKNOWN	SYBR	None	0.154833	0.079391	0.301966	29.1895	29.3795	0.268723		11.629	0.223971			2.69121	FALSE	0.3	TRUE	3	24	1	79.3407				N
D9	ActD + H2O2 0-2h	ttp	UNKNOWN	SYBR	None	0.707279	0.509462	0.981907	27.6528	27.5456	0.151685		9.43747	0.110003			0.499648	FALSE	0.3	TRUE	3	22	1	79.3457				N
D12	water	Beta-ACTIN	UNKNOWN	SYBR	None				32.5849	32.5849								FALSE	0.3	TRUE	3	27	1	75.6194				N
E10	ActD 0-1h	-RT Beta-ACTIN	UNKNOWN	SYBR	None	1.23162			32.2775	32.2775			14.2523				-0.300563	FALSE	0.3	TRUE	3	27	1	83.22	75.4714			Y
F10	ActD 0-2h	-RT Beta-ACTIN	UNKNOWN	SYBR	None	0.668774			32.9191	32.9191			15.1333				0.58041	FALSE	0.3	TRUE	3	27	1	75.4714				N
G1	Control	Beta-ACTIN	UNKNOWN	SYBR	None				18.2296	18.0853	0.204162							FALSE	0.3	TRUE	3	13	1	83.519				N
G2	TNF	Beta-ACTIN	UNKNOWN	SYBR	None				18.1411	18.0494	0.129698							FALSE	0.3	TRUE	3	12	1	84.2638				N
G5	ActD 0-1h	Beta-ACTIN	UNKNOWN	SYBR	None				18.0508	18.0252	0.0362045							FALSE	0.3	TRUE	3	12	1	84.4069				N
G6	ActD 0-2h	Beta-ACTIN	UNKNOWN	SYBR	None				17.6795	17.7857	0.150228							FALSE	0.3	TRUE	3	12	1	84.4069	64.8793			Y
G7	ActD + H2O2 0-1h	Beta-ACTIN	UNKNOWN	SYBR	None				17.9693	18.0275	0.0823179							FALSE	0.3	TRUE	3	12	1	84.2577				N
G8	ActD + late H2O2	Beta-ACTIN	UNKNOWN	SYBR	None				17.8691	17.7505	0.167673							FALSE	0.3	TRUE	3	12	1	84.4067	64.4407			Y
G9	ActD + H2O2 0-2h	Beta-ACTIN	UNKNOWN	SYBR	None				18.0837	18.1081	0.0345402							FALSE	0.3	TRUE	3	12	1	84.412				N
G10	ActD + H2O2 0-1h	-RT Beta-ACTIN	UNKNOWN	SYBR	None	0.919455			32.7015	32.7015			14.6741				0.121149	FALSE	0.3	TRUE	3	27	1	75.7694				N
H1	Control	Beta-ACTIN	UNKNOWN	SYBR	None				17.9409	18.0853	0.204162							FALSE	0.3	TRUE	3	12	1	84.2638				N
H2	TNF	Beta-ACTIN	UNKNOWN	SYBR	None				17.9577	18.0494	0.129698							FALSE	0.3	TRUE	3	12	1	84.4128				N
H5	ActD 0-1h	Beta-ACTIN	UNKNOWN	SYBR	None				17.9996	18.0252	0.0362045							FALSE	0.3	TRUE	3	12	1	84.4069				N
H6	ActD 0-2h	Beta-ACTIN	UNKNOWN	SYBR	None				17.892	17.7857	0.150228							FALSE	0.3	TRUE	3	12	1	84.4069				N
H7	ActD + H2O2 0-1h	Beta-ACTIN	UNKNOWN	SYBR	None				18.0857	18.0275	0.0823179							FALSE	0.3	TRUE	3	12	1	84.4067				N
H8	ActD + late H2O2	Beta-ACTIN	UNKNOWN	SYBR	None				17.632	17.7505	0.167673							FALSE	0.3	TRUE	3	12	1	85.0027				N
H9	ActD + H2O2 0-2h	Beta-ACTIN	UNKNOWN	SYBR	None				18.1325	18.1081	0.0345402							FALSE	0.3	TRUE	3	12	1	84.114				N
H10	ActD + late H2O2	-RT Beta-ACTIN	UNKNOWN	SYBR	None	0.838709			32.5572	32.5572			14.8067				0.253758	FALSE	0.3	TRUE	3	27	1	75.7694	83.22			Y
Analysis Type	Singleplex
Endogenous Control	Beta-ACTIN
RQ Min/Max Confidence Level	95.0
Reference Sample	Control

## Sheet: Figure 3A
LightCycler 480
Actb; Samples 1-4
09.10.2014-Ex1018-actin-lif				TARGET
Creation Dat	2014-10-09 08:04:33	Last Modified Dat	2014-10-09 09:30:21
Operator	Andrea G	Owner	Andrea G
Start Tim	2014-10-09 08:05:38	End Tim	2014-10-09 09:04:16
Run Stat	Completed	Software Versio	LCS480 1.5.0.39
Pos	Name	Type	CP
A1	DMSO1	Positive Control/Calibrator	14.03	Actb
A2	DMSO2	Unknown	13.82	Actb
A3	DMSO3	Unknown	13.91	Actb
A4	DMSO4	Unknown	14.01	Actb
A5	Inhib1	Unknown	14.05	Actb
A6	Inhib2	Unknown	13.95	Actb
A7	Inhib3	Unknown	13.98	Actb
A8	Inhib4	Unknown	14.53	Actb
A9	InhibH2O2 1	Unknown	14.93	Actb
A10	InhibH2O2 2	Unknown	14.46	Actb
A11	InhibH2O2 3	Unknown	14.43	Actb
A12	InhibH2O2 4	Unknown	15.46	Actb
B1	DMSO1	Positive Control/Calibrator	13.85	Actb
B2	DMSO2	Unknown	13.76	Actb
B3	DMSO3	Unknown	13.9	Actb
B4	DMSO4	Unknown	13.96	Actb
B5	Inhib1	Unknown	13.97	Actb
B6	Inhib2	Unknown	13.94	Actb
B7	Inhib3	Unknown	13.97	Actb
B8	Inhib4	Unknown	14.43	Actb
B9	InhibH2O2 1	Unknown	14.9	Actb
B10	InhibH2O2 2	Unknown	14.45	Actb
B11	InhibH2O2 3	Unknown	14.32	Actb
B12	InhibH2O2 4	Unknown	15.32	Actb
Actb; Samples 5-6
10.10.2014-Ex1017-actin-lif-cox2-ttp-gfap-withcalibratorEX1018-1
Creation Dat	2014-10-10 13:55:18	Last Modified Dat	2014-10-10 15:04:49
Operator	Andrea G	Owner	Andrea G
Start Tim	2014-10-10 13:57:00	End Tim	2014-10-10 14:55:12
Run Stat	Completed	Software Versio	LCS480 1.5.0.39
Pos	Name	Type	CP
G7	DMSO1	Positive Control/Calibrator	14.14	Actb
H7	DMSO1	Positive Control/Calibrator	14.02	Actb
A1	DMSO5	Unknown	15.43	Actb
A2	DMSO6	Unknown	16.1	Actb
A3	Inhib5	Unknown	16.02	Actb
A4	Inhib6	Unknown	15.52	Actb
A5	InhibH2O2 5	Unknown	18.8	Actb
A6	InhibH2O2 6	Unknown	15.56	Actb
B1	DMSO5	Unknown	15.58	Actb
B2	DMSO6	Unknown	16.03	Actb
B3	Inhib5	Unknown	15.93	Actb
B4	Inhib6	Unknown	15.46	Actb
B5	InhibH2O2 5	Unknown	18.77	Actb
B6	InhibH2O2 6	Unknown	15.52	Actb
Lif; Samples 1-4
09.10.2014-Ex1018-actin-lif
Creation Dat	2014-10-09 08:04:33	Last Modified Dat	2014-10-09 09:30:21
Operator	Andrea G	Owner	Andrea G
Start Tim	2014-10-09 08:05:38	End Tim	2014-10-09 09:04:16
Run Stat	Completed	Software Versio	LCS480 1.5.0.39
Pos	Name	Type	CP
C1	DMSO1	Positive Control/Calibrator	24.98	Lif
C2	DMSO2	Unknown	24.84	Lif
C3	DMSO3	Unknown	24.65	Lif
C4	DMSO4	Unknown	25.13	Lif
C5	Inhib1	Unknown	28.21	Lif
C6	Inhib2	Unknown	28.06	Lif
C7	Inhib3	Unknown	27.87	Lif
C8	Inhib4	Unknown	28.48	Lif
C9	InhibH2O2 1	Unknown	26.89	Lif
C10	InhibH2O2 2	Unknown	26.27	Lif
C11	InhibH2O2 3	Unknown	25.99	Lif
C12	InhibH2O2 4	Unknown	26.87	Lif
D1	DMSO1	Positive Control/Calibrator	24.75	Lif
D2	DMSO2	Unknown	24.81	Lif
D3	DMSO3	Unknown	24.6	Lif
D4	DMSO4	Unknown	25.16	Lif
D5	Inhib1	Unknown	28.11	Lif
D6	Inhib2	Unknown	27.95	Lif
D7	Inhib3	Unknown	27.93	Lif
D8	Inhib4	Unknown	28.6	Lif
D9	InhibH2O2 1	Unknown	26.87	Lif
D10	InhibH2O2 2	Unknown	26.02	Lif
D11	InhibH2O2 3	Unknown	26.14	Lif
D12	InhibH2O2 4	Unknown	26.78	Lif
Lif; Samples 5-6
10.10.2014-Ex1017-actin-lif-cox2-ttp-gfap-withcalibratorEX1018-1
Creation Dat	2014-10-10 13:55:18	Last Modified Dat	2014-10-10 15:04:49
Operator	Andrea G	Owner	Andrea G
Start Tim	2014-10-10 13:57:00	End Tim	2014-10-10 14:55:12
Run Stat	Completed	Software Versio	LCS480 1.5.0.39
Pos	Name	Type	CP
A7	DMSO5	Unknown	25.2	Lif
A8	DMSO6	Unknown	26.56	Lif
A9	Inhib5	Unknown	29.74	Lif
A10	Inhib6	Unknown	29.46	Lif
A11	InhibH2O2 5	Unknown	29.73	Lif
A12	InhibH2O2 6	Unknown	26.73	Lif
B7	DMSO5	Unknown	25.49	Lif
B8	DMSO6	Unknown	26.48	Lif
B9	Inhib5	Unknown	29.81	Lif
B10	Inhib6	Unknown	29.17	Lif
B11	InhibH2O2 5	Unknown	29.81	Lif
B12	InhibH2O2 6	Unknown	26.64	Lif
Ttp; Samples 1-4
09.10.2014-Ex1017-1018-actin-lif-cox2-ttp
Creation Dat	2014-10-09 15:10:51	Last Modified Dat	2014-10-10 07:56:00
Operator	Andrea G	Owner	Andrea G
Start Tim	2014-10-09 15:12:01	End Tim	2014-10-09 16:08:17
Run Stat	Completed	Software Versio	LCS480 1.5.0.39
Pos	Name	Type	CP
E3	DMSO3	Unknown	22.82	Ttp
E4	DMSO4	Unknown	22.74	Ttp
E5	Inhib1	Unknown	24.97	Ttp
E6	Inhib2	Unknown	24.79	Ttp
E7	Inhib3	Unknown	25.01	Ttp
E8	Inhib4	Unknown	25.09	Ttp
E9	InhibH2O2 1	Unknown	24.52	Ttp
E10	InhibH2O2 2	Unknown	24.1	Ttp
E11	InhibH2O2 3	Unknown	23.8	Ttp
E12	InhibH2O2 4	Unknown	25.14	Ttp
F1	DMSO1	Positive Control/Calibrator	22.86	Ttp
F2	DMSO2	Unknown	22.72	Ttp
F3	DMSO3	Unknown	22.84	Ttp
F4	DMSO4	Unknown	22.93	Ttp
F5	Inhib1	Unknown	24.93	Ttp
F6	Inhib2	Unknown	24.84	Ttp
F7	Inhib3	Unknown	24.98	Ttp
F8	Inhib4	Unknown	25.2	Ttp
F9	InhibH2O2 1	Unknown	24.47	Ttp
F10	InhibH2O2 2	Unknown	24.08	Ttp
F11	InhibH2O2 3	Unknown	23.82	Ttp
F12	InhibH2O2 4	Unknown	25.09	Ttp
Ttp; Samples 5-6
10.10.2014-Ex1017-actin-lif-cox2-ttp-gfap-withcalibratorEX1018-1
Creation Dat	2014-10-10 13:55:18	Last Modified Dat	2014-10-10 15:04:49
Operator	Andrea G	Owner	Andrea G
Start Tim	2014-10-10 13:57:00	End Tim	2014-10-10 14:55:12
Run Stat	Completed	Software Versio	LCS480 1.5.0.39
Pos	Name	Type	CP
C7	DMSO5	Unknown	23.84	Ttp
C8	DMSO6	Unknown	24.68	Ttp
C9	Inhib5	Unknown	26.56	Ttp
C10	Inhib6	Unknown	25.91	Ttp
C11	InhibH2O2 5	Unknown	27.76	Ttp
C12	InhibH2O2 6	Unknown	24.44	Ttp
D7	DMSO5	Unknown	23.98	Ttp
D8	DMSO6	Unknown	24.64	Ttp
D9	Inhib5	Unknown	26.7	Ttp
D10	Inhib6	Unknown	25.97	Ttp
D11	InhibH2O2 5	Unknown	27.71	Ttp
D12	InhibH2O2 6	Unknown	24.49	Ttp
Cox2; Samples 1-4
09.10.2014-Ex1017-1018-actin-lif-cox2-ttp
Creation Dat	2014-10-09 15:10:51	Last Modified Dat	2014-10-10 07:56:00
Operator	Andrea G	Owner	Andrea G
Start Tim	2014-10-09 15:12:01	End Tim	2014-10-09 16:08:17
Run Stat	Completed	Software Versio	LCS480 1.5.0.39
Pos	Name	Type	CP
C1	DMSO1	Positive Control/Calibrator	26.52	Cox2
C2	DMSO2	Unknown	26.34	Cox2
C3	DMSO3	Unknown	26.25	Cox2
C4	DMSO4	Unknown	26.74	Cox2
C5	Inhib1	Unknown	29.02	Cox2
C6	Inhib2	Unknown	29.42	Cox2
C7	Inhib3	Unknown	29.72	Cox2
C8	Inhib4	Unknown	29.77	Cox2
C9	InhibH2O2 1	Unknown	28.72	Cox2
C10	InhibH2O2 2	Unknown	27.88	Cox2
C11	InhibH2O2 3	Unknown	28.19	Cox2
C12	InhibH2O2 4	Unknown	28.82	Cox2
D1	DMSO1	Positive Control/Calibrator	26.48	Cox2
D2	DMSO2	Unknown	26.26	Cox2
D3	DMSO3	Unknown	26.08	Cox2
D4	DMSO4	Unknown	26.81	Cox2
D5	Inhib1	Unknown	29.19	Cox2
D6	Inhib2	Unknown	29.08	Cox2
D7	Inhib3	Unknown	29.22	Cox2
D8	Inhib4	Unknown	29.86	Cox2
D9	InhibH2O2 1	Unknown	28.68	Cox2
D10	InhibH2O2 2	Unknown	27.96	Cox2
D11	InhibH2O2 3	Unknown	28.14	Cox2
D12	InhibH2O2 4	Unknown	28.76	Cox2
Cox2; Samples 5-6
10.10.2014-Ex1017-actin-lif-cox2-ttp-gfap-withcalibratorEX1018-1
Creation Dat	2014-10-10 13:55:18	Last Modified Dat	2014-10-10 15:04:49
Operator	Andrea G	Owner	Andrea G
Start Tim	2014-10-10 13:57:00	End Tim	2014-10-10 14:55:12
Run Stat	Completed	Software Versio	LCS480 1.5.0.39
Pos	Name	Type	CP
C1	DMSO5	Unknown	26.92	Cox2
C2	DMSO6	Unknown	27.82	Cox2
C3	Inhib5	Unknown	30.67	Cox2
C4	Inhib6	Unknown	30.13	Cox2
C5	InhibH2O2 5	Unknown	31.64	Cox2
C6	InhibH2O2 6	Unknown	28.33	Cox2
D1	DMSO5	Unknown	26.78	Cox2
D2	DMSO6	Unknown	27.97	Cox2
D3	Inhib5	Unknown	31.47	Cox2
D4	Inhib6	Unknown	30.75	Cox2
D5	InhibH2O2 5	Unknown	31.9	Cox2
D6	InhibH2O2 6	Unknown	28.33	Cox2
Gfap; Samples 1-4
09.10.2014-Ex1017-1018-GFAP
Creation Dat	2014-10-09 16:12:18	Last Modified Dat	2014-10-10 08:07:01
Operator	Andrea G	Owner	Andrea G
Start Tim	2014-10-09 16:13:51	End Tim	2014-10-09 17:10:24
Run Stat	Completed	Software Versio	LCS480 1.5.0.39
Pos	Name	Type	CP
A1	DMSO1	Positive Control/Calibrator	27.92	Gfap
A2	DMSO2	Unknown	28.02	Gfap
A3	DMSO3	Unknown	27.88	Gfap
A4	DMSO4	Unknown	27.66	Gfap
A5	Inhib1	Unknown	27.48	Gfap
A6	Inhib2	Unknown	27.27	Gfap
A7	Inhib3	Unknown	27.46	Gfap
A8	Inhib4	Unknown	27.63	Gfap
A9	InhibH2O2 1	Unknown	28.61	Gfap
A10	InhibH2O2 2	Unknown	28.32	Gfap
A11	InhibH2O2 3	Unknown	27.94	Gfap
A12	InhibH2O2 4	Unknown	29	Gfap
B1	DMSO1	Positive Control/Calibrator	27.94	Gfap
B2	DMSO2	Unknown	27.67	Gfap
B3	DMSO3	Unknown	27.74	Gfap
B4	DMSO4	Unknown	27.53	Gfap
B5	Inhib1	Unknown	27.35	Gfap
B6	Inhib2	Unknown	27.48	Gfap
B7	Inhib3	Unknown	27.18	Gfap
B8	Inhib4	Unknown	27.49	Gfap
B9	InhibH2O2 1	Unknown	28.54	Gfap
B10	InhibH2O2 2	Unknown	28.21	Gfap
B11	InhibH2O2 3	Unknown	27.89	Gfap
B12	InhibH2O2 4	Unknown	29.13	Gfap
Gfap; Samples 5-6
10.10.2014-Ex1017-actin-lif-cox2-ttp-gfap-withcalibratorEX1018-1
Creation Dat	2014-10-10 13:55:18	Last Modified Dat	2014-10-10 15:04:49
Operator	Andrea G	Owner	Andrea G
Start Tim	2014-10-10 13:57:00	End Tim	2014-10-10 14:55:12
Run Stat	Completed	Software Versio	LCS480 1.5.0.39
Pos	Name	Type	CP
E1	DMSO5	Unknown	28.71	Gfap
E2	DMSO6	Unknown	29.49	Gfap
E3	Inhib5	Unknown	28.89	Gfap
E4	Inhib6	Unknown	28.02	Gfap
E5	InhibH2O2 5	Unknown	30.85	Gfap
E6	InhibH2O2 6	Unknown	28.34	Gfap
F1	DMSO5	Unknown	28.47	Gfap
F2	DMSO6	Unknown	29.46	Gfap
F3	Inhib5	Unknown	28.99	Gfap
F4	Inhib6	Unknown	28.18	Gfap
F5	InhibH2O2 5	Unknown	31.24	Gfap
F6	InhibH2O2 6	Unknown	28.26	Gfap

## Sheet: Figure 3B
ABI Step One Plus
Block Type	96well
Chemistry	SYBR_GREEN
Experiment File Name	D:\qpcr raw data issue\primary muller cells\EX80_.eds
Experiment Run End Time	2012-07-20 10:50:14 AM CEST
Instrument Type	steponeplus
Passive Reference	ROX
Well	Sample Name	Target Name	Task	Reporter	Quencher	RQ	RQ Min	RQ Max	Cт	Cт Mean	Cт SD	ΔCт	ΔCт Mean	ΔCт SE	HK Control ΔCт Mean	HK Control ΔCт SE	ΔΔCт	Automatic Ct Threshold	Ct Threshold	Automatic Baseline	Baseline Start	Baseline End	Efficiency	Tm1	Tm2	Tm3	Comments	MTP
A1	TTP -/- Animal ID 81_Control	Beta-Actin	UNKNOWN	SYBR	None				15.7212	15.7805	0.0838763							FALSE	0.3	TRUE	3	9	1	83.5226				N
A2	TTP -/- Animal ID 81_Control	Beta-Actin	UNKNOWN	SYBR	None				15.8399	15.7805	0.0838763							FALSE	0.3	TRUE	3	10	1	83.3736				N
A3	TTP -/- Animal ID 81_Control	-RT Beta-Actin	UNKNOWN	SYBR	None	1			33.6763	33.6763			17.8957				0	FALSE	0.3	TRUE	3	28	1	74.4279	81.5812			Y
A7	TTP -/- Animal ID 81_Control	mouse lif	UNKNOWN	SYBR	None	1	0.80685	1.23939	24.1788	24.138	0.0576353		8.35747	0.071962			0	FALSE	0.3	TRUE	3	18	1	77.7107				N
A8	TTP -/- Animal ID 81_Control	mouse lif	UNKNOWN	SYBR	None	1	0.80685	1.23939	24.0973	24.138	0.0576353		8.35747	0.071962			0	FALSE	0.3	TRUE	3	18	1	77.7107				N
A11	water	Beta-Actin	UNKNOWN	SYBR	None				32.9588	32.9588								FALSE	0.3	TRUE	3	28	1	75.3282				N
B11	water	mouse lif	UNKNOWN	SYBR	None	111.873			34.5106	34.5106			1.55174				-6.80572	FALSE	0.3	TRUE	3	29	1	76.5201	63.8555			Y
C1	TTP -/- Animal ID 81_SD 0-2h	Beta-Actin	UNKNOWN	SYBR	None				17.8572	17.8536	0.00504683							FALSE	0.3	TRUE	3	12	1	83.3736				N
C2	TTP -/- Animal ID 81_SD 0-2h	Beta-Actin	UNKNOWN	SYBR	None				17.85	17.8536	0.00504683							FALSE	0.3	TRUE	3	12	1	83.3736				N
C3	TTP -/- Animal ID 81_SD 0-2h	-RT Beta-Actin	UNKNOWN	SYBR	None	1.86102			34.8533	34.8533			16.9996				-0.896092	FALSE	0.3	TRUE	3	29	1	74.577	82.0283			Y
C7	TTP -/- Animal ID 81_SD 0-2h	mouse lif	UNKNOWN	SYBR	None	0.28019	0.185056	0.42423	28.1856	28.0466	0.196634		10.193	0.139087			1.83552	FALSE	0.3	TRUE	3	23	1	77.5617				N
C8	TTP -/- Animal ID 81_SD 0-2h	mouse lif	UNKNOWN	SYBR	None	0.28019	0.185056	0.42423	27.9076	28.0466	0.196634		10.193	0.139087			1.83552	FALSE	0.3	TRUE	3	22	1	77.5617				N
F1	TTP -/- Animal ID 81_SD + H2O2 0-2h	Beta-Actin	UNKNOWN	SYBR	None				19.7061	19.7628	0.080226							FALSE	0.3	TRUE	3	14	1	83.3736				N
F2	TTP -/- Animal ID 81_SD + H2O2 0-2h	Beta-Actin	UNKNOWN	SYBR	None				19.8195	19.7628	0.080226							FALSE	0.3	TRUE	3	14	1	83.2246				N
F3	TTP -/- Animal ID 81_SD + H2O2 0-2h	-RT Beta-Actin	UNKNOWN	SYBR	None	16.1736			33.643	33.643			13.8802				-4.01557	FALSE	0.3	TRUE	3	28	1	74.577	81.8793			Y
F7	TTP -/- Animal ID 81_SD + H2O2 0-2h	mouse lif	UNKNOWN	SYBR	None	0.763893	0.64321	0.90722	28.5191	28.5088	0.0145821		8.74602	0.0576578			0.388557	FALSE	0.3	TRUE	3	23	1	77.7107				N
F8	TTP -/- Animal ID 81_SD + H2O2 0-2h	mouse lif	UNKNOWN	SYBR	None	0.763893	0.64321	0.90722	28.4985	28.5088	0.0145821		8.74602	0.0576578			0.388557	FALSE	0.3	TRUE	3	23	1	77.5617				N
Analysis Type	Singleplex
Endogenous Control	Beta-Actin
RQ Min/Max Confidence Level	95.0
Reference Sample	TTP -/- Animal ID 81_Control
Block Type	96well
Chemistry	SYBR_GREEN
Experiment File Name	D:\qpcr raw data issue\primary muller cells\EX80_.eds
Experiment Run End Time	2012-07-20 10:50:14 AM CEST
Instrument Type	steponeplus
Passive Reference	ROX
Well	Sample Name	Target Name	Task	Reporter	Quencher	RQ	RQ Min	RQ Max	Cт	Cт Mean	Cт SD	ΔCт	ΔCт Mean	ΔCт SE	HK Control ΔCт Mean	HK Control ΔCт SE	ΔΔCт	Automatic Ct Threshold	Ct Threshold	Automatic Baseline	Baseline Start	Baseline End	Efficiency	Tm1	Tm2	Tm3	Comments	MTP
A4	TTP +/- Animal ID 83_Control	Beta-Actin	UNKNOWN	SYBR	None				16.3154	16.4335	0.167013							FALSE	0.3	TRUE	3	10	1	83.5186				N
A5	TTP +/- Animal ID 83_Control	Beta-Actin	UNKNOWN	SYBR	None				16.5516	16.4335	0.167013							FALSE	0.3	TRUE	3	11	1	83.3698				N
A6	TTP +/- Animal ID 83_Control	-RT Beta-Actin	UNKNOWN	SYBR	None	1			34.4878	34.4878			18.0543				0	FALSE	0.3	TRUE	3	29	1	74.8717				N
A9	TTP +/- Animal ID 83_Control	mouse lif	UNKNOWN	SYBR	None	1	0.702511	1.42347	27.0565	27.0481	0.0118591		10.6146	0.118394			0	FALSE	0.3	TRUE	3	21	1	77.8577				N
A10	TTP +/- Animal ID 83_Control	mouse lif	UNKNOWN	SYBR	None	1	0.702511	1.42347	27.0397	27.0481	0.0118591		10.6146	0.118394			0	FALSE	0.3	TRUE	3	21	1	77.8577				N
A11	water	Beta-Actin	UNKNOWN	SYBR	None				32.9588	32.9588								FALSE	0.3	TRUE	3	28	1	75.3282				N
B11	water	mouse lif	UNKNOWN	SYBR	None	534.808			34.5106	34.5106			1.55174				-9.06288	FALSE	0.3	TRUE	3	29	1	76.5201	63.8555			Y
C4	TTP +/- Animal ID 83_SD 0-2h	Beta-Actin	UNKNOWN	SYBR	None				18.0066	18.0477	0.0580979							FALSE	0.3	TRUE	3	12	1	83.3695				N
C5	TTP +/- Animal ID 83_SD 0-2h	Beta-Actin	UNKNOWN	SYBR	None				18.0888	18.0477	0.0580979							FALSE	0.3	TRUE	3	12	1	83.2207				N
C6	TTP +/- Animal ID 83_SD 0-2h	-RT Beta-Actin	UNKNOWN	SYBR	None	3.4511			34.315	34.315			16.2673				-1.78706	FALSE	0.3	TRUE	3	29	1	74.5735				N
C9	TTP +/- Animal ID 83_SD 0-2h	mouse lif	UNKNOWN	SYBR	None	0.359913	0.259023	0.5001	30.239	30.1366	0.14476		12.0889	0.110297			1.47428	FALSE	0.3	TRUE	3	25	1	77.7086				N
C10	TTP +/- Animal ID 83_SD 0-2h	mouse lif	UNKNOWN	SYBR	None	0.359913	0.259023	0.5001	30.0342	30.1366	0.14476		12.0889	0.110297			1.47428	FALSE	0.3	TRUE	3	24	1	77.5596				N
F4	TTP +/- Animal ID 83_SD + H2O2 0-2h	Beta-Actin	UNKNOWN	SYBR	None				17.5752	17.6931	0.16679							FALSE	0.3	TRUE	3	12	1	83.3695				N
F5	TTP +/- Animal ID 83_SD + H2O2 0-2h	Beta-Actin	UNKNOWN	SYBR	None				17.8111	17.6931	0.16679							FALSE	0.3	TRUE	3	12	1	83.2207				N
F6	TTP +/- Animal ID 83_SD + H2O2 0-2h	-RT Beta-Actin	UNKNOWN	SYBR	None	3.46507			33.9546	33.9546			16.2614				-1.79288	FALSE	0.3	TRUE	3	28	1	74.4244	81.8789			Y
F9	TTP +/- Animal ID 83_SD + H2O2 0-2h	mouse lif	UNKNOWN	SYBR	None	0.767707	0.527727	1.11682	28.6457	28.6891	0.0614252		10.996	0.125682			0.381371	FALSE	0.3	TRUE	3	23	1	77.7086				N
F10	TTP +/- Animal ID 83_SD + H2O2 0-2h	mouse lif	UNKNOWN	SYBR	None	0.767707	0.527727	1.11682	28.7326	28.6891	0.0614252		10.996	0.125682			0.381371	FALSE	0.3	TRUE	3	23	1	77.7086				N
Analysis Type	Singleplex
Endogenous Control	Beta-Actin
RQ Min/Max Confidence Level	95.0
Reference Sample	TTP +/- Animal ID 83_Control
Block Type	96well
Chemistry	SYBR_GREEN
Experiment File Name	D:\qpcr raw data issue\primary muller cells\Ex71.eds
Experiment Run End Time	Not Started
Instrument Type	steponeplus
Passive Reference	ROX
Well	Sample Name	Target Name	Task	Reporter	Quencher	RQ	RQ Min	RQ Max	Cт	Cт Mean	Cт SD	ΔCт	ΔCт Mean	ΔCт SE	HK Control ΔCт Mean	HK Control ΔCт SE	ΔΔCт	Automatic Ct Threshold	Ct Threshold	Automatic Baseline	Baseline Start	Baseline End	Efficiency	Tm1	Tm2	Tm3	Comments
A1	TTP -/- Animal ID 64_Control	Beta-Actin	UNKNOWN	SYBR	None				16.7331	16.7927	0.0842694							FALSE	0.3	TRUE	3	11	1	85.0129
A2	TTP -/- Animal ID 64_Control	Beta-Actin	UNKNOWN	SYBR	None				16.8523	16.7927	0.0842694							FALSE	0.3	TRUE	3	11	1	85.0129
A3	TTP -/- Animal ID 64_Control	mouse lif	UNKNOWN	SYBR	None	1	0.834175	1.19879	25.9919	25.9798	0.0170476		9.18715	0.0607946			0	FALSE	0.3	TRUE	3	20	1	79.6412
A4	TTP -/- Animal ID 64_Control	mouse lif	UNKNOWN	SYBR	None	1	0.834175	1.19879	25.9678	25.9798	0.0170476		9.18715	0.0607946			0	FALSE	0.3	TRUE	3	21	1	79.4922
C1	TTP -/- Animal ID 64_SD 0-2h	Beta-Actin	UNKNOWN	SYBR	None				19.1415	18.9327	0.295267							FALSE	0.3	TRUE	3	13	1	84.8638
C2	TTP -/- Animal ID 64_SD 0-2h	Beta-Actin	UNKNOWN	SYBR	None				18.7239	18.9327	0.295267							FALSE	0.3	TRUE	3	13	1	84.8638
C3	TTP -/- Animal ID 64_SD 0-2h	mouse lif	UNKNOWN	SYBR	None	0.272647	0.121214	0.613267	29.8207	29.9947	0.246115		11.062	0.271804			1.87489	FALSE	0.3	TRUE	3	24	1	79.3431
C4	TTP -/- Animal ID 64_SD 0-2h	mouse lif	UNKNOWN	SYBR	None	0.272647	0.121214	0.613267	30.1688	29.9947	0.246115		11.062	0.271804			1.87489	FALSE	0.3	TRUE	3	24	1	79.1941
F1	TTP -/- Animal ID 64_SD + H2O2 0-2h	Beta-Actin	UNKNOWN	SYBR	None				17.9526	17.7239	0.323444							FALSE	0.3	TRUE	3	12	1	84.8638
F2	TTP -/- Animal ID 64_SD + H2O2 0-2h	Beta-Actin	UNKNOWN	SYBR	None				17.4952	17.7239	0.323444							FALSE	0.3	TRUE	3	12	1	84.8638
F3	TTP -/- Animal ID 64_SD + H2O2 0-2h	mouse lif	UNKNOWN	SYBR	None	1.31354	0.623474	2.76737	26.417	26.5176	0.14228		8.7937	0.249859			-0.393458	FALSE	0.3	TRUE	3	21	1	79.4922
F4	TTP -/- Animal ID 64_SD + H2O2 0-2h	mouse lif	UNKNOWN	SYBR	None	1.31354	0.623474	2.76737	26.6182	26.5176	0.14228		8.7937	0.249859			-0.393458	FALSE	0.3	TRUE	3	21	1	79.4922
Analysis Type	Singleplex
Endogenous Control	Beta-Actin
RQ Min/Max Confidence Level	95.0
Reference Sample	TTP -/- Animal ID 64_Control
Block Type	96well
Chemistry	SYBR_GREEN
Experiment File Name	D:\qpcr raw data issue\primary muller cells\Ex71.eds
Experiment Run End Time	Not Started
Instrument Type	steponeplus
Passive Reference	ROX
Well	Sample Name	Target Name	Task	Reporter	Quencher	RQ	RQ Min	RQ Max	Cт	Cт Mean	Cт SD	ΔCт	ΔCт Mean	ΔCт SE	HK Control ΔCт Mean	HK Control ΔCт SE	ΔΔCт	Automatic Ct Threshold	Ct Threshold	Automatic Baseline	Baseline Start	Baseline End	Efficiency	Tm1	Tm2	Tm3	Comments	HIGHSD
A7	TTP +/- Animal ID 66_Control	Beta-Actin	UNKNOWN	SYBR	None				16.5724	16.646	0.104036							FALSE	0.3	TRUE	3	11	1	85.008				N
A8	TTP +/- Animal ID 66_Control	Beta-Actin	UNKNOWN	SYBR	None				16.7195	16.646	0.104036							FALSE	0.3	TRUE	3	11	1	84.859				N
A9	TTP +/- Animal ID 66_Control	mouse lif	UNKNOWN	SYBR	None	1	0.17904	5.58533	26.9442	26.3721	0.809014		9.72619	0.57677			0	FALSE	0.3	TRUE	3	21	1	79.4938				Y
A10	TTP +/- Animal ID 66_Control	mouse lif	UNKNOWN	SYBR	None	1	0.17904	5.58533	25.8001	26.3721	0.809014		9.72619	0.57677			0	FALSE	0.3	TRUE	3	20	1	79.4938				Y
C7	TTP +/- Animal ID 66_SD 0-2h	Beta-Actin	UNKNOWN	SYBR	None				16.3276	16.7867	0.649303							FALSE	0.3	TRUE	3	10	1	84.7099				Y
C8	TTP +/- Animal ID 66_SD 0-2h	Beta-Actin	UNKNOWN	SYBR	None				17.2458	16.7867	0.649303							FALSE	0.3	TRUE	3	11	1	84.7099				Y
C9	TTP +/- Animal ID 66_SD 0-2h	mouse lif	UNKNOWN	SYBR	None	0.183695	0.0342779	0.984424	29.2832	28.9575	0.460565		12.1708	0.5629			2.44461	FALSE	0.3	TRUE	3	23	1	79.1957				N
C10	TTP +/- Animal ID 66_SD 0-2h	mouse lif	UNKNOWN	SYBR	None	0.183695	0.0342779	0.984424	28.6318	28.9575	0.460565		12.1708	0.5629			2.44461	FALSE	0.3	TRUE	3	23	1	79.3448				N
F7	TTP +/- Animal ID 66_SD + H2O2 0-2h	Beta-Actin	UNKNOWN	SYBR	None				19.9572	19.4188	0.761536							FALSE	0.3	TRUE	3	14	1	83.5176				Y
F8	TTP +/- Animal ID 66_SD + H2O2 0-2h	Beta-Actin	UNKNOWN	SYBR	None				18.8803	19.4188	0.761536							FALSE	0.3	TRUE	3	13	1	84.7099				Y
F9	TTP +/- Animal ID 66_SD + H2O2 0-2h	mouse lif	UNKNOWN	SYBR	None	1.30898	0.258572	6.62649	28.8324	28.7565	0.107281		9.33774	0.543804			-0.388442	FALSE	0.3	TRUE	3	23	1	79.3448				N
F10	TTP +/- Animal ID 66_SD + H2O2 0-2h	mouse lif	UNKNOWN	SYBR	None	1.30898	0.258572	6.62649	28.6806	28.7565	0.107281		9.33774	0.543804			-0.388442	FALSE	0.3	TRUE	3	23	1	79.3448				N
Analysis Type	Singleplex
Endogenous Control	Beta-Actin
RQ Min/Max Confidence Level	95.0
Reference Sample	TTP +/- Animal ID 66_Control
SDS 2.3	AQ Results	1
Filename	ex70
PlateID
Assay Type	Absolute Quantification
Run DateTime	41016.8
Operator
ThermalCycleParams
Sample Information
Well	Sample Name	Detector Name	Reporter	Task	Ct	Quantity	Qty Mean	Qty StdDev	Ct Median	Ct Mean	Ct StdDev	Baseline Type	Baseline Start	Baseline Stop	Threshold Type	Threshold	FOS	HMD	LME	EW	BPR	NAW	HNS	HRN	EAF	BAF	TAF	CAF
50	TTP +/- Animal ID 57_Control	z-betaactin	SYBR	Unknown	19.95				19.9639	19.9639	0.0196141	Automatic			Manual	0.3
74	TTP +/- Animal ID 57_Control	z-betaactin	SYBR	Unknown	19.9777				19.9639	19.9639	0.0196141	Automatic			Manual	0.3
54	TTP +/- Animal ID 57_SD 0-2h	z-betaactin	SYBR	Unknown	19.8216				19.8391	19.8391	0.0247716	Automatic			Manual	0.3
78	TTP +/- Animal ID 57_SD 0-2h	z-betaactin	SYBR	Unknown	19.8567				19.8391	19.8391	0.0247716	Automatic			Manual	0.3
60	TTP +/- Animal ID 57_SD + H2O2 0-2h	z-betaactin	SYBR	Unknown	20.5109				20.5114	20.5114	0.000781	Automatic			Manual	0.3
84	TTP +/- Animal ID 57_SD + H2O2 0-2h	z-betaactin	SYBR	Unknown	20.512				20.5114	20.5114	0.000781	Automatic			Manual	0.3
169	TTP +/- Animal ID 59_Control	z-betaactin	SYBR	Unknown	19.2815				19.1548	19.1548	0.179095	Automatic			Manual	0.3
193	TTP +/- Animal ID 59_Control	z-betaactin	SYBR	Unknown	19.0282				19.1548	19.1548	0.179095	Automatic			Manual	0.3
173	TTP +/- Animal ID 59_SD 0-2h	z-betaactin	SYBR	Unknown	20.3016				20.2684	20.2684	0.0468808	Automatic			Manual	0.3
197	TTP +/- Animal ID 59_SD 0-2h	z-betaactin	SYBR	Unknown	20.2353				20.2684	20.2684	0.0468808	Automatic			Manual	0.3
179	TTP +/- Animal ID 59_SD + H2O2 0-2h	z-betaactin	SYBR	Unknown	21.857				21.8693	21.8693	0.0173901	Automatic			Manual	0.3
203	TTP +/- Animal ID 59_SD + H2O2 0-2h	z-betaactin	SYBR	Unknown	21.8816				21.8693	21.8693	0.0173901	Automatic			Manual	0.3
170	TTP -/- Animal ID 60_Control	z-betaactin	SYBR	Unknown	19.9135				19.9302	19.9302	0.0236993	Automatic			Manual	0.3
194	TTP -/- Animal ID 60_Control	z-betaactin	SYBR	Unknown	19.947				19.9302	19.9302	0.0236993	Automatic			Manual	0.3
174	TTP -/- Animal ID 60_SD 0-2h	z-betaactin	SYBR	Unknown	20.5671				20.5798	20.5798	0.0179013	Automatic			Manual	0.3
198	TTP -/- Animal ID 60_SD 0-2h	z-betaactin	SYBR	Unknown	20.5924				20.5798	20.5798	0.0179013	Automatic			Manual	0.3
180	TTP -/- Animal ID 60_SD + H2O2 0-2h	z-betaactin	SYBR	Unknown	20.5992				20.608	20.608	0.0125267	Automatic			Manual	0.3
204	TTP -/- Animal ID 60_SD + H2O2 0-2h	z-betaactin	SYBR	Unknown	20.6169				20.608	20.608	0.0125267	Automatic			Manual	0.3
65	water	z-betaactin	SYBR	Unknown	34.5071							Automatic			Manual	0.3
Slope		cycles/log decade
Y-Intercept
R^2
Well	Sample Name	Detector Name	Reporter	Task	Ct	Quantity	Qty Mean	Qty StdDev	Ct Median	Ct Mean	Ct StdDev	Baseline Type	Baseline Start	Baseline Stop	Threshold Type	Threshold	FOS	HMD	LME	EW	BPR	NAW	HNS	HRN	EAF	BAF	TAF	CAF
2	TTP +/- Animal ID 57_Control	z-lif	SYBR	Unknown	28.4954				28.4682	28.4682	0.0385134	Automatic			Manual	0.3
26	TTP +/- Animal ID 57_Control	z-lif	SYBR	Unknown	28.4409				28.4682	28.4682	0.0385134	Automatic			Manual	0.3
6	TTP +/- Animal ID 57_SD 0-2h	z-lif	SYBR	Unknown	30.2425				30.2172	30.2172	0.0358403	Automatic			Manual	0.3
30	TTP +/- Animal ID 57_SD 0-2h	z-lif	SYBR	Unknown	30.1918				30.2172	30.2172	0.0358403	Automatic			Manual	0.3
12	TTP +/- Animal ID 57_SD + H2O2 0-2h	z-lif	SYBR	Unknown	29.0515				29.1163	29.1163	0.0915686	Automatic			Manual	0.3
36	TTP +/- Animal ID 57_SD + H2O2 0-2h	z-lif	SYBR	Unknown	29.181				29.1163	29.1163	0.0915686	Automatic			Manual	0.3
121	TTP +/- Animal ID 59_Control	z-lif	SYBR	Unknown	27.7471				27.7904	27.7904	0.0612781	Automatic			Manual	0.3
145	TTP +/- Animal ID 59_Control	z-lif	SYBR	Unknown	27.8337				27.7904	27.7904	0.0612781	Automatic			Manual	0.3
125	TTP +/- Animal ID 59_SD 0-2h	z-lif	SYBR	Unknown	30.9969				30.8406	30.8406	0.22104	Automatic			Manual	0.3
149	TTP +/- Animal ID 59_SD 0-2h	z-lif	SYBR	Unknown	30.6843				30.8406	30.8406	0.22104	Automatic			Manual	0.3
131	TTP +/- Animal ID 59_SD + H2O2 0-2h	z-lif	SYBR	Unknown	30.9374				31.1971	31.1971	0.367138	Automatic			Manual	0.3
155	TTP +/- Animal ID 59_SD + H2O2 0-2h	z-lif	SYBR	Unknown	31.4567				31.1971	31.1971	0.367138	Automatic			Manual	0.3
122	TTP -/- Animal ID 60_Control	z-lif	SYBR	Unknown	28.1029				28.1088	28.1088	0.00838486	Automatic			Manual	0.3
146	TTP -/- Animal ID 60_Control	z-lif	SYBR	Unknown	28.1147				28.1088	28.1088	0.00838486	Automatic			Manual	0.3
126	TTP -/- Animal ID 60_SD 0-2h	z-lif	SYBR	Unknown	30.9836				31.071	31.071	0.123603	Automatic			Manual	0.3
150	TTP -/- Animal ID 60_SD 0-2h	z-lif	SYBR	Unknown	31.1584				31.071	31.071	0.123603	Automatic			Manual	0.3
132	TTP -/- Animal ID 60_SD + H2O2 0-2h	z-lif	SYBR	Unknown	29.2456				29.166	29.166	0.112638	Automatic			Manual	0.3
156	TTP -/- Animal ID 60_SD + H2O2 0-2h	z-lif	SYBR	Unknown	29.0863				29.166	29.166	0.112638	Automatic			Manual	0.3
17	water	z-lif	SYBR	Unknown	35.5807							Automatic			Manual	0.3
Slope		cycles/log decade
Y-Intercept
R^2
Well	Sample Name	Detector Name	Reporter	Task	Ct	Quantity	Qty Mean	Qty StdDev	Ct Median	Ct Mean	Ct StdDev	Baseline Type	Baseline Start	Baseline Stop	Threshold Type	Threshold	FOS	HMD	LME	EW	BPR	NAW	HNS	HRN	EAF	BAF	TAF	CAF
98	TTP +/- Animal ID 57_Control	z-rt-betaactin	SYBR	Unknown	29.6663							Automatic			Manual	0.3
102	TTP +/- Animal ID 57_SD 0-2h	z-rt-betaactin	SYBR	Unknown	33.3832							Automatic			Manual	0.3
108	TTP +/- Animal ID 57_SD + H2O2 0-2h	z-rt-betaactin	SYBR	Unknown	34.4999							Automatic			Manual	0.3
217	TTP +/- Animal ID 59_Control	z-rt-betaactin	SYBR	Unknown	32.6848							Automatic			Manual	0.3
221	TTP +/- Animal ID 59_SD 0-2h	z-rt-betaactin	SYBR	Unknown	34.4039							Automatic			Manual	0.3
227	TTP +/- Animal ID 59_SD + H2O2 0-2h	z-rt-betaactin	SYBR	Unknown	34.6454							Automatic			Manual	0.3
218	TTP -/- Animal ID 60_Control	z-rt-betaactin	SYBR	Unknown	33.9876							Automatic			Manual	0.3
222	TTP -/- Animal ID 60_SD 0-2h	z-rt-betaactin	SYBR	Unknown	35.1742							Automatic			Manual	0.3
228	TTP -/- Animal ID 60_SD + H2O2 0-2h	z-rt-betaactin	SYBR	Unknown	34.7454							Automatic			Manual	0.3
Slope		cycles/log decade
Y-Intercept
R^2

## Sheet: Figure 6A
LightCycler 480
Actb							Lif
04.10.2013-Ex1009-actin-elav1-lif-CG				TARGET			04.10.2013-Ex1009-actin-elav1-lif-CG				TARGET
Creation Dat	2013-10-04 13:55:39	Last Modified Dat	2013-10-04 16:26:33				Creation Dat	2013-10-04 13:55:39	Last Modified Dat	2013-10-04 16:26:33
Operator	Andrea G	Owner	Andrea G				Operator	Andrea G	Owner	Andrea G
Start Tim	2013-10-04 13:58:29	End Tim	2013-10-04 14:57:26				Start Tim	2013-10-04 13:58:29	End Tim	2013-10-04 14:57:26
Run Stat	Completed	Software Versio	LCS480 1.5.0.39				Run Stat	Completed	Software Versio	LCS480 1.5.0.39
Pos	Name	Type	CP				Pos	Name	Type	CP
A6	1 contr siRNA +serum	Unknown	25.12	Actb			E6	1 contr siRNA +serum	Unknown	31.14	Lif
A7	1 contr siRNA +SD	Unknown	25.07	Actb			E7	1 contr siRNA +SD	Unknown	33.55	Lif
A8	1 contr siRNA +SD +H2O2	Unknown	27.28	Actb			E8	1 contr siRNA +SD +H2O2	Unknown	33.07	Lif
B6	1 contr siRNA +serum	Unknown	24.98	Actb			F6	1 contr siRNA +serum	Unknown	30.88	Lif
B7	1 contr siRNA +SD	Unknown	25.13	Actb			F7	1 contr siRNA +SD	Unknown	33.12	Lif
B8	1 contr siRNA +SD +H2O2	Unknown	27.24	Actb			F8	1 contr siRNA +SD +H2O2	Unknown	32.59	Lif
04.10.2013-Ex1009-2-actin-elav1-lif-CG							04.10.2013-Ex1009-2-actin-elav1-lif-CG
Creation Dat	2013-10-04 15:01:23	Last Modified Dat	2013-10-04 16:26:29				Creation Dat	2013-10-04 15:01:23	Last Modified Dat	2013-10-04 16:26:29
Operator	Andrea G	Owner	Andrea G				Operator	Andrea G	Owner	Andrea G
Start Tim	2013-10-04 15:02:01	End Tim	2013-10-04 16:01:07				Start Tim	2013-10-04 15:02:01	End Tim	2013-10-04 16:01:07
Run Stat	Completed	Software Versio	LCS480 1.5.0.39				Run Stat	Completed	Software Versio	LCS480 1.5.0.39
Pos	Name	Type	CP				Pos	Name	Type	CP
A6	2 contr siRNA +serum	Unknown	25.23	Actb			E6	2 contr siRNA +serum	Unknown	31.04	Lif
A7	2 contr siRNA +SD	Unknown	25.24	Actb			E7	2 contr siRNA +SD	Unknown	33.05	Lif
A8	2 contr siRNA +SD +H2O2	Unknown	26.77	Actb			E8	2 contr siRNA +SD +H2O2	Unknown	31.97	Lif
B6	2 contr siRNA +serum	Unknown	25.57	Actb			F6	2 contr siRNA +serum	Unknown	30.86	Lif
B7	2 contr siRNA +SD	Unknown	25.56	Actb			F7	2 contr siRNA +SD	Unknown	33.15	Lif
B8	2 contr siRNA +SD +H2O2	Unknown	26.56	Actb			F8	2 contr siRNA +SD +H2O2	Unknown	32.6	Lif
11.10.2013-Ex1010-actin-elav1-lif-cox2-CG							11.10.2013-Ex1010-actin-elav1-lif-cox2-CG
Creation Dat	2013-10-11 15:11:47	Last Modified Dat	2013-10-11 17:57:52				Creation Dat	2013-10-11 15:11:47	Last Modified Dat	2013-10-11 17:57:52
Operator	Andrea G	Owner	Andrea G				Operator	Andrea G	Owner	Andrea G
Start Tim	2013-10-11 15:13:07	End Tim	2013-10-11 16:13:27				Start Tim	2013-10-11 15:13:07	End Tim	2013-10-11 16:13:27
Run Stat	Completed	Software Versio	LCS480 1.5.0.39				Run Stat	Completed	Software Versio	LCS480 1.5.0.39
Pos	Name	Type	CP				Pos	Name	Type	CP
A6	3 contr siRNA +serum	Unknown	17.14	Actb			C6	3 contr siRNA +serum	Unknown	23.46	Lif
A7	3 contr siRNA +SD	Unknown	16.99	Actb			C7	3 contr siRNA +SD	Unknown	27.83	Lif
A8	3 contr siRNA +SD +H2O2	Unknown	17.85	Actb			C8	3 contr siRNA +SD +H2O2	Unknown	26.42	Lif
B6	3 contr siRNA +serum	Unknown	17.26	Actb			D6	3 contr siRNA +serum	Unknown	23.47	Lif
B7	3 contr siRNA +SD	Unknown	16.76	Actb			D7	3 contr siRNA +SD	Unknown	27.99	Lif
B8	3 contr siRNA +SD +H2O2	Unknown	17.78	Actb			D8	3 contr siRNA +SD +H2O2	Unknown	26.3	Lif
11.10.2013-Ex1010-2-actin-elav1-lif-cox2-CG							11.10.2013-Ex1010-2-actin-elav1-lif-cox2-CG
Creation Dat	2013-10-11 16:20:46	Last Modified Dat	2013-10-11 17:57:57				Creation Dat	2013-10-11 16:20:46	Last Modified Dat	2013-10-11 17:57:57
Operator	Andrea G	Owner	Andrea G				Operator	Andrea G	Owner	Andrea G
Start Tim	2013-10-11 16:21:46	End Tim	2013-10-11 17:20:31				Start Tim	2013-10-11 16:21:46	End Tim	2013-10-11 17:20:31
Run Stat	Completed	Software Versio	LCS480 1.5.0.39				Run Stat	Completed	Software Versio	LCS480 1.5.0.39
Pos	Name	Type	CP				Pos	Name	Type	CP
A6	4 contr siRNA +serum	Unknown	16.65	Actb			C6	4 contr siRNA +serum	Unknown	22.97	Lif
A7	4 contr siRNA +SD	Unknown	18.07	Actb			C7	4 contr siRNA +SD	Unknown	28.73	Lif
A8	4 contr siRNA +SD +H2O2	Unknown	19.43	Actb			C8	4 contr siRNA +SD +H2O2	Unknown	27.9	Lif
B6	4 contr siRNA +serum	Unknown	16.62	Actb			D6	4 contr siRNA +serum	Unknown	22.99	Lif
B7	4 contr siRNA +SD	Unknown	17.98	Actb			D7	4 contr siRNA +SD	Unknown	28.7	Lif
B8	4 contr siRNA +SD +H2O2	Unknown	19.34	Actb			D8	4 contr siRNA +SD +H2O2	Unknown	28	Lif
28.11.2013-Ex1012-actin-CG							28.11.2013-Ex1012-lif-CG
Creation Dat	2013-11-28 15:02:37	Last Modified Dat	2013-11-29 00:41:23				Creation Dat	2013-11-28 16:28:44	Last Modified Dat	2013-11-29 00:36:50
Operator	Andrea G	Owner	Andrea G				Operator	Andrea G	Owner	Andrea G
Start Tim	2013-11-28 15:03:57	End Tim	2013-11-28 16:04:59				Start Tim	2013-11-28 16:30:19	End Tim	2013-11-28 17:31:00
Run Stat	Completed	Software Versio	LCS480 1.5.0.39				Run Stat	Completed	Software Versio	LCS480 1.5.0.39
Pos	Name	Type	CP				Pos	Name	Type	CP
A5	5 contr siRNA +serum	Unknown	20.08	Actb			A5	5 contr siRNA +serum	Unknown	25.49	Lif
A8	6 contr siRNA +serum	Unknown	19.27	Actb			A8	6 contr siRNA +serum	Unknown	25.04	Lif
C1	7 contr siRNA +serum	Unknown	19.56	Actb			C1	7 contr siRNA +serum	Unknown	25.02	Lif
C4	8 contr siRNA +serum	Unknown	18.83	Actb			C4	8 contr siRNA +serum	Unknown	24.56	Lif
B5	5 contr siRNA +serum	Unknown	20.11	Actb			B5	5 contr siRNA +serum	Unknown	25.49	Lif
B8	6 contr siRNA +serum	Unknown	19.49	Actb			B8	6 contr siRNA +serum	Unknown	25.01	Lif
D1	7 contr siRNA +serum	Unknown	19.61	Actb			D1	7 contr siRNA +serum	Unknown	25.26	Lif
D4	8 contr siRNA +serum	Unknown	18.91	Actb			D4	8 contr siRNA +serum	Unknown	24.49	Lif
A6	5 contr siRNA +SD	Unknown	19.88	Actb			A6	5 contr siRNA +SD	Unknown	29.1	Lif
A9	6 contr siRNA +SD	Unknown	19.94	Actb			A9	6 contr siRNA +SD	Unknown	29.2	Lif
C2	7 contr siRNA +SD	Unknown	19.81	Actb			C2	7 contr siRNA +SD	Unknown	29.49	Lif
C5	8 contr siRNA +SD	Unknown	19.71	Actb			C5	8 contr siRNA +SD	Unknown	29.29	Lif
B6	5 contr siRNA +SD	Unknown	19.73	Actb			B6	5 contr siRNA +SD	Unknown	29.11	Lif
B9	6 contr siRNA +SD	Unknown	20.01	Actb			B9	6 contr siRNA +SD	Unknown	29.32	Lif
D1	7 contr siRNA +SD	Unknown	19.61	Actb			D1	7 contr siRNA +SD	Unknown	25.26	Lif
D5	8 contr siRNA +SD	Unknown	19.64	Actb			D5	8 contr siRNA +SD	Unknown	29.15	Lif
A7	5 contr siRNA +SD +H2O2	Unknown	20.8	Actb			A7	5 contr siRNA +SD +H2O2	Unknown	27.04	Lif
A10	6 contr siRNA +SD +H2O2	Unknown	20.48	Actb			A10	6 contr siRNA +SD +H2O2	Unknown	26.82	Lif
C3	7 contr siRNA +SD +H2O2	Unknown	20.25	Actb			C3	7 contr siRNA +SD +H2O2	Unknown	26.79	Lif
C6	8 contr siRNA +SD +H2O2	Unknown	20.64	Actb			C6	8 contr siRNA +SD +H2O2	Unknown	26.9	Lif
B7	5 contr siRNA +SD +H2O2	Unknown	20.72	Actb			B7	5 contr siRNA +SD +H2O2	Unknown	27.03	Lif
B10	6 contr siRNA +SD +H2O2	Unknown	20.49	Actb			B10	6 contr siRNA +SD +H2O2	Unknown	26.77	Lif
D3	7 contr siRNA +SD +H2O2	Unknown	20.13	Actb			D3	7 contr siRNA +SD +H2O2	Unknown	26.75	Lif
D6	8 contr siRNA +SD +H2O2	Unknown	20.72	Actb			D6	8 contr siRNA +SD +H2O2	Unknown	26.86	Lif
28.11.2013-Ex1012-actin-CG							28.11.2013-Ex1012-lif-CG
Creation Dat	2013-11-28 15:02:37	Last Modified Dat	2013-11-29 00:41:23				Creation Dat	2013-11-28 16:28:44	Last Modified Dat	2013-11-29 00:36:50
Operator	Andrea G	Owner	Andrea G				Operator	Andrea G	Owner	Andrea G
Start Tim	2013-11-28 15:03:57	End Tim	2013-11-28 16:04:59				Start Tim	2013-11-28 16:30:19	End Tim	2013-11-28 17:31:00
Run Stat	Completed	Software Versio	LCS480 1.5.0.39				Run Stat	Completed	Software Versio	LCS480 1.5.0.39
Pos	Name	Type	CP				Pos	Name	Type	CP
C7	1 ilf3 siRNA(si1) +serum	Unknown	18.81	Actb			C7	1 ilf3 siRNA(si1) +serum	Unknown	23.74	Lif
C10	2 ilf3 siRNA(si1) +serum	Unknown	18.73	Actb			C10	2 ilf3 siRNA(si1) +serum	Unknown	23.76	Lif
E3	3 ilf3 siRNA(si1) +serum	Unknown	18.59	Actb			E3	3 ilf3 siRNA(si1) +serum	Unknown	23.42	Lif
E6	4 ilf3 siRNA(si1) +serum	Unknown	18.06	Actb			E6	4 ilf3 siRNA(si1) +serum	Unknown	23.01	Lif
D7	1 ilf3 siRNA(si1) +serum	Unknown	18.83	Actb			D7	1 ilf3 siRNA(si1) +serum	Unknown	23.69	Lif
D10	2 ilf3 siRNA(si1) +serum	Unknown	18.67	Actb			D10	2 ilf3 siRNA(si1) +serum	Unknown	23.63	Lif
F3	3 ilf3 siRNA(si1) +serum	Unknown	18.65	Actb			F3	3 ilf3 siRNA(si1) +serum	Unknown	23.5	Lif
F6	4 ilf3 siRNA(si1) +serum	Unknown	17.98	Actb			F6	4 ilf3 siRNA(si1) +serum	Unknown	23.01	Lif
C8	1 ilf3 siRNA(si1) +SD	Unknown	19.02	Actb			C8	1 ilf3 siRNA(si1) +SD	Unknown	28.34	Lif
E1	2 ilf3 siRNA(si1) +SD	Unknown	19.1	Actb			E1	2 ilf3 siRNA(si1) +SD	Unknown	28.58	Lif
E4	3 ilf3 siRNA(si1) +SD	Unknown	18.8	Actb			E4	3 ilf3 siRNA(si1) +SD	Unknown	28.16	Lif
E7	4 ilf3 siRNA(si1) +SD	Unknown	18.87	Actb			E7	4 ilf3 siRNA(si1) +SD	Unknown	28.16	Lif
D8	1 ilf3 siRNA(si1) +SD	Unknown	19.05	Actb			D8	1 ilf3 siRNA(si1) +SD	Unknown	28.45	Lif
F1	2 ilf3 siRNA(si1) +SD	Unknown	19.33	Actb			F1	2 ilf3 siRNA(si1) +SD	Unknown	28.24	Lif
F4	3 ilf3 siRNA(si1) +SD	Unknown	18.91	Actb			F4	3 ilf3 siRNA(si1) +SD	Unknown	28.12	Lif
F7	4 ilf3 siRNA(si1) +SD	Unknown	19	Actb			F7	4 ilf3 siRNA(si1) +SD	Unknown	28.19	Lif
C9	1 ilf3 siRNA(si1) +SD +H2O2	Unknown	19.71	Actb			C9	1 ilf3 siRNA(si1) +SD +H2O2	Unknown	26.68	Lif
E2	2 ilf3 siRNA(si1) +SD +H2O2	Unknown	19.15	Actb			E2	2 ilf3 siRNA(si1) +SD +H2O2	Unknown	25.9	Lif
E5	3 ilf3 siRNA(si1) +SD +H2O2	Unknown	19.1	Actb			E5	3 ilf3 siRNA(si1) +SD +H2O2	Unknown	26.11	Lif
E8	4 ilf3 siRNA(si1) +SD +H2O2	Unknown	19.29	Actb			E8	4 ilf3 siRNA(si1) +SD +H2O2	Unknown	26.44	Lif
D9	1 ilf3 siRNA(si1) +SD +H2O2	Unknown	19.62	Actb			D9	1 ilf3 siRNA(si1) +SD +H2O2	Unknown	26.74	Lif
F2	2 ilf3 siRNA(si1) +SD +H2O2	Unknown	19.19	Actb			F2	2 ilf3 siRNA(si1) +SD +H2O2	Unknown	25.92	Lif
F5	3 ilf3 siRNA(si1) +SD +H2O2	Unknown	19.11	Actb			F5	3 ilf3 siRNA(si1) +SD +H2O2	Unknown	26.05	Lif
F8	4 ilf3 siRNA(si1) +SD +H2O2	Unknown	19.33	Actb			F8	4 ilf3 siRNA(si1) +SD +H2O2	Unknown	26.29	Lif
24.11.2014-ex1020-1021-actin							24.11.2014-ex1020-1021-lif
Creation Dat	2014-11-24 14:28:08	Last Modified Dat	2014-11-24 18:19:09				Creation Dat	2014-11-24 15:37:17	Last Modified Dat	2014-11-24 17:46:54
Operator	Andrea	Owner	Andrea				Operator	Andrea	Owner	Andrea
Start Tim	2014-11-24 14:30:10	End Tim	2014-11-24 15:21:10				Start Tim	2014-11-24 15:39:03	End Tim	2014-11-24 16:40:33
Run Stat	Completed	Software Version	LCS480 1.5.1.62				Run Stat	Completed	Software Versio	LCS480 1.5.1.62
Pos	Name	Type	CP				Pos	Name	Type	CP
C5	1 Ilf3 siRNA(si2) + serum	Unknown	14.16	Actb			C5	1 Ilf3 siRNA(si2) + serum	Unknown	25.02	Lif
C6	2 Ilf3 siRNA(si2) + serum	Unknown	14.56	Actb			C6	2 Ilf3 siRNA(si2) + serum	Unknown	25.03	Lif
C7	3 Ilf3 siRNA(si2) + serum	Unknown	14.35	Actb			C7	3 Ilf3 siRNA(si2) + serum	Unknown	24.96	Lif
C8	4 Ilf3 siRNA(si2) + serum	Unknown	14.17	Actb			C8	4 Ilf3 siRNA(si2) + serum	Unknown	24.72	Lif
C9	1 Ilf3 siRNA(si2) + SD	Unknown	14.59	Actb			C9	1 Ilf3 siRNA(si2) + SD	Unknown	29.24	Lif
C10	2 Ilf3 siRNA(si2) + SD	Unknown	14.22	Actb			C10	2 Ilf3 siRNA(si2) + SD	Unknown	29.22	Lif
C11	3 Ilf3 siRNA(si2) + SD	Unknown	14.51	Actb			C11	3 Ilf3 siRNA(si2) + SD	Unknown	29.14	Lif
C12	4 Ilf3 siRNA(si2) + SD	Unknown	14.33	Actb			C12	4 Ilf3 siRNA(si2) + SD	Unknown	29.18	Lif
E1	1 Ilf3 siRNA(si2) + SD +H2O2	Unknown	15.96	Actb			E1	1 Ilf3 siRNA(si2) + SD +H2O2	Unknown	29.03	Lif
E2	2 Ilf3 siRNA(si2) + SD +H2O2	Unknown	14.62	Actb			E2	2 Ilf3 siRNA(si2) + SD +H2O2	Unknown	27.64	Lif
E3	3 Ilf3 siRNA(si2) + SD +H2O2	Unknown	14.9	Actb			E3	3 Ilf3 siRNA(si2) + SD +H2O2	Unknown	27.59	Lif
E4	4 Ilf3 siRNA(si2) + SD +H2O2	Unknown	15.46	Actb			E4	4 Ilf3 siRNA(si2) + SD +H2O2	Unknown	27.87	Lif
D5	1 Ilf3 siRNA(si2) + serum	Unknown	14.23	Actb			D5	1 Ilf3 siRNA(si2) + serum	Unknown	25.01	Lif
D6	2 Ilf3 siRNA(si2) + serum	Unknown	14.48	Actb			D6	2 Ilf3 siRNA(si2) + serum	Unknown	25.14	Lif
D7	3 Ilf3 siRNA(si2) + serum	Unknown	14.23	Actb			D7	3 Ilf3 siRNA(si2) + serum	Unknown	24.91	Lif
D8	4 Ilf3 siRNA(si2) + serum	Unknown	14.05	Actb			D8	4 Ilf3 siRNA(si2) + serum	Unknown	24.66	Lif
D9	1 Ilf3 siRNA(si2) + SD	Unknown	14.52	Actb			D9	1 Ilf3 siRNA(si2) + SD	Unknown	29.49	Lif
D10	2 Ilf3 siRNA(si2) + SD	Unknown	14.3	Actb			D10	2 Ilf3 siRNA(si2) + SD	Unknown	29.12	Lif
D11	3 Ilf3 siRNA(si2) + SD	Unknown	14.43	Actb			D11	3 Ilf3 siRNA(si2) + SD	Unknown	29.3	Lif
D12	4 Ilf3 siRNA(si2) + SD	Unknown	14.23	Actb			D12	4 Ilf3 siRNA(si2) + SD	Unknown	29.42	Lif
F1	1 Ilf3 siRNA(si2) + SD +H2O2	Unknown	16.26	Actb			F1	1 Ilf3 siRNA(si2) + SD +H2O2	Unknown	28.9	Lif
F2	2 Ilf3 siRNA(si2) + SD +H2O2	Unknown	14.63	Actb			F2	2 Ilf3 siRNA(si2) + SD +H2O2	Unknown	27.63	Lif
F3	3 Ilf3 siRNA(si2) + SD +H2O2	Unknown	14.79	Actb			F3	3 Ilf3 siRNA(si2) + SD +H2O2	Unknown	27.59	Lif
F4	4 Ilf3 siRNA(si2) + SD +H2O2	Unknown	15.18	Actb			F4	4 Ilf3 siRNA(si2) + SD +H2O2	Unknown	27.86	Lif
04.10.2013-Ex1009-actin-elav1-lif-CG							04.10.2013-Ex1009-actin-elav1-lif-CG
Creation Dat	2013-10-04 13:55:39	Last Modified Dat	2013-10-04 16:26:33				Creation Dat	2013-10-04 13:55:39	Last Modified Dat	2013-10-04 16:26:33
Operator	Andrea G	Owner	Andrea G				Operator	Andrea G	Owner	Andrea G
Start Tim	2013-10-04 13:58:29	End Tim	2013-10-04 14:57:26				Start Tim	2013-10-04 13:58:29	End Tim	2013-10-04 14:57:26
Run Stat	Completed	Software Versio	LCS480 1.5.0.39				Run Stat	Completed	Software Versio	LCS480 1.5.0.39
Pos	Name	Type	CP				Pos	Name	Type	CP
A10	1 Elavl siRNA +serum	Unknown	24.71	Actb			E10	1 Elavl siRNA +serum	Unknown	30	Lif
A11	1 Elavl siRNA +SD	Unknown	25.51	Actb			E11	1 Elavl siRNA +SD	Unknown	34.07	Lif
A12	1 Elavl siRNA +SD +H2O2	Unknown	27.05	Actb			E12	1 Elavl siRNA +SD +H2O2	Unknown	32.98	Lif
B10	1 Elavl siRNA +serum	Unknown	24.23	Actb			F10	1 Elavl siRNA +serum	Unknown	29.97	Lif
B11	1 Elavl siRNA +SD	Unknown	25.61	Actb			F11	1 Elavl siRNA +SD	Unknown	34.09	Lif
B12	1 Elavl siRNA +SD +H2O2	Unknown	26.97	Actb			F12	1 Elavl siRNA +SD +H2O2	Unknown	32.91	Lif
04.10.2013-Ex1009-2-actin-elav1-lif-CG							04.10.2013-Ex1009-2-actin-elav1-lif-CG
Creation Dat	2013-10-04 15:01:23	Last Modified Dat	2013-10-04 16:26:29				Creation Dat	2013-10-04 15:01:23	Last Modified Dat	2013-10-04 16:26:29
Operator	Andrea G	Owner	Andrea G				Operator	Andrea G	Owner	Andrea G
Start Tim	2013-10-04 15:02:01	End Tim	2013-10-04 16:01:07				Start Tim	2013-10-04 15:02:01	End Tim	2013-10-04 16:01:07
Run Stat	Completed	Software Versio	LCS480 1.5.0.39				Run Stat	Completed	Software Versio	LCS480 1.5.0.39
Pos	Name	Type	CP				Pos	Name	Type	CP
A10	2 Elavl siRNA +serum	Unknown	24.24	Actb			E10	2 Elavl siRNA +serum	Unknown	29.54	Lif
A11	2 Elavl siRNA +SD	Unknown	24.89	Actb			E11	2 Elavl siRNA +SD	Unknown	33.01	Lif
A12	2 Elavl siRNA +SD +H2O2	Unknown	26.23	Actb			E12	2 Elavl siRNA +SD +H2O2	Unknown	32.07	Lif
B10	2 Elavl siRNA +serum	Unknown	24.23	Actb			F10	2 Elavl siRNA +serum	Unknown	29.47	Lif
B11	2 Elavl siRNA +SD	Unknown	24.76	Actb			F11	2 Elavl siRNA +SD	Unknown	32.99	Lif
B12	2 Elavl siRNA +SD +H2O2	Unknown	26.08	Actb			F12	2 Elavl siRNA +SD +H2O2	Unknown	32.31	Lif
11.10.2013-Ex1010-actin-elav1-lif-cox2-CG							11.10.2013-Ex1010-actin-elav1-lif-cox2-CG
Creation Dat	2013-10-11 15:11:47	Last Modified Dat	2013-10-11 17:57:52				Creation Dat	2013-10-11 15:11:47	Last Modified Dat	2013-10-11 17:57:52
Operator	Andrea G	Owner	Andrea G				Operator	Andrea G	Owner	Andrea G
Start Tim	2013-10-11 15:13:07	End Tim	2013-10-11 16:13:27				Start Tim	2013-10-11 15:13:07	End Tim	2013-10-11 16:13:27
Run Stat	Completed	Software Versio	LCS480 1.5.0.39				Run Stat	Completed	Software Versio	LCS480 1.5.0.39
Pos	Name	Type	CP				Pos	Name	Type	CP
A10	3 Elavl siRNA +serum	Unknown	17.47	Actb			C10	3 Elavl siRNA +serum	Unknown	24	Lif
A11	3 Elavl siRNA +SD	Unknown	18.06	Actb			C11	3 Elavl siRNA +SD	Unknown	29	Lif
A12	3 Elavl siRNA +SD +H2O2	Unknown	18.72	Actb			C12	3 Elavl siRNA +SD +H2O2	Unknown	27.51	Lif
B10	3 Elavl siRNA +serum	Unknown	17.44	Actb			D10	3 Elavl siRNA +serum	Unknown	24.09	Lif
B11	3 Elavl siRNA +SD	Unknown	18.05	Actb			D11	3 Elavl siRNA +SD	Unknown	28.91	Lif
B12	3 Elavl siRNA +SD +H2O2	Unknown	18.68	Actb			D12	3 Elavl siRNA +SD +H2O2	Unknown	27.59	Lif
11.10.2013-Ex1010-2-actin-elav1-lif-cox2-CG							11.10.2013-Ex1010-2-actin-elav1-lif-cox2-CG
Creation Dat	2013-10-11 16:20:46	Last Modified Dat	2013-10-11 17:57:57				Creation Dat	2013-10-11 16:20:46	Last Modified Dat	2013-10-11 17:57:57
Operator	Andrea G	Owner	Andrea G				Operator	Andrea G	Owner	Andrea G
Start Tim	2013-10-11 16:21:46	End Tim	2013-10-11 17:20:31				Start Tim	2013-10-11 16:21:46	End Tim	2013-10-11 17:20:31
Run Stat	Completed	Software Versio	LCS480 1.5.0.39				Run Stat	Completed	Software Versio	LCS480 1.5.0.39
Pos	Name	Type	CP				Pos	Name	Type	CP
A10	4 Elavl siRNA +serum	Unknown	17.07	Actb			C10	4 Elavl siRNA +serum	Unknown	23.56	Lif
A11	4 Elavl siRNA +SD	Unknown	17.63	Actb			C11	4 Elavl siRNA +SD	Unknown	28.58	Lif
A12	4 Elavl siRNA +SD +H2O2	Unknown	20.49	Actb			C12	4 Elavl siRNA +SD +H2O2	Unknown	28.72	Lif
B10	4 Elavl siRNA +serum	Unknown	17.03	Actb			D10	4 Elavl siRNA +serum	Unknown	23.48	Lif
B11	4 Elavl siRNA +SD	Unknown	17.67	Actb			D11	4 Elavl siRNA +SD	Unknown	28.44	Lif
B12	4 Elavl siRNA +SD +H2O2	Unknown	20.52	Actb			D12	4 Elavl siRNA +SD +H2O2	Unknown	28.77	Lif
28.11.2013-Ex1012-actin-CG							28.11.2013-Ex1012-lif-CG
Creation Dat	2013-11-28 15:02:37	Last Modified Dat	2013-11-29 00:41:23				Creation Dat	2013-11-28 16:28:44	Last Modified Dat	2013-11-29 00:36:50
Operator	Andrea G	Owner	Andrea G				Operator	Andrea G	Owner	Andrea G
Start Tim	2013-11-28 15:03:57	End Tim	2013-11-28 16:04:59				Start Tim	2013-11-28 16:30:19	End Tim	2013-11-28 17:31:00
Run Stat	Completed	Software Versio	LCS480 1.5.0.39				Run Stat	Completed	Software Versio	LCS480 1.5.0.39
Pos	Name	Type	CP				Pos	Name	Type	CP
E9	1 Hnrnpd siRNA +serum	Unknown	19.2	Actb			E9	1 Hnrnpd siRNA +serum	Unknown	25.07	Lif
G2	2 Hnrnpd siRNA +serum	Unknown	19.85	Actb			G2	2 Hnrnpd siRNA +serum	Unknown	25.5	Lif
G5	3 Hnrnpd siRNA +serum	Unknown	19.29	Actb			G5	3 Hnrnpd siRNA +serum	Unknown	25.5	Lif
G8	4 Hnrnpd siRNA +serum	Unknown	19.6	Actb			G8	4 Hnrnpd siRNA +serum	Unknown	25.59	Lif
F9	1 Hnrnpd siRNA +serum	Unknown	19.19	Actb			F9	1 Hnrnpd siRNA +serum	Unknown	25	Lif
H2	2 Hnrnpd siRNA +serum	Unknown	19.88	Actb			H2	2 Hnrnpd siRNA +serum	Unknown	25.48	Lif
H5	3 Hnrnpd siRNA +serum	Unknown	19.17	Actb			H5	3 Hnrnpd siRNA +serum	Unknown	25.45	Lif
H8	4 Hnrnpd siRNA +serum	Unknown	19.58	Actb			H8	4 Hnrnpd siRNA +serum	Unknown	25.57	Lif
E10	1 Hnrnpd siRNA +SD	Unknown	19.78	Actb			E10	1 Hnrnpd siRNA +SD	Unknown	28.66	Lif
G3	2 Hnrnpd siRNA +SD	Unknown	19.81	Actb			G3	2 Hnrnpd siRNA +SD	Unknown	28.81	Lif
G6	3 Hnrnpd siRNA +SD	Unknown	19.87	Actb			G6	3 Hnrnpd siRNA +SD	Unknown	29.26	Lif
G9	4 Hnrnpd siRNA +SD	Unknown	20.13	Actb			G9	4 Hnrnpd siRNA +SD	Unknown	29.19	Lif
F10	1 Hnrnpd siRNA +SD	Unknown	19.69	Actb			F10	1 Hnrnpd siRNA +SD	Unknown	28.57	Lif
H3	2 Hnrnpd siRNA +SD	Unknown	19.74	Actb			H3	2 Hnrnpd siRNA +SD	Unknown	28.82	Lif
H6	3 Hnrnpd siRNA +SD	Unknown	19.83	Actb			H6	3 Hnrnpd siRNA +SD	Unknown	29.26	Lif
H9	4 Hnrnpd siRNA +SD	Unknown	20.13	Actb			H9	4 Hnrnpd siRNA +SD	Unknown	29.28	Lif
G1	1 Hnrnpd siRNA +SD +H2O2	Unknown	21.48	Actb			G1	1 Hnrnpd siRNA +SD +H2O2	Unknown	28.97	Lif
G4	2 Hnrnpd siRNA +SD +H2O2	Unknown	19.91	Actb			G4	2 Hnrnpd siRNA +SD +H2O2	Unknown	27.07	Lif
G7	3 Hnrnpd siRNA +SD +H2O2	Unknown	21.42	Actb			G7	3 Hnrnpd siRNA +SD +H2O2	Unknown	28.25	Lif
G10	4 Hnrnpd siRNA +SD +H2O2	Unknown	20.8	Actb			G10	4 Hnrnpd siRNA +SD +H2O2	Unknown	27.78	Lif
H1	1 Hnrnpd siRNA +SD +H2O2	Unknown	21.57	Actb			H1	1 Hnrnpd siRNA +SD +H2O2	Unknown	28.9	Lif
H4	2 Hnrnpd siRNA +SD +H2O2	Unknown	19.99	Actb			H4	2 Hnrnpd siRNA +SD +H2O2	Unknown	27.06	Lif
H7	3 Hnrnpd siRNA +SD +H2O2	Unknown	21.43	Actb			H7	3 Hnrnpd siRNA +SD +H2O2	Unknown	28.3	Lif
H10	4 Hnrnpd siRNA +SD +H2O2	Unknown	20.76	Actb			H10	4 Hnrnpd siRNA +SD +H2O2	Unknown	27.78	Lif

## Sheet: Figure 6B
LightCycler 480
Actb							Elavl1 / Ilf3 / Hnrnpd
04.10.2013-Ex1009-actin-elav1-lif-CG				TARGET			04.10.2013-Ex1009-actin-elav1-lif-CG				TARGET
Creation Dat	2013-10-04 13:55:39	Last Modified Dat	2013-10-04 16:26:33				Creation Dat	2013-10-04 13:55:39	Last Modified Dat	2013-10-04 16:26:33
Operator	Andrea G	Owner	Andrea G				Operator	Andrea G	Owner	Andrea G
Start Tim	2013-10-04 13:58:29	End Tim	2013-10-04 14:57:26				Start Tim	2013-10-04 13:58:29	End Tim	2013-10-04 14:57:26
Run Stat	Completed	Software Versio	LCS480 1.5.0.39				Run Stat	Completed	Software Versio	LCS480 1.5.0.39
Pos	Name	Type	CP				Pos	Name	Type	CP
A2	1 no siRNA +serum	Unknown	24.03	Actb			C2	1 no siRNA +serum	Unknown	25.09	Elavl1
A6	1 contr siRNA +serum	Unknown	25.12	Actb			C6	1 contr siRNA +serum	Unknown	25.83	Elavl1
A10	1 Elavl siRNA +serum	Unknown	24.71	Actb			C10	1 Elavl siRNA +serum	Unknown	28.6	Elavl1
B2	1 no siRNA +serum	Unknown	24.47	Actb			D2	1 no siRNA +serum	Unknown	25.11	Elavl1
B6	1 contr siRNA +serum	Unknown	24.98	Actb			D6	1 contr siRNA +serum	Unknown	25.86	Elavl1
B10	1 Elavl siRNA +serum	Unknown	24.23	Actb			D10	1 Elavl siRNA +serum	Unknown	28.7	Elavl1
04.10.2013-Ex1009-2-actin-elav1-lif-CG							04.10.2013-Ex1009-2-actin-elav1-lif-CG
Creation Dat	2013-10-04 15:01:23	Last Modified Dat	2013-10-04 16:26:29				Creation Dat	2013-10-04 15:01:23	Last Modified Dat	2013-10-04 16:26:29
Operator	Andrea G	Owner	Andrea G				Operator	Andrea G	Owner	Andrea G
Start Tim	2013-10-04 15:02:01	End Tim	2013-10-04 16:01:07				Start Tim	2013-10-04 15:02:01	End Tim	2013-10-04 16:01:07
Run Stat	Completed	Software Versio	LCS480 1.5.0.39				Run Stat	Completed	Software Versio	LCS480 1.5.0.39
Pos	Name	Type	CP				Pos	Name	Type	CP
A2	2 no siRNA +serum	Unknown	24.87	Actb			C2	2 no siRNA +serum	Unknown	25.54	Elavl1
A6	2 contr siRNA +serum	Unknown	25.23	Actb			C6	2 contr siRNA +serum	Unknown	26.26	Elavl1
A10	2 Elavl siRNA +serum	Unknown	24.24	Actb			C10	2 Elavl siRNA +serum	Unknown	28.1	Elavl1
B2	2 no siRNA +serum	Unknown	24.8	Actb			D2	2 no siRNA +serum	Unknown	25.55	Elavl1
B6	2 contr siRNA +serum	Unknown	25.57	Actb			D6	2 contr siRNA +serum	Unknown	26.11	Elavl1
B10	2 Elavl siRNA +serum	Unknown	24.23	Actb			D10	2 Elavl siRNA +serum	Unknown	28.05	Elavl1
11.10.2013-Ex1010-actin-elav1-lif-cox2-CG							11.10.2013-Ex1010-actin-elav1-lif-cox2-CG
Creation Dat	2013-10-11 15:11:47	Last Modified Dat	2013-10-11 17:57:52				Creation Dat	2013-10-11 15:11:47	Last Modified Dat	2013-10-11 17:57:52
Operator	Andrea G	Owner	Andrea G				Operator	Andrea G	Owner	Andrea G
Start Tim	2013-10-11 15:13:07	End Tim	2013-10-11 16:13:27				Start Tim	2013-10-11 15:13:07	End Tim	2013-10-11 16:13:27
Run Stat	Completed	Software Versio	LCS480 1.5.0.39				Run Stat	Completed	Software Versio	LCS480 1.5.0.39
Pos	Name	Type	CP				Pos	Name	Type	CP
A2	3 no siRNA +serum	Unknown	16.67	Actb			E2	3 no siRNA +serum	Unknown	19.89	Elavl1
A6	3 contr siRNA +serum	Unknown	17.14	Actb			E6	3 contr siRNA +serum	Unknown	20.27	Elavl1
A10	3 Elavl siRNA +serum	Unknown	17.47	Actb			E10	3 Elavl siRNA +serum	Unknown	23.03	Elavl1
B2	3 no siRNA +serum	Unknown	16.63	Actb			F2	3 no siRNA +serum	Unknown	19.77	Elavl1
B6	3 contr siRNA +serum	Unknown	17.26	Actb			F6	3 contr siRNA +serum	Unknown	20.63	Elavl1
B10	3 Elavl siRNA +serum	Unknown	17.44	Actb			F10	3 Elavl siRNA +serum	Unknown	23.01	Elavl1
11.10.2013-Ex1010-2-actin-elav1-lif-cox2-CG							11.10.2013-Ex1010-2-actin-elav1-lif-cox2-CG
Creation Dat	2013-10-11 16:20:46	Last Modified Dat	2013-10-11 17:57:57				Creation Dat	2013-10-11 16:20:46	Last Modified Dat	2013-10-11 17:57:57
Operator	Andrea G	Owner	Andrea G				Operator	Andrea G	Owner	Andrea G
Start Tim	2013-10-11 16:21:46	End Tim	2013-10-11 17:20:31				Start Tim	2013-10-11 16:21:46	End Tim	2013-10-11 17:20:31
Run Stat	Completed	Software Versio	LCS480 1.5.0.39				Run Stat	Completed	Software Versio	LCS480 1.5.0.39
Pos	Name	Type	CP				Pos	Name	Type	CP
A2	4 no siRNA +serum	Unknown	16.81	Actb			E2	4 no siRNA +serum	Unknown	19.89	Elavl1
A6	4 contr siRNA +serum	Unknown	16.65	Actb			E6	4 contr siRNA +serum	Unknown	19.94	Elavl1
A10	4 Elavl siRNA +serum	Unknown	17.07	Actb			E10	4 Elavl siRNA +serum	Unknown	22.77	Elavl1
B2	4 no siRNA +serum	Unknown	16.75	Actb			F2	4 no siRNA +serum	Unknown	19.79	Elavl1
B6	4 contr siRNA +serum	Unknown	16.62	Actb			F6	4 contr siRNA +serum	Unknown	19.86	Elavl1
B10	4 Elavl siRNA +serum	Unknown	17.03	Actb			F10	4 Elavl siRNA +serum	Unknown	22.82	Elavl1
04.10.2013-Ex1009-actin-elav1-lif-CG							28.10.2013-Ex1009-1u2-ilf3-hnrpd-CG
Creation Dat	2013-10-04 13:55:39	Last Modified Dat	2013-10-04 16:26:33				Creation Dat	2013-10-28 09:19:13	Last Modified Dat	2013-10-29 09:00:27
Operator	Andrea G	Owner	Andrea G				Operator	Andrea G	Owner	Andrea G
Start Tim	2013-10-04 13:58:29	End Tim	2013-10-04 14:57:26				Start Tim	2013-10-28 09:20:19	End Tim	2013-10-28 10:20:37
Run Stat	Completed	Software Versio	LCS480 1.5.0.39				Run Stat	Completed	Software Versio	LCS480 1.5.0.39
Pos	Name	Type	CP				Pos	Name	Type	CP
A2	1 no siRNA +serum	Unknown	24.03	Actb			A2	1 no siRNA +serum	Unknown	31.19	Ilf3
A6	1 contr siRNA +serum	Unknown	25.12	Actb			A6	1 contr siRNA +serum	Unknown	32.12	Ilf3
B2	1 no siRNA +serum	Unknown	24.47	Actb			B2	1 no siRNA +serum	Unknown	31.23	Ilf3
B6	1 contr siRNA +serum	Unknown	24.98	Actb			B6	1 contr siRNA +serum	Unknown	32.12	Ilf3
							E2	2 no siRNA +serum	Unknown	31.96	Ilf3
04.10.2013-Ex1009-2-actin-elav1-lif-CG							E6	2 contr siRNA +serum	Unknown	32.53	Ilf3
Creation Dat	2013-10-04 15:01:23	Last Modified Dat	2013-10-04 16:26:29
Operator	Andrea G	Owner	Andrea G				F2	2 no siRNA +serum	Unknown	32.04	Ilf3
Start Tim	2013-10-04 15:02:01	End Tim	2013-10-04 16:01:07				F6	2 contr siRNA +serum	Unknown	32.63	Ilf3
Run Stat	Completed	Software Versio	LCS480 1.5.0.39
Pos	Name	Type	CP
A2	2 no siRNA +serum	Unknown	24.87	Actb
A6	2 contr siRNA +serum	Unknown	25.23	Actb
B2	2 no siRNA +serum	Unknown	24.8	Actb
B6	2 contr siRNA +serum	Unknown	25.57	Actb
11.10.2013-Ex1010-actin-elav1-lif-cox2-CG							28.10.2013-Ex1010-1u2-ilf3-hnrpd-CG
Creation Dat	2013-10-11 15:11:47	Last Modified Dat	2013-10-11 17:57:52				Creation Dat	2013-10-28 10:40:21	Last Modified Dat	2013-10-29 08:56:58
Operator	Andrea G	Owner	Andrea G				Operator	Andrea G	Owner	Andrea G
Start Tim	2013-10-11 15:13:07	End Tim	2013-10-11 16:13:27				Start Tim	2013-10-28 10:41:47	End Tim	2013-10-28 11:41:54
Run Stat	Completed	Software Versio	LCS480 1.5.0.39				Run Stat	Completed	Software Versio	LCS480 1.5.0.39
Pos	Name	Type	CP				Pos	Name	Type	CP
A2	3 no siRNA +serum	Unknown	16.67	Actb			A2	3 no siRNA +serum	Unknown	25.63	Ilf3
A6	3 contr siRNA +serum	Unknown	17.14	Actb			A6	3 contr siRNA +serum	Unknown	26.17	Ilf3
B2	3 no siRNA +serum	Unknown	16.63	Actb			B2	3 no siRNA +serum	Unknown	25.48	Ilf3
B6	3 contr siRNA +serum	Unknown	17.26	Actb			B6	3 contr siRNA +serum	Unknown	26.16	Ilf3
							E2	4 no siRNA +serum	Unknown	26	Ilf3
11.10.2013-Ex1010-2-actin-elav1-lif-cox2-CG							E6	4 contr siRNA +serum	Unknown	25.98	Ilf3
Creation Dat	2013-10-11 16:20:00	Last Modified Dat	2013-10-11 17:57:00
Operator	Andrea G	Owner	Andrea G				F2	4 no siRNA +serum	Unknown	26.07	Ilf3
Start Tim	2013-10-11 16:21:00	End Tim	2013-10-11 17:20:00				F6	4 contr siRNA +serum	Unknown	25.96	Ilf3
Run Stat	Completed	Software Versio	LCS480 1.5.0.39
Pos	Name	Type	CP
A2	4 no siRNA +serum	Unknown	16.81	Actb
A6	4 contr siRNA +serum	Unknown	16.65	Actb
B2	4 no siRNA +serum	Unknown	16.75	Actb
B6	4 contr siRNA +serum	Unknown	16.62	Actb
28.11.2013-Ex1012-actin-CG							28.11.2013-Ex1012-ilf3-CG
Creation Dat	2013-11-28 15:02:37	Last Modified Dat	2013-11-29 00:41:23				Creation Dat	2013-11-28 21:43:55	Last Modified Dat	2013-11-29 00:37:30
Operator	Andrea G	Owner	Andrea G				Operator	Andrea G	Owner	Andrea G
Start Tim	2013-11-28 15:03:57	End Tim	2013-11-28 16:04:59				Start Tim	2013-11-28 21:45:32	End Tim	2013-11-28 22:46:24
Run Stat	Completed	Software Versio	LCS480 1.5.0.39				Run Stat	Completed	Software Versio	LCS480 1.5.0.39
Pos	Name	Type	CP				Pos	Name	Type	CP
A1	1 no siRNA +serum	Positive Control/Calibrator	19.47	Actb			A1	1 no siRNA +serum	Positive Control/Calibrator	27.42	Ilf3
A2	2 no siRNA +serum	Unknown	19.08	Actb			A2	2 no siRNA +serum	Unknown	26.92	Ilf3
A3	3 no siRNA +serum	Unknown	19.6	Actb			A3	3 no siRNA +serum	Unknown	27.73	Ilf3
A4	4 no siRNA +serum	Unknown	19.53	Actb			A4	4 no siRNA +serum	Unknown	27.64	Ilf3
B1	1 no siRNA +serum	Positive Control/Calibrator	19.49	Actb			B1	1 no siRNA +serum	Positive Control/Calibrator	27.47	Ilf3
B2	2 no siRNA +serum	Unknown	18.99	Actb			B2	2 no siRNA +serum	Unknown	27	Ilf3
B3	3 no siRNA +serum	Unknown	19.67	Actb			B3	3 no siRNA +serum	Unknown	27.51	Ilf3
B4	4 no siRNA +serum	Unknown	19.6	Actb			B4	4 no siRNA +serum	Unknown	27.52	Ilf3
C7	1 ILF3 siRNA (si1) +serum	Unknown	18.81	Actb			C7	1 ILF3 siRNA (si1) +serum	Unknown	29.14	Ilf3
C10	2 ILF3 siRNA (si1) +serum	Unknown	18.73	Actb			C10	2 ILF3 siRNA (si1) +serum	Unknown	28.97	Ilf3
E3	3 ILF3 siRNA (si1) +serum	Unknown	18.59	Actb			E3	3 ILF3 siRNA (si1) +serum	Unknown	28.78	Ilf3
E6	4 ILF3 siRNA (si1) +serum	Unknown	18.06	Actb			E6	4 ILF3 siRNA (si1) +serum	Unknown	28.45	Ilf3
D7	1 ILF3 siRNA (si1) +serum	Unknown	18.83	Actb			D7	1 ILF3 siRNA (si1) +serum	Unknown	29.03	Ilf3
D10	2 ILF3 siRNA (si1) +serum	Unknown	18.67	Actb			D10	2 ILF3 siRNA (si1) +serum	Unknown	29	Ilf3
F3	3 ILF3 siRNA (si1) +serum	Unknown	18.65	Actb			F3	3 ILF3 siRNA (si1) +serum	Unknown	28.76	Ilf3
F6	4 ILF3 siRNA (si1) +serum	Unknown	17.98	Actb			F6	4 ILF3 siRNA (si1) +serum	Unknown	28.61	Ilf3
24.11.2014-ex1020-1021-actin							24.11.2014-ex1020-1021-khsrp-ilf3
Creation Dat	2014-11-24 14:28:08	Last Modified Dat	2014-11-24 18:19:09				Creation Dat	2014-11-24 16:47:06	Last Modified Dat	2014-11-24 18:19:07
Operator	Andrea	Owner	Andrea				Operator	Andrea	Owner	Andrea
Start Tim	2014-11-24 14:30:10	End Tim	2014-11-24 15:21:10				Start Tim	2014-11-24 16:47:55	End Tim	2014-11-24 17:46:46
Run Stat	Completed	Software Versio	LCS480 1.5.1.62				Run Stat	Completed	Software Versio	LCS480 1.5.1.62
Pos	Name	Type	CP				Pos	Name	Type	CP
A5	1 contr siRNA +serum	Unknown	14.78	Actb			G5	1 contr siRNA +serum	Unknown	26.65	Ilf3
A6	2 contr siRNA +serum	Unknown	15.42	Actb			G6	2 contr siRNA +serum	Unknown	26.66	Ilf3
A7	3 contr siRNA +serum	Unknown	14.66	Actb			G7	3 contr siRNA +serum	Unknown	26.69	Ilf3
A8	4 contr siRNA +serum	Unknown	14.78	Actb			G8	4 contr siRNA +serum	Unknown	26.78	Ilf3
B5	1 contr siRNA +serum	Unknown	14.83	Actb			H5	1 contr siRNA +serum	Unknown	26.79	Ilf3
B6	2 contr siRNA +serum	Unknown	14.76	Actb			H6	2 contr siRNA +serum	Unknown	26.84	Ilf3
B7	3 contr siRNA +serum	Unknown	14.47	Actb			H7	3 contr siRNA +serum	Unknown	26.73	Ilf3
B8	4 contr siRNA +serum	Unknown	14.79	Actb			H8	4 contr siRNA +serum	Unknown	26.85	Ilf3
C1	1 Ilf3 siRNA (si2) +serum	Unknown	13.87	Actb			E1	1 Ilf3 siRNA (si2) +serum	Unknown	26.9	Ilf3
C2	2 Ilf3 siRNA (si2) +serum	Unknown	14.22	Actb			E2	2 Ilf3 siRNA (si2) +serum	Unknown	27.48	Ilf3
C3	3 Ilf3 siRNA (si2) +serum	Unknown	14.22	Actb			E3	3 Ilf3 siRNA (si2) +serum	Unknown	27.02	Ilf3
C4	4 Ilf3 siRNA (si2) +serum	Unknown	14.07	Actb			E4	4 Ilf3 siRNA (si2) +serum	Unknown	26.92	Ilf3
D1	1 Ilf3 siRNA (si2) +serum	Unknown	13.79	Actb			F1	1 Ilf3 siRNA (si2) +serum	Unknown	26.74	Ilf3
D2	2 Ilf3 siRNA (si2) +serum	Unknown	14.06	Actb			F2	2 Ilf3 siRNA (si2) +serum	Unknown	27.07	Ilf3
D3	3 Ilf3 siRNA (si2) +serum	Unknown	14.12	Actb			F3	3 Ilf3 siRNA (si2) +serum	Unknown	27.08	Ilf3
D4	4 Ilf3 siRNA (si2) +serum	Unknown	14.1	Actb			F4	4 Ilf3 siRNA (si2) +serum	Unknown	27.11	Ilf3
04.10.2013-Ex1009-actin-elav1-lif-CG							28.10.2013-Ex1009-1u2-ilf3-hnrpd-CG
Creation Dat	2013-10-04 13:55:00	Last Modified Dat	2013-10-04 16:26:00				Creation Dat	2013-10-28 09:19:13	Last Modified Dat	2013-10-29 09:00:27
Operator	Andrea G	Owner	Andrea G				Operator	Andrea G	Owner	Andrea G
Start Tim	2013-10-04 13:58:00	End Tim	2013-10-04 14:57:00				Start Tim	2013-10-28 09:20:19	End Tim	2013-10-28 10:20:37
Run Stat	Completed	Software Versio	LCS480 1.5.0.39				Run Stat	Completed	Software Versio	LCS480 1.5.0.39
Pos	Name	Type	CP				Pos	Name	Type	CP
A2	1 no siRNA +serum	Unknown	24.03	Actb			C2	1 no siRNA +serum	Unknown	26.91	Hnrnpd
A6	1 contr siRNA +serum	Unknown	25.12	Actb			C6	1 contr siRNA +serum	Unknown	27.05	Hnrnpd
B2	1 no siRNA +serum	Unknown	24.47	Actb			D2	1 no siRNA +serum	Unknown	26.48	Hnrnpd
B6	1 contr siRNA +serum	Unknown	24.98	Actb			D6	1 contr siRNA +serum	Unknown	27.11	Hnrnpd
							G2	2 no siRNA +serum	Unknown	26.67	Hnrnpd
04.10.2013-Ex1009-2-actin-elav1-lif-CG							G6	2 contr siRNA +serum	Unknown	27.05	Hnrnpd
Creation Dat	2013-10-04 15:01:00	Last Modified Dat	2013-10-04 16:26:00
Operator	Andrea G	Owner	Andrea G				H2	2 no siRNA +serum	Unknown	26.79	Hnrnpd
Start Tim	2013-10-04 15:02:00	End Tim	2013-10-04 16:01:00				H6	2 contr siRNA +serum	Unknown	27.55	Hnrnpd
Run Stat	Completed	Software Versio	LCS480 1.5.0.39
Pos	Name	Type	CP
A2	2 no siRNA +serum	Unknown	24.87	Actb
A6	2 contr siRNA +serum	Unknown	25.23	Actb
B2	2 no siRNA +serum	Unknown	24.8	Actb
B6	2 contr siRNA +serum	Unknown	25.57	Actb
11.10.2013-Ex1010-actin-elav1-lif-cox2-CG							28.10.2013-Ex1010-1u2-ilf3-hnrpd-CG
Creation Dat	2013-10-11 15:11:00	Last Modified Dat	2013-10-11 17:57:00				Creation Dat	2013-10-28 10:40:21	Last Modified Dat	2013-10-29 08:56:58
Operator	Andrea G	Owner	Andrea G				Operator	Andrea G	Owner	Andrea G
Start Tim	2013-10-11 15:13:00	End Tim	2013-10-11 16:13:00				Start Tim	2013-10-28 10:41:47	End Tim	2013-10-28 11:41:54
Run Stat	Completed	Software Versio	LCS480 1.5.0.39				Run Stat	Completed	Software Versio	LCS480 1.5.0.39
Pos	Name	Type	CP				Pos	Name	Type	CP
A2	3 no siRNA +serum	Unknown	16.67	Actb			C2	3 no siRNA +serum	Unknown	20.42	Hnrnpd
A6	3 contr siRNA +serum	Unknown	17.14	Actb			C6	3 contr siRNA +serum	Unknown	20.57	Hnrnpd
B2	3 no siRNA +serum	Unknown	16.63	Actb			D2	3 no siRNA +serum	Unknown	20.49	Hnrnpd
B6	3 contr siRNA +serum	Unknown	17.26	Actb			D6	3 contr siRNA +serum	Unknown	20.75	Hnrnpd
							G2	4 no siRNA +serum	Unknown	20.51	Hnrnpd
11.10.2013-Ex1010-2-actin-elav1-lif-cox2-CG							G6	4 contr siRNA +serum	Unknown	20.2	Hnrnpd
Creation Dat	2013-10-11 16:20:00	Last Modified Dat	2013-10-11 17:57:00
Operator	Andrea G	Owner	Andrea G				H2	4 no siRNA +serum	Unknown	20.62	Hnrnpd
Start Tim	2013-10-11 16:21:00	End Tim	2013-10-11 17:20:00				H6	4 contr siRNA +serum	Unknown	20.56	Hnrnpd
Run Stat	Completed	Software Versio	LCS480 1.5.0.39
Pos	Name	Type	CP
A2	4 no siRNA +serum	Unknown	16.81	Actb
A6	4 contr siRNA +serum	Unknown	16.65	Actb
B2	4 no siRNA +serum	Unknown	16.75	Actb
B6	4 contr siRNA +serum	Unknown	16.62	Actb
28.11.2013-Ex1012-actin-CG							28.11.2013-Ex1012-hnrpd-CG
Creation Dat	2013-11-28 15:02:37	Last Modified Dat	2013-11-29 00:41:23				Creation Dat	2013-11-28 22:59:53	Last Modified Dat	2013-11-29 00:38:34
Operator	Andrea G	Owner	Andrea G				Operator	Andrea G	Owner	Andrea G
Start Tim	2013-11-28 15:03:57	End Tim	2013-11-28 16:04:59				Start Tim	2013-11-28 23:00:50	End Tim	2013-11-29 00:01:45
Run Stat	Completed	Software Versio	LCS480 1.5.0.39				Run Stat	Completed	Software Versio	LCS480 1.5.0.39
Pos	Name	Type	CP				Pos	Name	Type	CP
A1	1 no siRNA +serum	Positive Control/Calibrator	19.47	Actb			A1	1 no siRNA +serum	Positive Control/Calibrator	20.84	Hnrnpd
A2	2 no siRNA +serum	Unknown	19.08	Actb			A2	2 no siRNA +serum	Unknown	20.61	Hnrnpd
A3	3 no siRNA +serum	Unknown	19.6	Actb			A3	3 no siRNA +serum	Unknown	20.83	Hnrnpd
A4	4 no siRNA +serum	Unknown	19.53	Actb			A4	4 no siRNA +serum	Unknown	20.79	Hnrnpd
B1	1 no siRNA +serum	Positive Control/Calibrator	19.49	Actb			B1	1 no siRNA +serum	Positive Control/Calibrator	20.75	Hnrnpd
B2	2 no siRNA +serum	Unknown	18.99	Actb			B2	2 no siRNA +serum	Unknown	20.32	Hnrnpd
B3	3 no siRNA +serum	Unknown	19.67	Actb			B3	3 no siRNA +serum	Unknown	20.69	Hnrnpd
B4	4 no siRNA +serum	Unknown	19.6	Actb			B4	4 no siRNA +serum	Unknown	20.68	Hnrnpd
E9	1 Hnrnpd siRNA +serum	Unknown	19.2	Actb			E9	1 Hnrnpd siRNA +serum	Unknown	23.82	Hnrnpd
G2	2 Hnrnpd siRNA +serum	Unknown	19.85	Actb			G2	2 Hnrnpd siRNA +serum	Unknown	24.65	Hnrnpd
G5	3 Hnrnpd siRNA +serum	Unknown	19.29	Actb			G5	3 Hnrnpd siRNA +serum	Unknown	23.8	Hnrnpd
G8	4 Hnrnpd siRNA +serum	Unknown	19.6	Actb			G8	4 Hnrnpd siRNA +serum	Unknown	24.05	Hnrnpd
F9	1 Hnrnpd siRNA +serum	Unknown	19.19	Actb			F9	1 Hnrnpd siRNA +serum	Unknown	23.76	Hnrnpd
H2	2 Hnrnpd siRNA +serum	Unknown	19.88	Actb			H2	2 Hnrnpd siRNA +serum	Unknown	24.23	Hnrnpd
H5	3 Hnrnpd siRNA +serum	Unknown	19.17	Actb			H5	3 Hnrnpd siRNA +serum	Unknown	23.96	Hnrnpd
H8	4 Hnrnpd siRNA +serum	Unknown	19.58	Actb			H8	4 Hnrnpd siRNA +serum	Unknown	24.08	Hnrnpd

## Sheet: Figure 6C
LightCycler 480
Actb							Lif
04.10.2013-Ex1009-actin-elav1-lif-CG				TARGET			04.10.2013-Ex1009-actin-elav1-lif-CG				TARGET
Creation Dat	2013-10-04 13:55:39	Last Modified Dat	2013-10-04 16:26:33				Creation Dat	2013-10-04 13:55:39	Last Modified Dat	2013-10-04 16:26:33
Operator	Andrea G	Owner	Andrea G				Operator	Andrea G	Owner	Andrea G
Start Tim	2013-10-04 13:58:29	End Tim	2013-10-04 14:57:26				Start Tim	2013-10-04 13:58:29	End Tim	2013-10-04 14:57:26
Run Stat	Completed	Software Versio	LCS480 1.5.0.39				Run Stat	Completed	Software Versio	LCS480 1.5.0.39
Pos	Name	Type	CP				Pos	Name	Type	CP
A2	1 no siRNA +serum	Unknown	24.03	Actb			E2	1 no siRNA +serum	Unknown	29.59	LIF
A6	1 contr siRNA +serum	Unknown	25.12	Actb			E6	1 contr siRNA +serum	Unknown	31.14	LIF
B2	1 no siRNA +serum	Unknown	24.47	Actb			F2	1 no siRNA +serum	Unknown	29.3	LIF
B6	1 contr siRNA +serum	Unknown	24.98	Actb			F6	1 contr siRNA +serum	Unknown	30.88	LIF
04.10.2013-Ex1009-2-actin-elav1-lif-CG							04.10.2013-Ex1009-2-actin-elav1-lif-CG
Creation Dat	2013-10-04 15:01:23	Last Modified Dat	2013-10-04 16:26:29				Creation Dat	2013-10-04 15:01:23	Last Modified Dat	2013-10-04 16:26:29
Operator	Andrea G	Owner	Andrea G				Operator	Andrea G	Owner	Andrea G
Start Tim	2013-10-04 15:02:01	End Tim	2013-10-04 16:01:07				Start Tim	2013-10-04 15:02:01	End Tim	2013-10-04 16:01:07
Run Stat	Completed	Software Versio	LCS480 1.5.0.39				Run Stat	Completed	Software Versio	LCS480 1.5.0.39
Pos	Name	Type	CP				Pos	Name	Type	CP
A2	2 no siRNA +serum	Unknown	24.87	Actb			E2	2 no siRNA +serum	Unknown	29.9	LIF
A6	2 contr siRNA +serum	Unknown	25.23	Actb			E6	2 contr siRNA +serum	Unknown	31.04	LIF
B2	2 no siRNA +serum	Unknown	24.8	Actb			F2	2 no siRNA +serum	Unknown	29.93	LIF
B6	2 contr siRNA +serum	Unknown	25.57	Actb			F6	2 contr siRNA +serum	Unknown	30.86	LIF
11.10.2013-Ex1010-actin-elav1-lif-cox2-CG							11.10.2013-Ex1010-actin-elav1-lif-cox2-CG
Creation Dat	2013-10-11 15:11:47	Last Modified Dat	2013-10-11 17:57:52				Creation Dat	2013-10-11 15:11:47	Last Modified Dat	2013-10-11 17:57:52
Operator	Andrea G	Owner	Andrea G				Operator	Andrea G	Owner	Andrea G
Start Tim	2013-10-11 15:13:07	End Tim	2013-10-11 16:13:27				Start Tim	2013-10-11 15:13:07	End Tim	2013-10-11 16:13:27
Run Stat	Completed	Software Versio	LCS480 1.5.0.39				Run Stat	Completed	Software Versio	LCS480 1.5.0.39
Pos	Name	Type	CP				Pos	Name	Type	CP
A2	3 no siRNA +serum	Unknown	16.67	Actb			C2	3 no siRNA +serum	Unknown	23	LIF
A6	3 contr siRNA +serum	Unknown	17.14	Actb			C6	3 contr siRNA +serum	Unknown	23.46	LIF
B2	3 no siRNA +serum	Unknown	16.63	Actb			D2	3 no siRNA +serum	Unknown	22.77	LIF
B6	3 contr siRNA +serum	Unknown	17.26	Actb			D6	3 contr siRNA +serum	Unknown	23.47	LIF
11.10.2013-Ex1010-2-actin-elav1-lif-cox2-CG							11.10.2013-Ex1010-2-actin-elav1-lif-cox2-CG
Creation Dat	2013-10-11 16:20:46	Last Modified Dat	2013-10-11 17:57:57				Creation Dat	2013-10-11 16:20:46	Last Modified Dat	2013-10-11 17:57:57
Operator	Andrea G	Owner	Andrea G				Operator	Andrea G	Owner	Andrea G
Start Tim	2013-10-11 16:21:46	End Tim	2013-10-11 17:20:31				Start Tim	2013-10-11 16:21:46	End Tim	2013-10-11 17:20:31
Run Stat	Completed	Software Versio	LCS480 1.5.0.39				Run Stat	Completed	Software Versio	LCS480 1.5.0.39
Pos	Name	Type	CP				Pos	Name	Type	CP
A2	4 no siRNA +serum	Unknown	16.81	Actb			C2	4 no siRNA +serum	Unknown	22.86	LIF
A6	4 contr siRNA +serum	Unknown	16.65	Actb			C6	4 contr siRNA +serum	Unknown	22.97	LIF
B2	4 no siRNA +serum	Unknown	16.75	Actb			D2	4 no siRNA +serum	Unknown	22.93	LIF
B6	4 contr siRNA +serum	Unknown	16.62	Actb			D6	4 contr siRNA +serum	Unknown	22.99	LIF
28.11.2013-Ex1012-actin-CG							28.11.2013-Ex1012-lif-CG
Creation Dat	2013-11-28 15:02:37	Last Modified Dat	2013-11-29 00:41:23				Creation Dat	2013-11-28 16:28:44	Last Modified Dat	2013-11-29 00:36:50
Operator	Andrea G	Owner	Andrea G				Operator	Andrea G	Owner	Andrea G
Start Tim	2013-11-28 15:03:57	End Tim	2013-11-28 16:04:59				Start Tim	2013-11-28 16:30:19	End Tim	2013-11-28 17:31:00
Run Stat	Completed	Software Versio	LCS480 1.5.0.39				Run Stat	Completed	Software Versio	LCS480 1.5.0.39
Pos	Name	Type	CP				Pos	Name	Type	CP
A1	1 no siRNA +serum	positive control/calibrator	19.47	Actb			A1	1 no siRNA +serum	positive control/calibrator	25.31	LIF
A2	2 no siRNA +serum	Unknown	19.08	Actb			A2	2 no siRNA +serum	Unknown	23.97	LIF
A3	3 no siRNA +serum	Unknown	19.6	Actb			A3	3 no siRNA +serum	Unknown	24.42	LIF
A4	4 no siRNA +serum	Unknown	19.53	Actb			A4	4 no siRNA +serum	Unknown	24.45	LIF
B1	1 no siRNA +serum	positive control/calibrator	19.49	Actb			B1	1 no siRNA +serum	positive control/calibrator	25.34	LIF
B2	2 no siRNA +serum	Unknown	18.99	Actb			B2	2 no siRNA +serum	Unknown	23.94	LIF
B3	3 no siRNA +serum	Unknown	19.67	Actb			B3	3 no siRNA +serum	Unknown	24.34	LIF
B4	4 no siRNA +serum	Unknown	19.6	Actb			B4	4 no siRNA +serum	Unknown	24.43	LIF
A5	1 contr siRNA +serum	Unknown	20.08	Actb			A5	1 contr siRNA +serum	Unknown	25.49	LIF
A8	2 contr siRNA +serum	Unknown	19.27	Actb			A8	2 contr siRNA +serum	Unknown	25.04	LIF
C1	3 contr siRNA +serum	Unknown	19.56	Actb			C1	3 contr siRNA +serum	Unknown	25.02	LIF
C4	4 contr siRNA +serum	Unknown	18.83	Actb			C4	4 contr siRNA +serum	Unknown	24.56	LIF
B5	1 contr siRNA +serum	Unknown	20.11	Actb			B5	1 contr siRNA +serum	Unknown	25.49	LIF
B8	2 contr siRNA +serum	Unknown	19.49	Actb			B8	2 contr siRNA +serum	Unknown	25.01	LIF
D1	3 contr siRNA +serum	Unknown	19.61	Actb			D1	3 contr siRNA +serum	Unknown	25.26	LIF
D4	4 contr siRNA +serum	Unknown	18.91	Actb			D4	4 contr siRNA +serum	Unknown	24.49	LIF
							28.11.2013-Ex1012-lif-CG
							Creation Dat	2013-11-28 16:28:44	Last Modified Dat	2013-11-29 00:36:50
							Operator	Andrea G	Owner	Andrea G
							Start Tim	2013-11-28 16:30:19	End Tim	2013-11-28 17:31:00
							Run Stat	Completed	Software Versio	LCS480 1.5.0.39
							Pos	Name	Type	CP
							A1	1 no siRNA +serum	positive control/calibrator	25.31	LIF
							A2	2 no siRNA +serum	Unknown	23.97	LIF
							A3	3 no siRNA +serum	Unknown	24.42	LIF
							A4	4 no siRNA +serum	Unknown	24.45	LIF
							B1	1 no siRNA +serum	positive control/calibrator	25.34	LIF
							B2	2 no siRNA +serum	Unknown	23.94	LIF
							B3	3 no siRNA +serum	Unknown	24.34	LIF
							B4	4 no siRNA +serum	Unknown	24.43	LIF
							C7	1 Ilf3 siRNA (si1) +serum	Unknown	23.74	LIF
							C10	2 Ilf3 siRNA (si1) +serum	Unknown	23.76	LIF
							E3	3 Ilf3 siRNA (si1) +serum	Unknown	23.42	LIF
							E6	4 Ilf3 siRNA (si1) +serum	Unknown	23.01	LIF
							D7	1 Ilf3 siRNA (si1) +serum	Unknown	23.69	LIF
							D10	2 Ilf3 siRNA (si1) +serum	Unknown	23.63	LIF
							F3	3 Ilf3 siRNA (si1) +serum	Unknown	23.5	LIF
							F6	4 Ilf3 siRNA (si1) +serum	Unknown	23.01	LIF
							28.11.2013-Ex1012-lif-CG
							Creation Dat	2013-11-28 16:28:44	Last Modified Dat	2013-11-29 00:36:50
							Operator	Andrea G	Owner	Andrea G
							Start Tim	2013-11-28 16:30:19	End Tim	2013-11-28 17:31:00
							Run Stat	Completed	Software Versio	LCS480 1.5.0.39
							Pos	Name	Type	CP
							A1	1 no siRNA +serum	positive control/calibrator	25.31	LIF
							A2	2 no siRNA +serum	Unknown	23.97	LIF
							A3	3 no siRNA +serum	Unknown	24.42	LIF
							A4	4 no siRNA +serum	Unknown	24.45	LIF
							B1	1 no siRNA +serum	positive control/calibrator	25.34	LIF
							B2	2 no siRNA +serum	Unknown	23.94	LIF
							B3	3 no siRNA +serum	Unknown	24.34	LIF
							B4	4 no siRNA +serum	Unknown	24.43	LIF
							E9	1 Hnrnpd siRNA +serum	Unknown	25.07	LIF
							G2	2 Hnrnpd siRNA +serum	Unknown	25.5	LIF
							G5	3 Hnrnpd siRNA +serum	Unknown	25.5	LIF
							G8	4 Hnrnpd siRNA +serum	Unknown	25.59	LIF
							F9	1 Hnrnpd siRNA +serum	Unknown	25	LIF
							H2	2 Hnrnpd siRNA +serum	Unknown	25.48	LIF
							H5	3 Hnrnpd siRNA +serum	Unknown	25.45	LIF
							H8	4 Hnrnpd siRNA +serum	Unknown	25.57	LIF
							04.10.2013-Ex1009-actin-elav1-lif-CG
							Creation Dat	2013-10-04 13:55:39	Last Modified Dat	2013-10-04 16:26:33
							Operator	Andrea G	Owner	Andrea G
							Start Tim	2013-10-04 13:58:29	End Tim	2013-10-04 14:57:26
							Run Stat	Completed	Software Versio	LCS480 1.5.0.39
							Pos	Name	Type	CP
							E2	1 no siRNA +serum	Unknown	29.59	LIF
							E10	1 Elvl siRNA +serum	Unknown	30	LIF
							F2	1 no siRNA +serum	Unknown	29.3	LIF
							F10	1 Elvl siRNA +serum	Unknown	30	LIF
							04.10.2013-Ex1009-2-actin-elav1-lif-CG
							Creation Dat	2013-10-04 15:01:23	Last Modified Dat	2013-10-04 16:26:29
							Operator	Andrea G	Owner	Andrea G
							Start Tim	2013-10-04 15:02:01	End Tim	2013-10-04 16:01:07
							Run Stat	Completed	Software Versio	LCS480 1.5.0.39
							Pos	Name	Type	CP
							E2	2 no siRNA +serum	Unknown	29.9	LIF
							E10	2 Elavl siRNA +serum	Unknown	29.54	LIF
							F2	2 no siRNA +serum	Unknown	29.93	LIF
							F10	2 Elavl siRNA +serum	Unknown	29.47	LIF
							11.10.2013-Ex1010-actin-elav1-lif-cox2-CG
							Creation Dat	2013-10-11 15:11:47	Last Modified Dat	2013-10-11 17:57:52
							Operator	Andrea G	Owner	Andrea G
							Start Tim	2013-10-11 15:13:07	End Tim	2013-10-11 16:13:27
							Run Stat	Completed	Software Versio	LCS480 1.5.0.39
							Pos	Name	Type	CP
							C2	3 no siRNA +serum	Unknown	23	LIF
							C10	3 Elavl siRNA +serum	Unknown	24	LIF
							D2	3 no siRNA +serum	Unknown	22.77	LIF
							D10	3 Elavl siRNA +serum	Unknown	24.09	LIF
							11.10.2013-Ex1010-2-actin-elav1-lif-cox2-CG
							Creation Dat	2013-10-11 16:20:46	Last Modified Dat	2013-10-11 17:57:57
							Operator	Andrea G	Owner	Andrea G
							Start Tim	2013-10-11 16:21:46	End Tim	2013-10-11 17:20:31
							Run Stat	Completed	Software Versio	LCS480 1.5.0.39
							Pos	Name	Type	CP
							C2	4 no siRNA +serum	Unknown	22.86	LIF
							C10	4 Elavl siRNA +serum	Unknown	23.56	LIF
							D2	4 no siRNA +serum	Unknown	22.93	LIF
							D10	4 Elavl siRNA +serum	Unknown	23.48	LIF
24.11.2014-ex1020-1021-actin							24.11.2014-ex1020-1021-lif
Creation Dat	2014-11-24 14:28:08	Last Modified Dat	2014-11-24 18:19:09				Creation Dat	2014-11-24 15:37:17	Last Modified Dat	2014-11-24 17:46:54
Operator	Andrea	Owner	Andrea				Operator	Andrea	Owner	Andrea
Start Tim	2014-11-24 14:30:10	End Tim	2014-11-24 15:21:10				Start Tim	2014-11-24 15:39:03	End Tim	2014-11-24 16:40:33
Run Stat	Completed	Software Versio	LCS480 1.5.1.62				Run Stat	Completed	Software Versio	LCS480 1.5.1.62
Pos	Name	Type	CP				Pos	Name	Type	CP
A5	1 ctrl siRNA no treat	Unknown	14.78	Actb			A5	1 ctrl siRNA no treat	Unknown	25.85	LIF
A6	2 ctrl siRNA no treat	Unknown	15.42	Actb			A6	2 ctrl siRNA no treat	Unknown	25.84	LIF
A7	3 ctrl siRNA no treat	Unknown	14.66	Actb			A7	3 ctrl siRNA no treat	Unknown	25.59	LIF
A8	4 ctrl siRNA no treat	Unknown	14.78	Actb			A8	4 ctrl siRNA no treat	Unknown	25.76	LIF
B5	1 ctrl siRNA no treat	Unknown	14.83	Actb			B5	1 ctrl siRNA no treat	Unknown	25.86	LIF
B6	2 ctrl siRNA no treat	Unknown	14.76	Actb			B6	2 ctrl siRNA no treat	Unknown	25.74	LIF
B7	3 ctrl siRNA no treat	Unknown	14.47	Actb			B7	3 ctrl siRNA no treat	Unknown	25.57	LIF
B8	4 ctrl siRNA no treat	Unknown	14.79	Actb			B8	4 ctrl siRNA no treat	Unknown	25.77	LIF
C5	1 Ilf3 siRNA (si2)	Unknown	14.16	Actb			C5	1 Ilf3 siRNA (si2)	Unknown	25.02	LIF
C6	2 Ilf3 siRNA (si2)	Unknown	14.56	Actb			C6	2 Ilf3 siRNA (si2)	Unknown	25.03	LIF
C7	3 Ilf3 siRNA (si2)	Unknown	14.35	Actb			C7	3 Ilf3 siRNA (si2)	Unknown	24.96	LIF
C8	4 Ilf3 siRNA (si2)	Unknown	14.17	Actb			C8	4 Ilf3 siRNA (si2)	Unknown	24.72	LIF
D5	1 Ilf3 siRNA (si2)	Unknown	14.23	Actb			D5	1 Ilf3 siRNA (si2)	Unknown	25.01	LIF
D6	2 Ilf3 siRNA (si2)	Unknown	14.48	Actb			D6	2 Ilf3 siRNA (si2)	Unknown	25.14	LIF
D7	3 Ilf3 siRNA (si2)	Unknown	14.23	Actb			D7	3 Ilf3 siRNA (si2)	Unknown	24.91	LIF
D8	4 Ilf3 siRNA (si2)	Unknown	14.05	Actb			D8	4 Ilf3 siRNA (si2)	Unknown	24.66	LIF

## Sheet: Figure 7A
LightCycler 480
Actb
23.02.2014-Ex1015-actin-CG				TARGET
Creation Dat	2014-02-23 10:05:27	Last Modified Dat	2014-02-24 09:45:50
Operator	Andrea G	Owner	Andrea G
Start Tim	2014-02-23 10:06:44	End Tim	2014-02-23 11:08:01
Run Stat	Completed	Software Versio	LCS480 1.5.0.39
Pos	Name	Type	CP
A1	1 contr siRNA	Positive Control/Calibrator	20.62	Actb
A2	2 contr siRNA	Unknown	19.6	Actb
A3	3 contr siRNA	Unknown	19.79	Actb
A4	4 contr siRNA	Unknown	20.8	Actb
A5	1 khsrp siRNA (si1)	Unknown	19.74	Actb
A6	2 khsrp siRNA (si1)	Unknown	20.19	Actb
A7	3 khsrp siRNA (si1)	Unknown	19.02	Actb
A8	4 khsrp siRNA (si1)	Unknown	19.99	Actb
B1	1 contr siRNA	Positive Control/Calibrator	20.7	Actb
B2	2 contr siRNA	Unknown	19.68	Actb
B3	3 contr siRNA	Unknown	19.84	Actb
B4	4 contr siRNA	Unknown	20.64	Actb
B5	1 khsrp siRNA (si1)	Unknown	19.79	Actb
B6	2 khsrp siRNA (si1)	Unknown	20.13	Actb
B7	3 khsrp siRNA (si1)	Unknown	19.03	Actb
B8	4 khsrp siRNA (si1)	Unknown	19.95	Actb
Lif
23.02.2014-Ex1015-lif-CG
Creation Dat	2014-02-23 12:18:37	Last Modified Dat	2015-03-19 14:09:00
Operator	Andrea G	Owner	Andrea G
Start Tim	2014-02-23 12:20:00	End Tim	2014-02-23 13:18:57
Run Stat	Completed	Software Versio	LCS480 1.5.0.39
Pos	Name	Type	CP
A1	1 contr siRNA	Positive Control/Calibrator	25.27	Lif
A2	2 contr siRNA	Unknown	24.19	Lif
A3	3 contr siRNA	Unknown	24.61	Lif
A4	4 contr siRNA	Unknown	25.21	Lif
A5	1 khsrp siRNA (si1)	Unknown	26.53	Lif
A6	2 khsrp siRNA (si1)	Unknown	26.88	Lif
A7	3 khsrp siRNA (si1)	Unknown	25.88	Lif
A8	4 khsrp siRNA (si1)	Unknown	26.61	Lif
B1	1 contr siRNA	Positive Control/Calibrator	25.28	Lif
B2	2 contr siRNA	Unknown	24.17	Lif
B3	3 contr siRNA	Unknown	24.55	Lif
B4	4 contr siRNA	Unknown	25.23	Lif
B5	1 khsrp siRNA (si1)	Unknown	26.52	Lif
B6	2 khsrp siRNA (si1)	Unknown	26.89	Lif
B7	3 khsrp siRNA (si1)	Unknown	25.88	Lif
B8	4 khsrp siRNA (si1)	Unknown	26.75	Lif
Actb (for Khsrp (si2))
24.11.2014-ex1020-1021-actin
Creation Dat	2014-11-24 14:28:08	Last Modified Dat	2014-11-24 18:19:09
Operator	Andrea	Owner	Andrea
Start Tim	2014-11-24 14:30:10	End Tim	2014-11-24 15:21:10
Run Stat	Completed	Software Versio	LCS480 1.5.1.62
Pos	Name	Type	CP
A5	1 contr siRNA	Unknown	14.78	Actb
A6	2 contr siRNA	Unknown	15.42	Actb
A7	3 contr siRNA	Unknown	14.66	Actb
A8	4 contr siRNA	Unknown	14.78	Actb
A9	1 khsrp siRNA (si2)	Unknown	14.44	Actb
A10	2 khsrp siRNA (si2)	Unknown	14.69	Actb
A11	3 khsrp siRNA (si2)	Unknown	14.65	Actb
A12	4 khsrp siRNA (si2)	Unknown	14.89	Actb
B5	1 contr siRNA	Unknown	14.83	Actb
B6	2 contr siRNA	Unknown	14.76	Actb
B7	3 contr siRNA	Unknown	14.47	Actb
B8	4 contr siRNA	Unknown	14.79	Actb
B9	1 khsrp siRNA (si2)	Unknown	14.31	Actb
B10	2 khsrp siRNA (si2)	Unknown	14.58	Actb
B11	3 khsrp siRNA (si2)	Unknown	14.43	Actb
B12	4 khsrp siRNA (si2)	Unknown	14.43	Actb
Lif (for Khsrp (si2))
Creation Dat	2014-11-24 15:37:17	Last Modified Dat	2014-11-24 17:46:54
Operator	Andrea	Owner	Andrea
Start Tim	2014-11-24 15:39:03	End Tim	2014-11-24 16:40:33
Run Stat	Completed	Software Versio	LCS480 1.5.1.62
Pos	Name	Type	CP
A5	1 contr siRNA	Unknown	25.85	Lif
A6	2 contr siRNA	Unknown	25.84	Lif
A7	3 contr siRNA	Unknown	25.59	Lif
A8	4 contr siRNA	Unknown	25.76	Lif
A9	1 khsrp siRNA (si2)	Unknown	26.6	Lif
A10	2 khsrp siRNA (si2)	Unknown	26.52	Lif
A11	3 khsrp siRNA (si2)	Unknown	26.64	Lif
A12	4 khsrp siRNA (si2)	Unknown	26.45	Lif
B5	1 contr siRNA	Unknown	25.86	Lif
B6	2 contr siRNA	Unknown	25.74	Lif
B7	3 contr siRNA	Unknown	25.57	Lif
B8	4 contr siRNA	Unknown	25.77	Lif
B9	1 khsrp siRNA (si2)	Unknown	26.75	Lif
B10	2 khsrp siRNA (si2)	Unknown	26.49	Lif
B11	3 khsrp siRNA (si2)	Unknown	26.6	Lif
B12	4 khsrp siRNA (si2)	Unknown	26.57	Lif

[truncated: 3 more sheets: Figure 7B, Figure 7C, Suppl figure 1]
